# Supplementary material for: Polymorphisms in Pfkelch13 domains before and after the introduction of artemisinin-based combination therapy in Southwest Nigeria
Source: PLoS One. 2025 Mar 31;20(3):e0316479. doi: 10.1371/journal.pone.0316479 (PMC11957316; doi:10.1371/journal.pone.0316479)
Supplement: Supporting information 2 — (ZIP) [file pone.0316479.s002.zip]

Archive with 1,198 entries (1,198 files):
- 002KN1R_PREMIX_Plate_KELCH1_A09.ab1
- 002KN1R_PREMIX_Plate_KELCH1_A09.pdf
- 002KN1R_PREMIX_Plate_KELCH1_A09.phd.1
- 002KN1R_PREMIX_Plate_KELCH1_A09.scf
- 002KN1R_PREMIX_Plate_KELCH1_A09.seq
- 002KN2F_PREMIX_Plate_KELCH1_F09.ab1
- 002KN2F_PREMIX_Plate_KELCH1_F09.pdf
- 002KN2F_PREMIX_Plate_KELCH1_F09.phd.1
- 002KN2F_PREMIX_Plate_KELCH1_F09.scf
- 002KN2F_PREMIX_Plate_KELCH1_F09.seq
- 002KN2R_PREMIX_Plate_KELCH2_C11.ab1
- 002KN2R_PREMIX_Plate_KELCH2_C11.pdf
- 002KN2R_PREMIX_Plate_KELCH2_C11.phd.1
- 002KN2R_PREMIX_Plate_KELCH2_C11.scf
- 002KN2R_PREMIX_Plate_KELCH2_C11.seq
- 002KNIFW_PREMIX_Plate_CORKELCH_D07.ab1
- 002KNIFW_PREMIX_Plate_CORKELCH_D07.pdf
- 002KNIFW_PREMIX_Plate_CORKELCH_D07.phd.1
- 002KNIFW_PREMIX_Plate_CORKELCH_D07.scf
- 002KNIFW_PREMIX_Plate_CORKELCH_D07.seq
- 003KN1R_PREMIX_Plate_KELCH1_A10.ab1
- 003KN1R_PREMIX_Plate_KELCH1_A10.pdf
- 003KN1R_PREMIX_Plate_KELCH1_A10.phd.1
- 003KN1R_PREMIX_Plate_KELCH1_A10.scf
- 003KN1R_PREMIX_Plate_KELCH1_A10.seq
- 003KN2F_PREMIX_Plate_KELCH1_F10.ab1
- 003KN2F_PREMIX_Plate_KELCH1_F10.pdf
- 003KN2F_PREMIX_Plate_KELCH1_F10.phd.1
- 003KN2F_PREMIX_Plate_KELCH1_F10.scf
- 003KN2F_PREMIX_Plate_KELCH1_F10.seq
- 003KN2R_PREMIX_Plate_KELCH2_C12.ab1
- 003KN2R_PREMIX_Plate_KELCH2_C12.pdf
- 003KN2R_PREMIX_Plate_KELCH2_C12.phd.1
- 003KN2R_PREMIX_Plate_KELCH2_C12.scf
- 003KN2R_PREMIX_Plate_KELCH2_C12.seq
- 003KNIFW_PREMIX_Plate_CORKELCH_D08.ab1
- 003KNIFW_PREMIX_Plate_CORKELCH_D08.pdf
- 003KNIFW_PREMIX_Plate_CORKELCH_D08.phd.1
- 003KNIFW_PREMIX_Plate_CORKELCH_D08.scf
- 003KNIFW_PREMIX_Plate_CORKELCH_D08.seq
- 004KN1R_PREMIX_Plate_KELCH1_A11.ab1
- 004KN1R_PREMIX_Plate_KELCH1_A11.pdf
- 004KN1R_PREMIX_Plate_KELCH1_A11.phd.1
- 004KN1R_PREMIX_Plate_KELCH1_A11.scf
- 004KN1R_PREMIX_Plate_KELCH1_A11.seq
- 004KN2F_PREMIX_Plate_KELCH1_F11.ab1
- 004KN2F_PREMIX_Plate_KELCH1_F11.pdf
- 004KN2F_PREMIX_Plate_KELCH1_F11.phd.1
- 004KN2F_PREMIX_Plate_KELCH1_F11.scf
- 004KN2F_PREMIX_Plate_KELCH1_F11.seq
- 004KN2R_PREMIX_Plate_KELCH2_D01.ab1
- 004KN2R_PREMIX_Plate_KELCH2_D01.pdf
- 004KN2R_PREMIX_Plate_KELCH2_D01.phd.1
- 004KN2R_PREMIX_Plate_KELCH2_D01.scf
- 004KN2R_PREMIX_Plate_KELCH2_D01.seq
- 004KNIFW_PREMIX_Plate_CORKELCH_D09.ab1
- 004KNIFW_PREMIX_Plate_CORKELCH_D09.pdf
- 004KNIFW_PREMIX_Plate_CORKELCH_D09.phd.1
- 004KNIFW_PREMIX_Plate_CORKELCH_D09.scf
- 004KNIFW_PREMIX_Plate_CORKELCH_D09.seq
- 005KN1R_PREMIX_Plate_KELCH1_A12.ab1
- 005KN1R_PREMIX_Plate_KELCH1_A12.pdf
- 005KN1R_PREMIX_Plate_KELCH1_A12.phd.1
- 005KN1R_PREMIX_Plate_KELCH1_A12.scf
- 005KN1R_PREMIX_Plate_KELCH1_A12.seq
- 005KN2F_PREMIX_Plate_KELCH1_F12.ab1
- 005KN2F_PREMIX_Plate_KELCH1_F12.pdf
- 005KN2F_PREMIX_Plate_KELCH1_F12.phd.1
- 005KN2F_PREMIX_Plate_KELCH1_F12.scf
- 005KN2F_PREMIX_Plate_KELCH1_F12.seq
- 005KN2R_PREMIX_Plate_KELCH2_D02.ab1
- 005KN2R_PREMIX_Plate_KELCH2_D02.pdf
- 005KN2R_PREMIX_Plate_KELCH2_D02.phd.1
- 005KN2R_PREMIX_Plate_KELCH2_D02.scf
- 005KN2R_PREMIX_Plate_KELCH2_D02.seq
- 005KNIFW_PREMIX_Plate_CORKELCH_D10.ab1
- 005KNIFW_PREMIX_Plate_CORKELCH_D10.pdf
- 005KNIFW_PREMIX_Plate_CORKELCH_D10.phd.1
- 005KNIFW_PREMIX_Plate_CORKELCH_D10.scf
- 005KNIFW_PREMIX_Plate_CORKELCH_D10.seq
- 006KN1R_PREMIX_Plate_KELCH1_B01.ab1
- 006KN1R_PREMIX_Plate_KELCH1_B01.pdf
- 006KN1R_PREMIX_Plate_KELCH1_B01.phd.1
- 006KN1R_PREMIX_Plate_KELCH1_B01.scf
- 006KN1R_PREMIX_Plate_KELCH1_B01.seq
- 006KN2F_PREMIX_Plate_KELCH1_G01.ab1
- 006KN2F_PREMIX_Plate_KELCH1_G01.pdf
- 006KN2F_PREMIX_Plate_KELCH1_G01.phd.1
- 006KN2F_PREMIX_Plate_KELCH1_G01.scf
- 006KN2F_PREMIX_Plate_KELCH1_G01.seq
- 006KN2R_PREMIX_Plate_KELCH2_D03.ab1
- 006KN2R_PREMIX_Plate_KELCH2_D03.pdf
- 006KN2R_PREMIX_Plate_KELCH2_D03.phd.1
- 006KN2R_PREMIX_Plate_KELCH2_D03.scf
- 006KN2R_PREMIX_Plate_KELCH2_D03.seq
- 006KNIFW_PREMIX_Plate_CORKELCH_D11.ab1
- 006KNIFW_PREMIX_Plate_CORKELCH_D11.pdf
- 006KNIFW_PREMIX_Plate_CORKELCH_D11.phd.1
- 006KNIFW_PREMIX_Plate_CORKELCH_D11.scf
- 006KNIFW_PREMIX_Plate_CORKELCH_D11.seq
- 008KN1R_PREMIX_Plate_KELCH1_B02.ab1
- 008KN1R_PREMIX_Plate_KELCH1_B02.pdf
- 008KN1R_PREMIX_Plate_KELCH1_B02.phd.1
- 008KN1R_PREMIX_Plate_KELCH1_B02.scf
- 008KN1R_PREMIX_Plate_KELCH1_B02.seq
- 008KN2F_PREMIX_Plate_KELCH1_G02.ab1
- 008KN2F_PREMIX_Plate_KELCH1_G02.pdf
- 008KN2F_PREMIX_Plate_KELCH1_G02.phd.1
- 008KN2F_PREMIX_Plate_KELCH1_G02.scf
- 008KN2F_PREMIX_Plate_KELCH1_G02.seq
- 008KN2R_PREMIX_Plate_KELCH2_D04.ab1
- 008KN2R_PREMIX_Plate_KELCH2_D04.pdf
- 008KN2R_PREMIX_Plate_KELCH2_D04.phd.1
- 008KN2R_PREMIX_Plate_KELCH2_D04.scf
- 008KN2R_PREMIX_Plate_KELCH2_D04.seq
- 008KNIFW_PREMIX_Plate_CORKELCH_D12.ab1
- 008KNIFW_PREMIX_Plate_CORKELCH_D12.pdf
- 008KNIFW_PREMIX_Plate_CORKELCH_D12.phd.1
- 008KNIFW_PREMIX_Plate_CORKELCH_D12.scf
- 008KNIFW_PREMIX_Plate_CORKELCH_D12.seq
- 010KN1R_PREMIX_Plate_KELCH1_B03.ab1
- 010KN1R_PREMIX_Plate_KELCH1_B03.pdf
- 010KN1R_PREMIX_Plate_KELCH1_B03.phd.1
- 010KN1R_PREMIX_Plate_KELCH1_B03.scf
- 010KN1R_PREMIX_Plate_KELCH1_B03.seq
- 010KN2F_PREMIX_Plate_KELCH1_G03.ab1
- 010KN2F_PREMIX_Plate_KELCH1_G03.pdf
- 010KN2F_PREMIX_Plate_KELCH1_G03.phd.1
- 010KN2F_PREMIX_Plate_KELCH1_G03.scf
- 010KN2F_PREMIX_Plate_KELCH1_G03.seq
- 010KN2R_PREMIX_Plate_KELCH2_D05.ab1
- 010KN2R_PREMIX_Plate_KELCH2_D05.pdf
- 010KN2R_PREMIX_Plate_KELCH2_D05.phd.1
- 010KN2R_PREMIX_Plate_KELCH2_D05.scf
- 010KN2R_PREMIX_Plate_KELCH2_D05.seq
- 010KNIFW_PREMIX_Plate_CORKELCH_E01.ab1
- 010KNIFW_PREMIX_Plate_CORKELCH_E01.pdf
- 010KNIFW_PREMIX_Plate_CORKELCH_E01.phd.1
- 010KNIFW_PREMIX_Plate_CORKELCH_E01.scf
- 010KNIFW_PREMIX_Plate_CORKELCH_E01.seq
- 012KN1R_PREMIX_Plate_KELCH1_B04.ab1
- 012KN1R_PREMIX_Plate_KELCH1_B04.pdf
- 012KN1R_PREMIX_Plate_KELCH1_B04.phd.1
- 012KN1R_PREMIX_Plate_KELCH1_B04.scf
- 012KN1R_PREMIX_Plate_KELCH1_B04.seq
- 012KN2F_PREMIX_Plate_KELCH1_G04.ab1
- 012KN2F_PREMIX_Plate_KELCH1_G04.pdf
- 012KN2F_PREMIX_Plate_KELCH1_G04.phd.1
- 012KN2F_PREMIX_Plate_KELCH1_G04.scf
- 012KN2F_PREMIX_Plate_KELCH1_G04.seq
- 012KN2R_PREMIX_Plate_KELCH2_D06.ab1
- 012KN2R_PREMIX_Plate_KELCH2_D06.pdf
- 012KN2R_PREMIX_Plate_KELCH2_D06.phd.1
- 012KN2R_PREMIX_Plate_KELCH2_D06.scf
- 012KN2R_PREMIX_Plate_KELCH2_D06.seq
- 012KNIFW_PREMIX_Plate_CORKELCH_E02.ab1
- 012KNIFW_PREMIX_Plate_CORKELCH_E02.pdf
- 012KNIFW_PREMIX_Plate_CORKELCH_E02.phd.1
- 012KNIFW_PREMIX_Plate_CORKELCH_E02.scf
- 012KNIFW_PREMIX_Plate_CORKELCH_E02.seq
- 015KN1R_PREMIX_Plate_KELCH1_B05.ab1
- 015KN1R_PREMIX_Plate_KELCH1_B05.pdf
- 015KN1R_PREMIX_Plate_KELCH1_B05.phd.1
- 015KN1R_PREMIX_Plate_KELCH1_B05.scf
- 015KN1R_PREMIX_Plate_KELCH1_B05.seq
- 015KN2F_PREMIX_Plate_KELCH1_G05.ab1
- 015KN2F_PREMIX_Plate_KELCH1_G05.pdf
- 015KN2F_PREMIX_Plate_KELCH1_G05.phd.1
- 015KN2F_PREMIX_Plate_KELCH1_G05.scf
- 015KN2F_PREMIX_Plate_KELCH1_G05.seq
- 015KN2R_PREMIX_Plate_KELCH2_D07.ab1
- 015KN2R_PREMIX_Plate_KELCH2_D07.pdf
- 015KN2R_PREMIX_Plate_KELCH2_D07.phd.1
- 015KN2R_PREMIX_Plate_KELCH2_D07.scf
- 015KN2R_PREMIX_Plate_KELCH2_D07.seq
- 015KNIFW_PREMIX_Plate_CORKELCH_E03.ab1
- 015KNIFW_PREMIX_Plate_CORKELCH_E03.pdf
- 015KNIFW_PREMIX_Plate_CORKELCH_E03.phd.1
- 015KNIFW_PREMIX_Plate_CORKELCH_E03.scf
- 015KNIFW_PREMIX_Plate_CORKELCH_E03.seq
- 017KN1R_PREMIX_Plate_KELCH1_B06.ab1
- 017KN1R_PREMIX_Plate_KELCH1_B06.pdf
- 017KN1R_PREMIX_Plate_KELCH1_B06.phd.1
- 017KN1R_PREMIX_Plate_KELCH1_B06.scf
- 017KN1R_PREMIX_Plate_KELCH1_B06.seq
- 017KN2F_PREMIX_Plate_KELCH1_G06.ab1
- 017KN2F_PREMIX_Plate_KELCH1_G06.pdf
- 017KN2F_PREMIX_Plate_KELCH1_G06.phd.1
- 017KN2F_PREMIX_Plate_KELCH1_G06.scf
- 017KN2F_PREMIX_Plate_KELCH1_G06.seq
- 017KN2R_PREMIX_Plate_KELCH2_D08.ab1
- 017KN2R_PREMIX_Plate_KELCH2_D08.pdf
- 017KN2R_PREMIX_Plate_KELCH2_D08.phd.1
- 017KN2R_PREMIX_Plate_KELCH2_D08.scf
- 017KN2R_PREMIX_Plate_KELCH2_D08.seq
- 017KNIFW_PREMIX_Plate_CORKELCH_E04.ab1
- 017KNIFW_PREMIX_Plate_CORKELCH_E04.pdf
- 017KNIFW_PREMIX_Plate_CORKELCH_E04.phd.1
- 017KNIFW_PREMIX_Plate_CORKELCH_E04.scf
- 017KNIFW_PREMIX_Plate_CORKELCH_E04.seq
- 018KN1R_PREMIX_Plate_KELCH1_B07.ab1
- 018KN1R_PREMIX_Plate_KELCH1_B07.pdf
- 018KN1R_PREMIX_Plate_KELCH1_B07.phd.1
- 018KN1R_PREMIX_Plate_KELCH1_B07.scf
- 018KN1R_PREMIX_Plate_KELCH1_B07.seq
- 018KN2F_PREMIX_Plate_KELCH1_G07.ab1
- 018KN2F_PREMIX_Plate_KELCH1_G07.pdf
- 018KN2F_PREMIX_Plate_KELCH1_G07.phd.1
- 018KN2F_PREMIX_Plate_KELCH1_G07.scf
- 018KN2F_PREMIX_Plate_KELCH1_G07.seq
- 018KN2R_PREMIX_Plate_KELCH2_D09.ab1
- 018KN2R_PREMIX_Plate_KELCH2_D09.pdf
- 018KN2R_PREMIX_Plate_KELCH2_D09.phd.1
- 018KN2R_PREMIX_Plate_KELCH2_D09.scf
- 018KN2R_PREMIX_Plate_KELCH2_D09.seq
- 018KNIFW_PREMIX_Plate_CORKELCH_E05.ab1
- 018KNIFW_PREMIX_Plate_CORKELCH_E05.pdf
- 018KNIFW_PREMIX_Plate_CORKELCH_E05.phd.1
- 018KNIFW_PREMIX_Plate_CORKELCH_E05.scf
- 018KNIFW_PREMIX_Plate_CORKELCH_E05.seq
- 019KN1R_PREMIX_Plate_KELCH1_B08.ab1
- 019KN1R_PREMIX_Plate_KELCH1_B08.pdf
- 019KN1R_PREMIX_Plate_KELCH1_B08.phd.1
- 019KN1R_PREMIX_Plate_KELCH1_B08.scf
- 019KN1R_PREMIX_Plate_KELCH1_B08.seq
- 019KN2F_PREMIX_Plate_KELCH1_G08.ab1
- 019KN2F_PREMIX_Plate_KELCH1_G08.pdf
- 019KN2F_PREMIX_Plate_KELCH1_G08.phd.1
- 019KN2F_PREMIX_Plate_KELCH1_G08.scf
- 019KN2F_PREMIX_Plate_KELCH1_G08.seq
- 019KN2R_PREMIX_Plate_KELCH2_D10.ab1
- 019KN2R_PREMIX_Plate_KELCH2_D10.pdf
- 019KN2R_PREMIX_Plate_KELCH2_D10.phd.1
- 019KN2R_PREMIX_Plate_KELCH2_D10.scf
- 019KN2R_PREMIX_Plate_KELCH2_D10.seq
- 019KNIFW_PREMIX_Plate_CORKELCH_E06.ab1
- 019KNIFW_PREMIX_Plate_CORKELCH_E06.pdf
- 019KNIFW_PREMIX_Plate_CORKELCH_E06.phd.1
- 019KNIFW_PREMIX_Plate_CORKELCH_E06.scf
- 019KNIFW_PREMIX_Plate_CORKELCH_E06.seq
- 022KN1R_PREMIX_Plate_KELCH1_B09.ab1
- 022KN1R_PREMIX_Plate_KELCH1_B09.pdf
- 022KN1R_PREMIX_Plate_KELCH1_B09.phd.1
- 022KN1R_PREMIX_Plate_KELCH1_B09.scf
- 022KN1R_PREMIX_Plate_KELCH1_B09.seq
- 022KN2F_PREMIX_Plate_KELCH1_G09.ab1
- 022KN2F_PREMIX_Plate_KELCH1_G09.pdf
- 022KN2F_PREMIX_Plate_KELCH1_G09.phd.1
- 022KN2F_PREMIX_Plate_KELCH1_G09.scf
- 022KN2F_PREMIX_Plate_KELCH1_G09.seq
- 022KN2R_PREMIX_Plate_KELCH2_D11.ab1
- 022KN2R_PREMIX_Plate_KELCH2_D11.pdf
- 022KN2R_PREMIX_Plate_KELCH2_D11.phd.1
- 022KN2R_PREMIX_Plate_KELCH2_D11.scf
- 022KN2R_PREMIX_Plate_KELCH2_D11.seq
- 022KNIFW_PREMIX_Plate_CORKELCH_E07.ab1
- 022KNIFW_PREMIX_Plate_CORKELCH_E07.pdf
- 022KNIFW_PREMIX_Plate_CORKELCH_E07.phd.1
- 022KNIFW_PREMIX_Plate_CORKELCH_E07.scf
- 022KNIFW_PREMIX_Plate_CORKELCH_E07.seq
- 024KN1R_PREMIX_Plate_KELCH1_B10.ab1
- 024KN1R_PREMIX_Plate_KELCH1_B10.pdf
- 024KN1R_PREMIX_Plate_KELCH1_B10.phd.1
- 024KN1R_PREMIX_Plate_KELCH1_B10.scf
- 024KN1R_PREMIX_Plate_KELCH1_B10.seq
- 024KN2F_PREMIX_Plate_KELCH1_G10.ab1
- 024KN2F_PREMIX_Plate_KELCH1_G10.pdf
- 024KN2F_PREMIX_Plate_KELCH1_G10.phd.1
- 024KN2F_PREMIX_Plate_KELCH1_G10.scf
- 024KN2F_PREMIX_Plate_KELCH1_G10.seq
- 024KN2R_PREMIX_Plate_KELCH2_D12.ab1
- 024KN2R_PREMIX_Plate_KELCH2_D12.pdf
- 024KN2R_PREMIX_Plate_KELCH2_D12.phd.1
- 024KN2R_PREMIX_Plate_KELCH2_D12.scf
- 024KN2R_PREMIX_Plate_KELCH2_D12.seq
- 024KNIFW_PREMIX_Plate_CORKELCH_E08.ab1
- 024KNIFW_PREMIX_Plate_CORKELCH_E08.pdf
- 024KNIFW_PREMIX_Plate_CORKELCH_E08.phd.1
- 024KNIFW_PREMIX_Plate_CORKELCH_E08.scf
- 024KNIFW_PREMIX_Plate_CORKELCH_E08.seq
- 026KN1R_PREMIX_Plate_KELCH1_B11.ab1
- 026KN1R_PREMIX_Plate_KELCH1_B11.pdf
- 026KN1R_PREMIX_Plate_KELCH1_B11.phd.1
- 026KN1R_PREMIX_Plate_KELCH1_B11.scf
- 026KN1R_PREMIX_Plate_KELCH1_B11.seq
- 026KN2F_PREMIX_Plate_KELCH1_G11.ab1
- 026KN2F_PREMIX_Plate_KELCH1_G11.pdf
- 026KN2F_PREMIX_Plate_KELCH1_G11.phd.1
- 026KN2F_PREMIX_Plate_KELCH1_G11.scf
- 026KN2F_PREMIX_Plate_KELCH1_G11.seq
- 026KN2R_PREMIX_Plate_KELCH2_E01.ab1
- 026KN2R_PREMIX_Plate_KELCH2_E01.pdf
- 026KN2R_PREMIX_Plate_KELCH2_E01.phd.1
- 026KN2R_PREMIX_Plate_KELCH2_E01.scf
- 026KN2R_PREMIX_Plate_KELCH2_E01.seq
- 026KNIFW_PREMIX_Plate_CORKELCH_E09.ab1
- 026KNIFW_PREMIX_Plate_CORKELCH_E09.pdf
- 026KNIFW_PREMIX_Plate_CORKELCH_E09.phd.1
- 026KNIFW_PREMIX_Plate_CORKELCH_E09.scf
- 026KNIFW_PREMIX_Plate_CORKELCH_E09.seq
[truncated: 898 more entries]
