# Supplementary material for: Polymorphisms in Pfkelch13 domains before and after the introduction of artemisinin-based combination therapy in Southwest Nigeria
Source: PLoS One. 2025 Mar 31;20(3):e0316479. doi: 10.1371/journal.pone.0316479 (PMC11957316; doi:10.1371/journal.pone.0316479)
Supplement: Supporting information 2 — (ZIP) [file pone.0316479.s002.zip › 002KN1R_PREMIX_Plate_KELCH1_A09.phd.1]

BEGIN_SEQUENCE 002KN1R_PREMIX_A09_1660754373735.ab1

BEGIN_COMMENT

CHROMAT_FILE: 002KN1R_PREMIX_A09_1660754373735.ab1
ABI_THUMBPRINT: 
BASECALLER_VERSION: KB 1.4.2.4
BASECALLER_NAME: ABI basecaller
QUALITY_LEVELS: 50
TIME: Wed Aug 17 12:48:23 2022
TRACE_ARRAY_MIN_INDEX: 
TRACE_ARRAY_MAX_INDEX: 
TRIM: 14 825
CHEM: 
DYE: 

END_COMMENT

BEGIN_DNA
a 6 6
a 6 19
a 8 30
g 15 41
g 8 50
g 13 62
c 11 76
c 14 86
t 14 101
c 14 112
a 14 124
g 10 135
g 8 141
a 11 148
a 8 154
g 13 167
g 14 176
g 15 182
a 16 191
a 25 203
a 10 213
t 19 216
g 10 225
g 14 237
a 16 249
g 20 260
a 20 273
a 40 283
c 38 295
t 24 306
t 27 317
c 46 330
g 51 340
c 51 353
c 51 364
a 51 374
t 58 385
t 58 398
t 58 410
t 28 423
c 58 434
t 58 446
c 58 457
c 61 467
t 61 480
c 61 491
c 61 502
t 58 514
g 46 524
t 46 538
a 61 549
a 58 558
t 58 568
t 58 580
a 61 590
t 61 601
a 61 612
t 61 622
a 61 634
a 58 645
g 58 656
a 46 669
a 51 681
t 46 690
c 58 703
t 51 715
g 38 727
a 36 741
c 51 751
a 51 762
a 51 772
t 51 783
g 58 795
t 58 808
g 58 820
g 58 834
c 58 846
a 51 857
g 51 868
c 58 881
t 58 893
c 28 905
c 46 917
a 46 926
a 58 938
a 51 950
a 41 961
t 41 971
t 41 984
c 51 996
a 46 1006
t 46 1017
t 58 1031
t 61 1044
t 61 1057
t 61 1069
t 61 1082
t 61 1094
c 61 1106
t 61 1118
c 61 1130
t 61 1142
g 61 1153
g 58 1167
t 51 1179
a 51 1190
c 51 1200
a 51 1211
c 61 1222
c 58 1234
a 58 1245
t 61 1258
t 61 1272
t 61 1285
a 58 1296
g 61 1308
a 61 1322
a 58 1333
a 51 1345
t 51 1355
t 58 1368
g 58 1380
c 51 1392
c 58 1404
a 51 1415
t 58 1427
c 58 1440
t 58 1453
t 61 1466
t 51 1479
t 58 1491
a 58 1502
t 61 1513
t 61 1526
a 61 1537
a 61 1548
a 58 1560
t 51 1571
g 51 1584
g 58 1597
t 61 1609
t 61 1622
g 58 1634
a 58 1647
t 58 1658
a 61 1670
t 58 1681
t 58 1694
g 58 1707
t 58 1719
t 51 1732
c 58 1744
a 58 1754
a 61 1766
c 58 1778
g 58 1790
g 58 1803
a 58 1817
a 61 1829
t 61 1840
c 61 1852
t 61 1865
a 58 1876
a 58 1888
t 51 1900
a 58 1912
t 61 1923
g 61 1936
t 58 1949
t 58 1961
a 58 1973
t 61 1984
g 61 1997
t 58 2009
t 51 2022
c 51 2034
a 46 2044
t 58 2057
t 61 2070
a 61 2081
t 58 2093
c 58 2106
a 58 2117
a 61 2129
t 61 2141
a 61 2152
c 58 2164
c 61 2177
t 61 2190
c 51 2202
c 58 2215
a 58 2225
a 58 2237
c 58 2249
a 58 2259
a 61 2271
c 61 2284
a 61 2295
t 61 2307
a 61 2318
t 61 2331
a 61 2343
t 61 2355
t 61 2367
t 61 2380
g 58 2393
a 58 2406
t 58 2417
t 58 2430
a 61 2441
a 61 2453
g 61 2464
g 58 2478
t 61 2490
a 61 2501
a 58 2513
t 58 2524
t 58 2536
a 61 2548
a 61 2560
a 61 2572
a 61 2584
g 61 2596
c 58 2608
t 58 2620
g 58 2633
c 58 2645
t 58 2658
c 58 2670
c 51 2682
t 51 2694
g 58 2706
a 58 2719
a 58 2731
c 58 2743
t 58 2754
t 58 2767
c 58 2779
t 61 2791
a 58 2802
g 58 2814
c 58 2827
t 58 2839
t 58 2851
c 58 2864
t 61 2875
a 61 2886
a 61 2898
t 58 2910
a 58 2921
a 58 2933
g 58 2944
g 61 2958
c 61 2970
a 61 2981
t 61 2992
a 58 3004
t 58 3016
g 61 3028
g 58 3041
a 58 3054
a 61 3066
a 61 3078
t 58 3089
t 61 3101
g 61 3114
t 58 3125
t 58 3138
c 51 3150
c 58 3162
c 58 3174
a 58 3184
t 61 3197
t 58 3209
t 61 3222
a 61 3233
t 61 3244
t 58 3257
c 51 3269
a 58 3280
t 61 3292
t 61 3304
t 61 3317
t 61 3329
t 61 3341
t 61 3353
c 61 3365
t 61 3377
t 58 3389
c 51 3401
a 51 3411
t 58 3423
a 61 3434
t 51 3446
a 51 3458
c 58 3470
t 58 3482
t 51 3495
c 51 3507
a 58 3518
a 61 3530
t 61 3542
a 61 3553
g 61 3565
a 51 3578
a 58 3590
t 58 3602
t 61 3614
t 61 3626
a 61 3637
a 61 3649
t 61 3661
c 61 3674
t 61 3686
c 61 3699
t 58 3711
c 58 3723
a 58 3734
c 58 3746
c 58 3758
a 58 3769
t 61 3781
t 61 3794
a 61 3806
g 61 3818
t 61 3830
t 61 3842
c 61 3855
c 58 3867
a 58 3877
c 58 3889
c 61 3901
a 61 3913
a 61 3925
t 58 3937
g 58 3949
a 58 3962
c 61 3974
a 61 3985
t 61 3997
a 61 4008
a 61 4020
a 61 4033
t 61 4045
t 61 4057
t 61 4069
t 61 4082
a 58 4093
t 58 4105
t 58 4117
a 58 4129
t 58 4141
c 58 4154
a 61 4164
a 61 4177
a 58 4189
a 58 4201
g 58 4213
c 58 4225
a 61 4237
a 61 4249
c 61 4261
a 61 4272
c 58 4284
a 58 4296
c 58 4308
a 58 4319
t 61 4332
a 58 4344
g 58 4356
c 58 4370
t 61 4383
g 58 4395
a 58 4408
t 58 4420
g 61 4432
a 61 4445
t 61 4456
c 61 4469
t 58 4481
a 58 4493
g 58 4505
g 61 4518
g 61 4530
g 61 4543
t 61 4555
a 61 4566
t 58 4577
t 58 4590
c 58 4602
a 61 4613
a 61 4625
a 61 4637
g 61 4649
g 61 4662
t 61 4673
g 61 4685
c 61 4698
c 61 4710
a 58 4721
c 58 4733
c 61 4745
t 61 4758
c 61 4771
t 61 4783
a 61 4794
c 61 4806
c 61 4818
c 61 4830
a 61 4841
t 61 4853
g 61 4865
c 61 4878
t 61 4890
t 61 4902
t 61 4915
c 61 4927
a 61 4937
t 61 4949
a 61 4961
c 61 4973
g 58 4985
a 58 4997
t 58 5009
g 61 5021
a 61 5034
t 61 5045
c 61 5058
a 61 5069
t 61 5081
a 61 5093
t 61 5104
g 61 5117
c 61 5130
t 61 5142
t 61 5154
c 61 5167
t 61 5179
a 61 5190
c 61 5202
a 58 5212
t 61 5225
t 58 5237
c 58 5250
g 58 5262
g 61 5275
t 61 5287
a 61 5298
t 61 5310
a 61 5321
a 61 5333
t 61 5345
a 58 5357
g 58 5369
a 58 5382
a 61 5394
g 61 5406
a 61 5419
g 61 5430
c 61 5443
c 61 5455
a 58 5466
t 58 5478
c 58 5490
a 61 5502
t 61 5513
a 61 5525
t 61 5537
c 61 5550
c 61 5562
c 61 5574
c 61 5586
c 61 5598
a 61 5609
a 61 5621
t 61 5633
a 61 5645
c 61 5657
a 61 5668
a 61 5680
t 61 5692
a 61 5704
a 61 5716
a 61 5728
t 61 5740
t 61 5752
c 58 5765
t 58 5776
a 58 5788
c 58 5800
c 61 5812
a 58 5824
t 61 5836
t 61 5848
t 61 5860
g 61 5873
a 58 5885
c 58 5897
g 58 5909
t 58 5921
a 61 5933
a 61 5944
c 58 5957
a 58 5968
c 58 5980
c 61 5992
a 61 6004
c 61 6016
a 58 6027
a 58 6039
t 58 6051
t 58 6064
a 58 6075
t 61 6087
t 61 6099
t 61 6112
c 61 6124
t 61 6136
t 58 6148
c 58 6161
t 61 6173
a 58 6184
g 58 6196
g 58 6208
t 61 6220
a 61 6232
t 61 6243
a 61 6255
t 61 6266
t 61 6278
t 61 6291
a 61 6302
a 58 6314
a 58 6326
t 58 6338
t 58 6350
a 58 6361
c 61 6374
t 61 6386
t 61 6399
g 61 6411
a 58 6424
a 58 6436
a 58 6446
c 58 6459
a 61 6471
t 58 6482
a 58 6494
c 58 6506
c 61 6519
a 61 6530
t 61 6542
a 58 6554
c 58 6567
a 58 6578
t 61 6590
c 61 6603
t 61 6615
c 61 6628
t 58 6640
t 58 6652
a 61 6664
a 61 6675
a 61 6687
c 58 6699
g 58 6711
a 58 6723
t 58 6735
c 58 6748
a 61 6759
t 61 6770
a 61 6782
c 58 6795
a 58 6806
c 61 6818
c 58 6831
t 58 6843
c 58 6856
a 58 6867
g 58 6879
t 61 6891
t 61 6904
t 61 6916
c 61 6928
a 61 6939
a 61 6950
a 61 6962
t 61 6974
a 61 6985
a 61 6998
a 61 7009
g 61 7022
c 61 7034
c 61 7047
t 61 7058
t 61 7071
a 61 7082
t 61 7094
a 61 7106
a 61 7118
t 58 7129
c 58 7142
a 61 7153
t 61 7165
a 58 7177
g 61 7189
t 61 7202
t 61 7214
a 58 7226
t 58 7237
t 61 7249
a 61 7261
c 58 7274
c 58 7286
a 58 7297
c 58 7310
c 58 7322
a 58 7333
a 61 7346
a 61 7359
a 61 7371
a 58 7384
c 58 7396
g 61 7408
t 61 7420
a 61 7432
t 61 7444
a 61 7456
a 58 7469
g 58 7481
a 58 7494
a 58 7507
a 58 7520
t 61 7531
t 61 7543
a 61 7555
t 61 7566
t 58 7579
c 58 7592
a 61 7603
a 61 7615
t 61 7627
a 61 7640
c 61 7652
a 61 7664
g 61 7676
c 61 7689
a 61 7701
c 61 7713
t 61 7725
t 61 7737
c 58 7750
c 58 7762
a 58 7772
a 61 7784
a 61 7797
a 61 7810
t 61 7822
a 61 7833
a 61 7846
g 58 7858
c 58 7871
t 58 7883
t 61 7895
t 61 7907
t 61 7919
t 61 7932
t 61 7944
g 61 7955
g 61 7968
t 61 7980
a 61 7992
g 61 8003
a 58 8016
c 61 8028
a 61 8040
t 61 8051
a 61 8064
g 61 8075
g 61 8089
t 61 8101
g 61 8113
t 61 8125
a 61 8137
c 61 8148
a 61 8160
c 61 8172
a 61 8184
t 61 8196
a 61 8208
c 61 8221
g 61 8232
c 58 8246
c 58 8259
a 58 8269
g 61 8281
c 58 8295
a 61 8306
t 61 8318
t 61 8330
g 61 8342
t 61 8354
t 61 8367
g 58 8378
a 58 8391
c 61 8403
t 61 8415
a 61 8426
a 61 8439
t 61 8451
a 61 8463
t 61 8475
c 61 8488
t 61 8499
a 58 8511
a 58 8524
t 61 8536
a 61 8547
a 61 8560
t 61 8572
t 61 8584
c 61 8597
c 58 8609
a 51 8619
t 51 8631
c 58 8644
g 58 8656
a 61 8669
a 61 8681
t 61 8693
t 61 8705
t 61 8717
a 61 8728
a 58 8740
a 58 8752
t 61 8764
a 61 8776
t 61 8788
t 61 8800
c 61 8813
t 61 8824
a 61 8836
c 58 8849
a 58 8860
c 58 8872
c 61 8884
a 58 8895
t 58 8908
c 58 8920
a 61 8931
a 61 8943
a 61 8956
t 61 8968
c 58 8980
c 58 8992
a 58 9003
c 58 9016
c 61 9028
t 61 9040
a 61 9051
t 58 9064
a 58 9076
c 61 9088
a 61 9100
a 61 9111
a 61 9124
a 58 9136
t 61 9147
a 61 9159
c 61 9171
t 58 9183
a 58 9195
a 58 9207
t 58 9219
g 61 9231
g 61 9244
g 61 9256
a 58 9269
a 58 9281
t 58 9293
g 61 9305
g 61 9318
t 61 9329
a 61 9342
a 61 9354
a 61 9365
a 61 9378
a 61 9389
t 61 9401
t 61 9413
t 61 9424
a 61 9437
a 61 9448
t 58 9460
a 58 9472
c 58 9484
c 61 9496
a 61 9507
t 61 9519
a 61 9531
a 61 9543
a 61 9554
a 61 9567
t 61 9577
t 61 9589
c 58 9602
t 58 9612
g 58 9625
c 61 9637
t 61 9648
t 51 9659
c 51 9671
t 46 9680
t 28 9689
t 17 9702
c 25 9714
a 25 9727
a 27 9741
c 47 9755
a 45 9767
a 41 9778
g 43 9791
g 32 9802
c 19 9816
a 14 9827
g 15 9842
END_DNA

END_SEQUENCE
