# Supplementary material for: Polymorphisms in Pfkelch13 domains before and after the introduction of artemisinin-based combination therapy in Southwest Nigeria
Source: PLoS One. 2025 Mar 31;20(3):e0316479. doi: 10.1371/journal.pone.0316479 (PMC11957316; doi:10.1371/journal.pone.0316479)
Supplement: Supporting information 2 — (ZIP) [file pone.0316479.s002.zip › 002KN2F_PREMIX_Plate_KELCH1_F09.phd.1]

BEGIN_SEQUENCE 002KN2F_PREMIX_F09_1660754363594.ab1

BEGIN_COMMENT

CHROMAT_FILE: 002KN2F_PREMIX_F09_1660754363594.ab1
ABI_THUMBPRINT: 
BASECALLER_VERSION: KB 1.4.2.4
BASECALLER_NAME: ABI basecaller
QUALITY_LEVELS: 50
TIME: Wed Aug 17 12:48:24 2022
TRACE_ARRAY_MIN_INDEX: 
TRACE_ARRAY_MAX_INDEX: 
TRIM: 46 1042
CHEM: 
DYE: 

END_COMMENT

BEGIN_DNA
c 6 8
c 12 20
c 8 32
g 8 43
g 8 55
c 8 70
t 8 81
a 14 94
g 13 107
g 10 118
c 8 133
t 9 144
t 9 156
t 9 168
g 13 177
c 8 180
g 10 190
a 13 201
a 10 207
g 12 214
c 12 223
c 7 229
g 11 240
g 15 249
t 17 255
g 11 263
c 7 276
a 22 279
a 7 287
t 27 290
g 20 299
g 17 305
a 11 313
t 14 322
c 9 328
g 25 338
a 19 353
g 21 362
a 11 374
c 7 382
t 7 394
a 18 405
c 24 416
g 21 428
g 11 444
a 11 456
g 7 468
a 8 479
a 25 487
t 35 497
g 25 507
a 25 519
t 28 530
a 25 542
g 34 553
g 25 565
t 26 579
g 25 589
c 27 603
c 35 615
t 16 626
g 8 635
t 13 640
t 16 653
t 27 665
a 25 676
g 25 685
a 42 696
t 46 706
a 46 717
a 36 728
t 28 738
a 30 752
g 39 762
t 40 774
a 40 787
g 23 798
t 23 810
c 16 816
t 27 823
a 24 834
t 25 844
g 35 857
g 27 871
a 16 885
a 16 895
a 23 907
t 28 916
g 31 929
t 18 941
t 27 954
a 35 965
a 25 977
a 28 988
g 28 1000
a 27 1013
t 26 1023
a 15 1035
g 15 1047
c 41 1060
c 29 1072
t 29 1085
a 31 1098
t 31 1109
t 29 1122
a 28 1134
g 26 1145
a 16 1159
a 26 1171
t 16 1181
c 28 1193
c 46 1206
a 27 1216
t 41 1228
t 34 1241
g 36 1253
a 36 1268
t 45 1279
a 51 1290
t 51 1302
g 32 1314
a 32 1328
g 41 1340
t 29 1352
g 28 1364
t 25 1377
a 28 1388
t 51 1399
t 46 1412
a 31 1424
g 27 1436
a 46 1450
t 51 1461
t 34 1474
c 58 1486
g 34 1499
a 58 1512
a 61 1524
c 58 1535
t 58 1547
t 58 1560
t 51 1573
g 51 1585
a 51 1598
t 58 1609
a 51 1621
g 51 1632
t 51 1646
a 41 1656
a 51 1669
a 51 1680
a 58 1692
a 34 1704
a 36 1715
g 46 1726
a 46 1740
t 51 1750
t 58 1763
t 61 1775
t 58 1788
t 51 1800
t 58 1813
a 58 1824
c 58 1835
c 58 1848
a 58 1858
a 58 1870
g 61 1882
t 61 1896
a 61 1907
a 51 1919
t 51 1931
t 58 1943
t 61 1956
a 61 1967
t 61 1979
c 58 1992
a 58 2003
a 51 2015
g 51 2027
a 51 2040
a 58 2052
c 58 2064
a 58 2075
t 61 2087
t 58 2100
t 58 2112
a 61 2124
a 61 2136
t 61 2148
a 61 2159
a 61 2172
t 61 2183
a 58 2195
t 58 2207
g 58 2220
t 61 2232
c 61 2245
t 61 2258
a 61 2269
a 61 2281
a 61 2293
g 58 2305
a 58 2318
t 58 2329
a 61 2341
a 58 2353
t 58 2364
a 58 2376
t 58 2388
a 58 2400
g 61 2413
g 58 2426
a 58 2439
a 51 2451
a 51 2463
t 51 2474
a 58 2486
a 58 2498
a 51 2510
t 58 2521
a 58 2533
t 58 2544
t 61 2557
t 61 2570
a 61 2581
a 61 2593
a 61 2605
t 61 2617
a 58 2629
a 58 2641
a 58 2653
t 58 2665
t 61 2677
g 61 2690
t 61 2702
t 61 2715
a 61 2726
a 61 2738
a 61 2750
t 61 2761
a 61 2773
a 58 2785
a 58 2797
a 58 2809
a 61 2821
a 61 2833
a 61 2845
a 61 2856
a 28 2868
g 58 2880
a 51 2893
t 51 2903
a 58 2915
c 61 2927
t 61 2939
a 61 2951
t 61 2963
t 61 2976
a 61 2988
c 61 3000
a 61 3011
a 58 3023
a 61 3035
t 61 3047
g 58 3059
a 58 3072
a 61 3084
a 61 3096
a 61 3108
t 61 3119
a 61 3131
a 58 3143
t 58 3154
a 58 3166
a 58 3178
t 58 3190
a 58 3202
t 58 3213
t 61 3226
a 61 3238
a 58 3250
t 58 3262
c 58 3275
a 61 3286
t 61 3298
a 61 3310
a 61 3322
t 61 3334
a 61 3346
a 61 3358
t 58 3370
a 58 3382
a 58 3394
t 58 3406
a 58 3418
a 58 3430
t 61 3442
a 61 3454
a 61 3466
t 61 3478
a 58 3490
a 58 3502
t 58 3514
c 58 3527
t 61 3539
g 61 3552
a 61 3565
c 61 3577
a 51 3588
g 51 3600
c 51 3613
a 61 3624
a 61 3636
a 61 3648
t 61 3659
a 61 3671
a 58 3683
t 58 3695
a 58 3707
t 61 3718
a 61 3731
a 61 3743
c 61 3755
t 61 3768
a 61 3779
a 61 3792
t 61 3804
a 61 3816
a 61 3828
t 61 3840
c 61 3853
t 61 3865
t 58 3877
a 58 3889
t 58 3901
t 58 3913
a 61 3925
a 61 3937
t 61 3949
a 61 3961
a 61 3972
t 61 3984
a 61 3996
a 61 4008
t 58 4020
a 58 4032
t 58 4044
g 41 4057
a 26 4070
a 20 4082
t 26 4093
t 41 4106
c 58 4119
t 61 4131
c 58 4144
c 58 4156
a 61 4167
t 61 4179
c 61 4192
a 58 4203
a 58 4215
t 61 4227
t 61 4240
a 61 4251
t 61 4263
g 61 4276
a 61 4289
a 61 4301
t 61 4312
a 61 4324
c 58 4337
c 41 4348
a 19 4360
a 15 4372
c 8 4385
g 8 4397
a 8 4409
a 14 4421
a 26 4433
a 41 4446
a 58 4458
g 51 4470
a 58 4483
g 58 4495
a 58 4508
a 61 4519
t 58 4531
t 61 4543
t 61 4555
t 61 4567
t 58 4580
t 58 4592
a 58 4604
g 61 4616
a 61 4629
t 61 4640
g 61 4653
c 61 4665
a 61 4676
g 61 4688
c 61 4701
a 61 4713
a 61 4724
a 61 4736
t 61 4748
c 58 4761
t 58 4773
t 58 4785
a 58 4797
t 58 4809
a 61 4821
a 61 4832
a 61 4845
t 61 4856
g 61 4869
a 61 4882
t 61 4893
g 58 4906
a 58 4918
t 58 4930
t 61 4942
c 61 4955
t 61 4967
g 61 4980
g 58 4992
a 58 5005
t 61 5016
t 61 5028
a 61 5040
a 61 5052
a 61 5063
c 61 5076
a 58 5087
a 58 5099
t 61 5111
t 61 5124
t 61 5136
a 61 5148
a 61 5160
a 61 5172
a 61 5184
a 58 5195
c 58 5208
a 51 5219
t 58 5231
t 61 5243
t 61 5256
t 58 5268
c 51 5281
a 51 5292
a 51 5303
c 61 5316
t 61 5328
g 61 5340
t 61 5353
a 61 5365
a 61 5377
a 61 5388
t 61 5400
a 61 5411
a 61 5424
t 61 5436
g 61 5448
t 61 5461
a 61 5472
a 61 5484
a 61 5496
t 61 5508
g 58 5521
a 58 5534
t 58 5545
a 61 5557
c 61 5569
t 61 5581
t 61 5594
a 61 5606
t 61 5618
g 58 5631
a 58 5643
a 58 5655
a 61 5667
a 61 5679
g 61 5691
a 58 5703
a 58 5715
a 58 5727
a 61 5739
t 61 5750
t 61 5762
a 61 5774
t 61 5786
t 61 5798
g 61 5811
a 61 5824
a 61 5835
a 61 5847
c 61 5860
g 58 5872
g 58 5884
a 58 5897
a 61 5909
t 61 5920
t 61 5932
a 61 5944
a 61 5956
g 61 5968
t 61 5981
g 58 5993
a 58 6006
t 58 6017
g 61 6029
c 61 6041
t 61 6054
a 61 6066
g 61 6078
t 61 6091
g 58 6103
a 58 6115
t 58 6127
t 58 6139
t 58 6151
t 58 6163
g 61 6176
a 61 6188
a 61 6199
a 61 6211
a 61 6223
t 61 6234
a 58 6246
t 61 6257
g 61 6270
g 61 6283
t 61 6295
a 61 6307
g 61 6319
g 61 6332
t 61 6344
g 58 6356
a 58 6369
t 58 6380
t 58 6392
t 58 6404
a 61 6416
a 61 6428
g 61 6440
a 58 6453
a 61 6464
t 61 6476
t 61 6488
a 61 6499
c 61 6511
a 61 6523
t 61 6534
t 61 6547
t 58 6559
a 58 6571
t 58 6583
t 58 6595
a 51 6607
a 51 6619
t 51 6631
t 61 6643
g 61 6656
g 58 6669
t 58 6681
t 61 6693
a 61 6704
a 61 6716
a 61 6728
a 61 6740
a 61 6752
a 61 6764
g 61 6776
a 61 6788
c 61 6800
a 61 6811
c 58 6823
a 51 6833
a 51 6845
a 58 6858
t 58 6870
g 58 6882
a 58 6895
a 61 6907
t 61 6918
t 61 6931
t 61 6943
t 61 6955
a 61 6967
t 61 6978
t 61 6990
c 61 7004
g 51 7015
a 51 7028
g 51 7039
a 58 7052
a 61 7064
a 61 7075
a 61 7087
a 61 7099
g 58 7110
a 58 7122
t 58 7133
a 61 7145
a 61 7157
a 61 7169
t 61 7180
t 61 7192
a 61 7204
t 61 7215
t 61 7228
t 61 7240
a 61 7252
a 61 7264
a 61 7275
g 61 7288
a 58 7300
t 58 7311
a 58 7323
a 58 7335
g 61 7347
a 61 7360
a 61 7372
a 61 7385
g 61 7397
a 61 7409
a 61 7422
c 61 7434
t 61 7445
a 61 7457
g 61 7469
a 61 7483
a 58 7495
a 58 7508
t 58 7519
g 61 7531
g 61 7544
a 61 7556
a 61 7568
a 61 7581
g 61 7593
a 61 7606
g 61 7617
t 61 7629
a 61 7641
c 61 7653
g 58 7665
a 58 7678
t 58 7690
t 58 7702
g 61 7714
t 61 7726
a 61 7738
c 61 7750
a 61 7761
a 61 7773
a 61 7786
g 61 7798
a 58 7811
a 58 7823
t 61 7834
t 61 7847
a 61 7858
g 61 7870
a 61 7884
a 61 7896
a 58 7909
a 58 7921
c 61 7933
c 61 7945
g 61 7957
t 61 7968
a 61 7980
a 58 7993
a 58 8005
a 58 8017
a 58 8029
t 61 8040
a 61 8052
t 61 8063
t 58 8076
g 58 8088
a 58 8101
a 58 8113
g 61 8125
a 61 8138
a 58 8150
c 61 8162
a 61 8173
g 61 8185
a 58 8198
a 58 8210
a 61 8222
t 61 8233
t 61 8245
a 61 8257
c 61 8269
a 61 8280
t 58 8291
g 58 8304
a 58 8317
t 58 8328
g 61 8340
a 61 8354
a 61 8365
a 61 8377
g 61 8389
a 61 8402
a 58 8413
a 58 8426
g 61 8437
a 61 8450
a 61 8461
a 61 8473
t 61 8485
t 61 8496
a 61 8508
g 61 8520
a 58 8533
t 58 8544
a 58 8556
t 61 8567
t 61 8579
g 58 8591
a 58 8604
t 61 8615
a 61 8627
t 61 8638
a 58 8650
t 58 8661
c 58 8674
t 61 8686
a 61 8698
a 61 8709
t 58 8721
g 58 8733
g 58 8745
t 61 8758
t 61 8769
a 61 8781
t 58 8792
a 58 8803
a 61 8816
a 61 8828
c 61 8840
a 61 8852
a 61 8864
a 61 8876
t 61 8887
a 61 8898
a 61 8910
a 61 8922
a 61 8934
a 61 8946
a 61 8958
a 28 8970
g 61 8983
a 61 8995
a 61 9006
a 61 9017
a 58 9029
a 58 9041
g 58 9053
a 61 9066
a 58 9077
g 51 9089
a 51 9101
a 58 9113
c 58 9125
a 51 9136
t 51 9147
a 58 9158
g 58 9171
g 58 9183
a 61 9195
a 61 9207
a 61 9219
c 61 9231
g 61 9242
a 61 9255
t 61 9266
t 61 9278
t 61 9289
g 61 9301
a 61 9313
t 61 9324
g 61 9336
a 61 9349
a 61 9360
g 58 9372
a 58 9384
a 58 9396
a 58 9407
g 58 9419
a 58 9431
t 58 9442
t 58 9453
a 51 9465
a 51 9477
g 51 9488
a 51 9500
t 58 9512
t 61 9523
t 61 9535
t 61 9545
t 61 9557
a 61 9568
c 61 9580
a 61 9592
a 61 9602
g 61 9614
a 61 9626
a 61 9637
a 61 9650
t 61 9660
c 61 9673
g 61 9684
a 61 9697
t 61 9707
a 61 9720
a 58 9731
a 58 9742
a 61 9752
t 61 9764
t 61 9775
a 61 9787
a 61 9798
a 61 9809
t 61 9821
t 61 9832
a 61 9844
g 61 9856
t 61 9867
a 61 9879
t 61 9890
t 58 9901
a 58 9912
t 58 9924
a 58 9936
t 58 9947
t 61 9959
t 61 9970
a 58 9981
g 58 9993
a 58 10006
a 51 10017
a 58 10028
a 58 10039
a 61 10051
g 61 10063
a 38 10075
a 58 10087
a 58 10095
a 38 10106
a 38 10117
t 51 10130
a 58 10142
t 58 10153
t 58 10164
a 51 10176
t 51 10187
c 51 10199
a 51 10211
a 51 10221
g 58 10233
a 61 10245
a 61 10255
t 58 10267
a 58 10278
t 58 10289
a 61 10302
a 51 10313
a 61 10326
a 51 10335
a 51 10345
t 61 10357
t 61 10369
t 58 10379
t 58 10391
g 51 10403
a 51 10415
g 46 10426
a 58 10439
a 58 10449
t 61 10460
g 58 10472
a 51 10484
t 51 10495
a 61 10508
a 51 10521
a 38 10530
a 38 10541
a 38 10550
a 58 10559
a 58 10573
a 58 10582
a 46 10594
a 28 10607
t 58 10618
t 51 10628
g 58 10641
t 61 10653
t 58 10663
g 61 10675
a 61 10686
t 61 10697
g 58 10709
c 57 10721
a 60 10735
a 40 10746
a 22 10752
t 50 10762
a 58 10774
t 61 10785
t 58 10796
g 61 10809
c 58 10820
t 58 10831
a 58 10842
c 58 10853
t 58 10864
g 58 10875
a 51 10888
a 51 10898
a 46 10907
c 51 10919
t 51 10930
a 58 10941
t 51 10953
g 51 10964
a 58 10976
t 61 10987
t 58 10997
g 58 11008
a 51 11020
t 51 11031
a 51 11043
t 58 11054
t 57 11063
a 60 11074
a 47 11085
t 57 11097
g 58 11108
t 51 11121
t 41 11131
g 58 11144
g 34 11154
t 41 11165
g 58 11177
g 41 11188
a 58 11201
g 58 11212
c 58 11223
t 58 11234
a 58 11245
t 58 11257
t 38 11269
t 60 11281
t 37 11287
t 27 11298
g 51 11310
a 58 11322
a 51 11332
a 51 11343
c 51 11354
a 36 11365
t 28 11374
c 51 11387
t 52 11398
a 51 11409
g 50 11421
a 18 11432
c 17 11445
a 10 11454
t 16 11461
a 49 11474
c 50 11486
c 49 11496
t 50 11508
t 50 11518
a 35 11530
a 26 11541
c 20 11550
a 12 11561
c 16 11571
a 35 11583
a 23 11592
c 23 11606
a 51 11619
a 50 11630
a 50 11643
a 40 11655
g 51 11667
a 51 11680
t 50 11691
t 50 11701
c 16 11712
a 12 11721
t 35 11728
t 32 11737
t 20 11749
a 20 11763
t 41 11774
a 51 11784
g 50 11796
a 51 11807
g 51 11819
a 51 11831
a 41 11842
a 29 11852
t 41 11860
t 29 11870
a 41 11882
t 38 11894
t 34 11904
a 29 11917
a 28 11925
g 44 11936
t 46 11948
g 41 11960
g 35 11970
a 35 11983
a 10 11993
g 10 12005
a 16 12013
c 40 12024
a 35 12035
t 22 12046
c 13 12059
a 17 12066
t 30 12076
g 44 12088
t 22 12100
a 11 12112
a 7 12118
c 40 12128
c 40 12137
c 41 12148
g 41 12162
a 40 12173
g 34 12184
a 17 12195
t 17 12206
a 17 12220
a 16 12232
c 11 12240
c 9 12249
a 28 12264
g 36 12278
g 34 12288
a 30 12301
a 28 12312
g 20 12331
a 21 12338
t 7 12352
a 8 12364
t 28 12375
t 15 12381
c 30 12393
t 41 12405
t 41 12415
a 20 12427
g 7 12439
a 7 12451
a 14 12462
a 9 12468
g 32 12478
g 35 12489
g 25 12498
a 34 12510
t 32 12520
a 32 12531
g 20 12542
t 12 12553
g 20 12565
g 14 12577
g 25 12588
t 20 12601
a 14 12615
t 37 12625
t 43 12636
t 20 12647
a 20 12659
g 11 12671
a 28 12683
a 11 12692
t 25 12704
a 25 12718
t 25 12729
a 23 12741
c 23 12752
t 25 12765
a 45 12778
a 45 12789
c 42 12802
t 45 12814
t 35 12824
c 35 12835
t 15 12849
a 27 12862
a 14 12872
g 7 12886
a 34 12898
a 21 12910
t 28 12922
c 28 12936
c 17 12943
c 7 12949
t 22 12964
t 27 12974
a 31 12988
c 20 13000
t 8 13012
a 8 13023
n 2 13034
c 11 13047
c 23 13057
c 10 13067
n 2 13079
n 2 13093
a 11 13103
c 30 13117
c 11 13127
a 36 13142
a 20 13153
g 14 13166
a 12 13178
t 26 13191
t 20 13202
t 15 13213
a 34 13226
g 20 13240
t 20 13251
g 16 13263
a 29 13276
a 16 13288
g 14 13302
t 14 13313
a 12 13327
a 20 13337
c 28 13353
c 15 13364
t 25 13377
t 25 13388
g 29 13401
t 8 13413
g 8 13429
a 40 13441
a 13 13453
g 14 13464
a 35 13478
a 22 13489
c 16 13502
a 22 13513
a 22 13525
END_DNA

END_SEQUENCE
