# Supplementary material for: Polymorphisms in Pfkelch13 domains before and after the introduction of artemisinin-based combination therapy in Southwest Nigeria
Source: PLoS One. 2025 Mar 31;20(3):e0316479. doi: 10.1371/journal.pone.0316479 (PMC11957316; doi:10.1371/journal.pone.0316479)
Supplement: Supporting information 2 — (ZIP) [file pone.0316479.s002.zip › 002KN2R_PREMIX_Plate_KELCH2_C11.phd.1]

BEGIN_SEQUENCE 002KN2R_PREMIX_C11_1660754337836.ab1

BEGIN_COMMENT

CHROMAT_FILE: 002KN2R_PREMIX_C11_1660754337836.ab1
ABI_THUMBPRINT: 
BASECALLER_VERSION: KB 1.4.2.4
BASECALLER_NAME: ABI basecaller
QUALITY_LEVELS: 50
TIME: Wed Aug 17 12:52:21 2022
TRACE_ARRAY_MIN_INDEX: 
TRACE_ARRAY_MAX_INDEX: 
TRIM: 142 439
CHEM: 
DYE: 

END_COMMENT

BEGIN_DNA
a 6 12
c 6 20
g 6 32
g 13 43
g 10 55
g 10 67
g 10 80
g 15 93
g 15 107
g 10 117
g 8 130
a 8 140
g 8 151
a 8 163
a 10 171
c 10 184
n 2 190
g 8 194
a 8 207
t 11 218
a 8 233
t 7 246
g 6 260
c 13 271
t 19 281
t 10 295
t 8 305
c 14 311
t 14 320
g 13 329
a 15 342
a 20 351
a 14 357
t 16 366
t 13 372
a 13 379
c 19 389
a 8 398
t 8 404
g 12 414
c 10 423
t 20 433
t 17 439
a 12 446
a 10 452
c 13 462
c 12 474
c 14 480
a 7 492
a 15 502
a 12 515
c 8 526
n 2 532
a 18 543
c 24 556
t 26 568
a 30 580
t 32 591
t 26 603
g 17 614
t 17 623
g 19 630
t 22 637
c 10 648
a 13 655
a 8 666
t 10 673
a 20 680
g 17 686
a 12 697
t 20 707
g 21 718
a 11 733
a 6 746
g 7 757
c 13 761
t 7 774
t 7 787
t 7 797
c 19 809
a 29 819
t 26 831
a 17 843
c 14 853
c 14 865
a 14 877
t 27 888
a 18 900
a 18 913
g 13 921
a 16 936
t 20 946
t 10 959
c 16 971
t 15 982
g 15 995
c 26 1007
t 27 1019
t 27 1032
c 32 1045
t 20 1056
g 8 1066
a 8 1080
c 25 1091
a 17 1102
c 15 1114
c 26 1125
a 16 1136
a 14 1147
g 14 1159
g 25 1172
c 8 1183
t 8 1197
t 14 1209
c 17 1220
a 17 1230
c 14 1244
t 14 1256
t 22 1268
t 29 1283
c 24 1295
a 24 1304
c 12 1315
g 10 1327
t 11 1340
g 8 1351
a 14 1364
a 18 1375
t 23 1386
c 13 1401
t 14 1411
t 17 1423
t 12 1437
t 17 1449
g 8 1461
g 9 1473
t 14 1485
a 14 1497
t 26 1509
g 18 1520
g 15 1534
g 14 1546
t 14 1558
a 14 1570
a 13 1582
a 13 1593
g 12 1605
g 14 1615
t 27 1630
a 39 1642
a 43 1654
c 40 1666
g 24 1679
g 18 1691
a 18 1705
t 17 1715
t 46 1729
t 45 1742
c 51 1753
t 51 1766
t 51 1778
a 46 1789
a 36 1802
g 25 1812
a 32 1825
a 58 1838
g 58 1849
t 25 1860
t 58 1873
a 58 1884
a 51 1896
g 27 1907
t 18 1920
a 27 1931
t 41 1941
a 58 1954
a 58 1966
t 58 1978
t 34 1991
c 34 2004
t 51 2016
a 51 2028
a 25 2039
a 51 2052
t 58 2064
a 34 2074
a 34 2087
c 58 2099
t 34 2111
c 32 2124
a 51 2135
c 51 2147
t 58 2160
a 58 2171
t 41 2183
c 16 2195
c 29 2208
c 51 2221
t 51 2233
a 58 2245
t 34 2257
c 34 2269
t 31 2281
a 41 2293
a 27 2304
g 25 2316
a 41 2328
a 29 2340
t 25 2351
a 32 2363
t 32 2374
t 32 2386
c 32 2399
t 32 2411
t 32 2424
c 28 2436
c 28 2449
t 28 2460
t 29 2473
g 29 2485
t 28 2497
t 17 2510
t 28 2521
a 51 2533
t 46 2544
c 32 2557
t 32 2569
c 34 2582
t 58 2593
g 34 2606
g 28 2619
t 41 2631
t 41 2642
a 28 2654
c 16 2665
a 26 2676
t 51 2688
g 34 2701
a 58 2714
t 58 2726
g 58 2739
t 58 2750
c 58 2763
t 58 2775
t 58 2788
c 46 2800
c 51 2812
a 46 2822
c 58 2835
t 58 2847
t 58 2860
a 51 2871
a 41 2884
t 25 2895
a 31 2906
a 58 2920
t 58 2931
t 46 2943
t 46 2954
c 46 2968
t 29 2980
c 29 2992
t 25 3004
a 31 3016
t 31 3027
a 36 3040
a 46 3051
a 46 3064
t 36 3074
g 31 3087
a 44 3100
a 47 3112
t 36 3123
c 28 3136
t 28 3147
t 26 3160
t 14 3172
t 26 3184
t 36 3197
g 15 3210
t 15 3221
t 26 3233
g 14 3246
t 14 3257
g 26 3270
t 17 3282
t 17 3293
a 25 3305
a 36 3316
g 25 3329
g 26 3342
t 17 3354
a 28 3365
t 36 3376
g 26 3390
t 17 3401
c 26 3414
t 36 3426
a 28 3437
g 37 3451
a 40 3464
t 40 3475
g 31 3488
t 31 3499
t 26 3511
t 25 3524
c 27 3536
a 25 3547
a 31 3558
a 26 3570
a 16 3582
a 26 3594
t 25 3606
a 28 3617
g 51 3632
c 51 3644
t 51 3657
c 52 3669
c 58 3681
a 58 3693
c 58 3704
c 58 3716
a 51 3728
a 36 3739
c 41 3752
a 51 3762
t 58 3774
t 58 3788
a 58 3799
a 58 3812
t 58 3824
a 36 3835
t 46 3846
c 46 3860
a 58 3872
a 34 3883
t 25 3896
c 58 3909
a 58 3921
t 51 3932
a 36 3943
g 20 3956
t 16 3969
t 28 3982
t 51 3994
c 32 4007
a 32 4017
g 58 4029
t 61 4043
a 58 4054
g 58 4067
c 46 4080
a 58 4091
a 51 4103
t 51 4115
a 51 4127
t 51 4139
t 58 4150
t 61 4163
g 58 4176
c 34 4189
a 32 4200
t 51 4212
c 32 4225
a 32 4236
a 51 4249
c 51 4261
a 51 4271
a 58 4284
t 61 4296
t 58 4309
t 58 4321
t 34 4334
t 25 4346
t 34 4359
t 34 4371
t 34 4383
t 32 4395
t 25 4408
a 51 4420
t 32 4431
c 25 4443
a 23 4454
t 18 4466
t 25 4479
c 25 4493
t 32 4505
c 32 4518
a 32 4528
a 58 4540
a 51 4552
a 51 4565
t 51 4576
t 51 4588
t 51 4602
t 51 4613
t 51 4625
a 52 4638
t 51 4648
a 51 4660
t 50 4672
t 41 4684
c 29 4698
t 29 4710
t 25 4722
g 25 4734
a 26 4748
t 16 4758
a 25 4771
a 31 4783
t 22 4794
a 31 4807
t 26 4819
t 17 4833
t 17 4846
t 22 4856
t 15 4870
c 15 4881
t 31 4893
t 26 4906
t 17 4918
t 26 4931
t 15 4944
c 14 4955
t 25 4966
a 24 4978
a 29 4990
a 28 5003
t 14 5014
a 22 5027
t 45 5037
a 46 5050
a 49 5063
t 44 5075
a 44 5085
c 47 5099
t 25 5111
a 47 5124
a 28 5136
a 17 5148
t 16 5160
t 25 5173
a 31 5185
a 29 5197
t 40 5209
t 45 5221
t 20 5233
t 9 5246
a 20 5258
t 24 5269
c 25 5282
t 12 5293
g 13 5308
t 26 5320
t 15 5332
t 15 5345
c 17 5358
t 26 5368
t 29 5383
g 36 5395
t 29 5404
g 26 5415
a 26 5430
a 26 5441
a 41 5454
a 37 5466
t 30 5477
g 10 5488
a 10 5502
t 20 5515
a 25 5527
a 15 5541
t 26 5551
c 26 5566
t 22 5578
t 26 5589
t 27 5603
c 22 5617
t 17 5628
a 17 5635
a 12 5647
c 12 5659
a 25 5671
t 37 5677
c 28 5689
a 36 5699
a 41 5711
a 38 5724
t 37 5735
c 27 5750
g 15 5762
g 10 5774
t 12 5787
t 40 5800
c 40 5813
c 36 5826
t 45 5837
a 25 5849
t 25 5861
g 40 5874
t 31 5887
t 27 5899
c 27 5911
t 18 5923
t 27 5935
c 18 5949
t 14 5963
t 14 5973
t 26 5986
t 15 5998
t 15 6010
c 15 6023
t 13 6036
t 13 6047
t 20 6060
t 10 6074
t 10 6087
t 27 6097
t 27 6109
a 20 6119
t 22 6133
g 10 6148
a 10 6161
g 13 6170
a 15 6184
a 15 6195
t 26 6207
a 38 6219
t 30 6230
g 7 6243
g 7 6256
c 17 6265
c 12 6278
g 8 6292
g 8 6306
t 17 6316
a 11 6331
a 11 6343
a 26 6354
t 24 6366
a 31 6378
t 30 6390
a 30 6402
t 11 6414
c 11 6427
a 20 6438
a 14 6449
t 25 6463
a 20 6475
c 8 6488
c 8 6501
t 21 6512
a 10 6525
a 8 6537
t 13 6548
t 27 6561
t 28 6575
c 16 6588
t 16 6599
t 26 6610
t 28 6623
g 18 6634
t 18 6649
t 27 6661
t 27 6673
c 18 6687
a 27 6698
t 30 6710
c 30 6723
a 30 6733
t 25 6746
g 26 6758
a 23 6768
a 14 6784
a 14 6795
t 25 6808
t 16 6820
t 17 6832
c 17 6846
t 18 6857
g 20 6872
a 12 6885
t 19 6898
c 15 6909
t 26 6922
t 38 6935
c 27 6947
t 12 6959
a 12 6969
c 16 6981
a 9 6998
a 12 7010
t 16 7019
a 27 7034
t 28 7043
t 40 7056
a 30 7068
c 24 7080
g 12 7092
a 8 7107
t 8 7118
a 12 7130
g 13 7145
t 16 7155
c 17 7166
t 29 7179
a 26 7190
a 16 7202
t 25 7214
t 21 7225
c 14 7240
t 20 7253
a 11 7262
n 2 7276
a 9 7287
t 22 7298
a 18 7310
c 18 7322
g 18 7334
a 26 7347
a 17 7358
c 25 7372
g 36 7384
a 36 7395
a 39 7410
c 36 7421
t 24 7433
c 25 7449
t 15 7462
a 15 7474
t 16 7484
c 30 7497
c 25 7510
a 9 7522
t 21 7535
a 9 7552
a 17 7566
n 2 7578
a 19 7589
g 33 7602
t 25 7614
a 20 7624
c 8 7636
c 8 7646
a 8 7660
t 26 7670
t 25 7682
c 14 7695
t 22 7707
t 15 7718
a 14 7730
t 14 7741
c 16 7754
t 14 7767
g 18 7780
a 14 7788
a 26 7801
t 21 7816
a 17 7826
t 14 7838
a 18 7854
a 26 7864
t 18 7877
t 18 7889
a 26 7900
a 25 7912
t 17 7924
c 17 7937
t 26 7948
a 28 7962
t 26 7975
a 15 7986
t 13 7999
c 25 8010
t 16 8018
a 11 8027
t 9 8040
t 15 8053
g 10 8065
t 12 8080
a 17 8093
g 17 8102
a 25 8116
a 25 8128
t 12 8140
a 13 8153
c 19 8166
a 16 8176
a 20 8190
t 23 8202
t 22 8214
g 15 8226
a 7 8239
g 11 8251
t 21 8264
g 8 8279
a 8 8290
t 21 8300
g 21 8313
a 6 8327
c 7 8337
t 20 8350
g 31 8363
a 31 8376
c 36 8388
c 14 8400
g 20 8412
a 22 8424
a 22 8435
c 11 8450
c 12 8461
a 20 8474
t 12 8484
g 12 8496
a 20 8508
t 10 8518
a 15 8529
g 12 8541
t 11 8554
n 2 8569
a 9 8575
a 30 8586
t 21 8599
g 7 8613
c 12 8623
t 27 8638
c 32 8651
t 33 8663
a 30 8675
a 35 8686
t 35 8700
g 10 8713
a 10 8724
c 20 8735
c 36 8746
t 22 8757
a 20 8768
c 27 8781
c 27 8795
a 12 8805
c 9 8817
a 12 8833
t 20 8844
c 12 8855
t 9 8868
t 26 8880
c 41 8891
a 26 8903
a 18 8915
a 26 8928
a 42 8941
t 41 8952
c 43 8964
a 30 8976
c 15 8988
t 15 9002
a 15 9013
t 21 9025
c 21 9038
a 40 9050
t 20 9062
c 8 9074
a 11 9085
c 17 9100
c 10 9114
t 22 9128
a 22 9140
g 6 9155
n 2 9165
c 7 9176
a 7 9182
c 11 9195
c 20 9209
g 21 9220
t 14 9235
t 28 9247
c 26 9261
c 27 9272
g 34 9284
t 27 9296
a 14 9307
g 13 9318
a 12 9330
a 12 9344
t 13 9354
a 12 9367
c 14 9379
a 20 9389
g 7 9402
t 7 9414
t 21 9428
c 25 9440
a 14 9450
c 8 9460
t 13 9471
a 22 9485
t 19 9496
t 17 9510
a 12 9524
t 16 9533
t 21 9545
a 14 9556
c 19 9566
t 7 9577
g 7 9580
t 15 9591
a 19 9600
a 23 9610
c 22 9623
a 27 9634
t 22 9650
c 21 9661
t 14 9678
a 11 9688
t 9 9693
c 27 9704
a 25 9716
c 22 9730
a 26 9741
g 36 9752
t 31 9765
t 13 9777
g 22 9789
a 22 9801
c 27 9812
a 27 9824
a 35 9834
g 35 9844
t 21 9854
t 15 9860
g 16 9871
t 25 9882
t 36 9892
a 36 9905
t 36 9916
a 35 9929
t 31 9940
g 28 9951
t 27 9965
t 21 9974
g 11 9987
g 6 9996
a 8 10010
a 20 10023
a 21 10034
a 21 10044
a 22 10055
t 28 10066
c 7 10079
c 8 10091
a 10 10102
t 11 10117
a 27 10130
a 21 10140
t 27 10154
c 28 10167
c 23 10176
t 16 10183
c 25 10195
a 26 10209
a 20 10219
t 7 10232
a 7 10245
a 8 10256
t 7 10268
a 7 10280
c 7 10292
a 25 10306
a 14 10320
t 16 10331
t 11 10343
a 8 10351
t 8 10365
c 20 10379
t 14 10389
g 26 10401
a 21 10419
t 16 10433
t 8 10445
t 8 10455
g 10 10467
c 8 10477
a 8 10489
n 2 10502
a 28 10513
a 15 10526
a 10 10536
t 15 10547
t 10 10559
a 20 10569
a 33 10580
a 30 10591
a 26 10605
a 18 10617
t 13 10630
t 25 10644
t 20 10657
c 8 10670
n 2 10682
c 12 10695
t 20 10698
t 15 10708
g 35 10722
t 29 10735
a 33 10748
t 33 10760
t 27 10771
g 28 10782
t 23 10800
g 14 10815
n 2 10819
c 6 10832
t 8 10844
a 16 10857
t 11 10869
c 20 10885
g 15 10897
a 20 10912
a 16 10923
c 12 10935
t 25 10948
a 23 10958
g 22 10970
t 23 10981
a 16 10991
g 40 11004
g 25 11014
g 21 11026
a 26 11037
t 19 11049
a 25 11064
t 24 11078
t 23 11087
a 16 11101
c 17 11111
t 20 11121
a 19 11133
t 15 11143
t 17 11154
g 22 11166
a 10 11176
t 10 11190
g 20 11202
a 39 11216
t 28 11229
a 14 11242
c 13 11253
t 13 11267
a 24 11279
a 21 11290
g 21 11304
g 20 11314
a 13 11324
t 16 11336
a 17 11352
a 16 11359
t 17 11372
a 18 11385
a 15 11395
t 25 11411
t 23 11420
c 34 11433
a 15 11448
a 13 11462
a 9 11469
t 19 11485
a 20 11502
t 20 11517
t 12 11528
t 11 11540
g 25 11552
c 7 11564
t 7 11578
g 15 11590
c 26 11605
a 15 11617
a 11 11628
a 9 11643
a 7 11653
a 7 11663
a 7 11674
g 7 11688
t 7 11699
a 6 11713
t 15 11727
t 7 11737
g 6 11751
a 6 11766
t 12 11780
t 11 11796
t 8 11807
a 14 11819
a 13 11830
a 12 11844
a 8 11856
n 2 11876
g 7 11886
a 21 11898
a 18 11909
t 21 11921
a 20 11936
a 12 11947
t 12 11960
a 11 11973
t 10 11987
t 10 11997
g 14 12013
t 19 12025
a 20 12039
a 16 12052
t 15 12063
a 15 12075
c 14 12087
g 15 12098
c 20 12111
c 14 12123
t 12 12134
c 15 12146
g 25 12157
g 22 12168
a 15 12180
c 14 12192
c 12 12203
a 7 12216
t 7 12231
END_DNA

END_SEQUENCE
