# Supplementary material for: Polymorphisms in Pfkelch13 domains before and after the introduction of artemisinin-based combination therapy in Southwest Nigeria
Source: PLoS One. 2025 Mar 31;20(3):e0316479. doi: 10.1371/journal.pone.0316479 (PMC11957316; doi:10.1371/journal.pone.0316479)
Supplement: Supporting information 2 — (ZIP) [file pone.0316479.s002.zip › 002KNIFW_PREMIX_Plate_CORKELCH_D07.phd.1]

BEGIN_SEQUENCE 002KNIFW_PREMIX_D07_1660755807895.ab1

BEGIN_COMMENT

CHROMAT_FILE: 002KNIFW_PREMIX_D07_1660755807895.ab1
ABI_THUMBPRINT: 
BASECALLER_VERSION: KB 1.4.2.4
BASECALLER_NAME: ABI basecaller
QUALITY_LEVELS: 50
TIME: Wed Aug 17 13:12:30 2022
TRACE_ARRAY_MIN_INDEX: 
TRACE_ARRAY_MAX_INDEX: 
TRIM: 11 827
CHEM: 
DYE: 

END_COMMENT

BEGIN_DNA
a 7 12
a 16 19
a 7 29
g 7 42
g 8 54
a 8 66
a 16 78
t 11 95
g 9 107
g 20 118
c 16 121
a 16 131
a 10 142
t 8 154
g 24 165
c 17 176
a 12 186
t 15 197
t 10 205
t 8 211
c 19 223
c 35 232
c 37 238
a 35 244
a 20 250
t 35 259
t 44 272
a 35 280
a 20 286
g 19 294
t 24 307
a 45 317
t 31 327
t 51 340
t 51 352
t 51 364
g 51 377
t 58 388
a 58 399
t 51 409
a 51 420
g 61 432
g 58 446
t 58 457
g 58 470
g 46 482
a 29 495
t 31 504
t 58 516
t 61 528
g 58 540
a 51 553
t 51 563
g 58 576
g 51 589
t 34 600
g 58 612
t 51 623
a 51 634
g 58 645
a 58 657
a 61 668
t 58 677
a 46 688
t 46 697
t 58 711
t 58 723
a 61 733
a 61 744
a 58 755
t 58 766
t 51 778
c 51 790
g 51 803
a 58 815
t 61 825
g 57 837
g 26 849
a 12 862
a 9 872
t 15 883
t 26 894
a 22 905
t 27 916
t 51 929
a 51 941
g 51 953
a 51 966
t 51 976
a 58 988
t 51 998
t 58 1011
a 58 1023
g 34 1035
t 51 1048
c 61 1059
a 58 1070
a 58 1081
c 58 1092
a 58 1104
a 61 1115
t 61 1127
g 58 1140
c 58 1152
t 58 1165
g 58 1178
g 58 1191
c 61 1203
g 51 1216
t 58 1229
a 58 1240
t 51 1251
g 61 1263
t 61 1275
g 61 1288
t 58 1300
a 51 1311
c 58 1321
a 51 1333
c 58 1344
c 58 1356
t 58 1370
a 51 1381
t 51 1394
g 51 1406
t 58 1419
c 58 1431
t 46 1443
a 46 1454
c 46 1464
c 58 1477
a 51 1488
a 58 1499
a 58 1511
a 58 1523
a 58 1534
a 61 1546
g 58 1558
c 58 1569
t 61 1581
t 61 1594
a 58 1605
t 58 1617
t 61 1629
t 61 1642
t 61 1654
g 61 1667
g 61 1680
a 61 1692
a 61 1703
g 61 1715
t 61 1726
g 58 1738
c 58 1749
t 61 1762
g 58 1774
t 58 1787
a 58 1798
t 58 1810
t 61 1822
g 61 1834
a 61 1847
a 61 1858
t 61 1870
a 61 1881
a 58 1892
t 58 1904
t 58 1916
t 51 1929
c 51 1941
t 51 1953
t 61 1966
a 61 1977
t 61 1989
a 58 2000
c 58 2011
g 58 2024
t 58 2036
t 61 2049
t 61 2061
t 61 2073
t 61 2086
g 61 2098
g 58 2111
t 58 2123
g 61 2135
g 58 2147
t 58 2159
a 58 2170
a 61 2181
t 61 2193
a 61 2204
a 51 2216
c 51 2227
t 51 2240
a 58 2252
t 61 2264
g 58 2276
a 58 2290
t 51 2301
t 58 2314
a 61 2325
t 61 2336
a 58 2348
a 58 2360
g 51 2372
g 51 2385
c 51 2397
t 58 2410
t 51 2422
t 51 2434
a 51 2445
t 58 2457
t 61 2469
t 58 2482
g 51 2494
a 58 2506
a 58 2517
a 58 2529
c 51 2540
t 61 2553
g 58 2565
a 41 2578
g 41 2589
g 46 2603
t 58 2615
g 58 2627
t 58 2638
a 51 2650
t 58 2661
g 58 2674
a 58 2686
t 58 2697
c 58 2710
g 58 2723
t 58 2735
t 51 2747
t 58 2760
a 61 2771
a 58 2783
g 61 2795
a 61 2807
g 58 2819
a 58 2831
t 58 2842
g 58 2855
t 61 2866
a 58 2878
t 58 2889
g 61 2902
g 61 2915
t 61 2927
a 58 2939
t 58 2950
g 61 2963
t 61 2974
t 58 2987
t 51 2999
c 58 3011
a 58 3022
a 61 3033
g 58 3046
t 58 3058
a 58 3069
a 58 3082
t 58 3093
t 58 3105
t 61 3118
a 58 3129
a 58 3141
a 58 3152
t 61 3164
a 61 3176
t 61 3187
a 51 3199
c 58 3211
c 51 3223
t 51 3236
a 58 3248
g 58 3260
a 58 3273
a 58 3285
g 58 3297
a 61 3309
a 61 3321
a 61 3333
t 61 3343
a 61 3355
a 58 3367
t 58 3378
t 46 3390
g 58 3404
t 58 3416
g 51 3429
g 58 3442
t 58 3453
g 61 3466
t 61 3477
t 61 3489
a 51 3501
c 51 3512
g 58 3525
t 51 3537
c 51 3549
a 58 3560
a 58 3572
a 58 3584
t 58 3597
g 58 3609
g 61 3621
t 61 3633
a 61 3645
g 61 3657
a 61 3670
a 61 3681
t 58 3693
t 58 3705
t 58 3717
a 61 3728
t 61 3740
t 61 3753
g 61 3766
t 61 3778
a 58 3789
t 58 3801
t 61 3813
g 61 3826
g 61 3839
g 61 3851
g 61 3864
g 61 3876
a 61 3889
t 61 3899
a 58 3911
t 58 3922
g 61 3935
a 61 3948
t 61 3959
g 61 3972
g 61 3985
c 61 3996
t 61 4009
c 61 4022
t 61 4034
t 61 4046
c 61 4058
t 61 4071
a 61 4082
t 61 4094
t 61 4106
a 61 4117
t 61 4129
a 61 4140
c 61 4152
c 61 4165
g 61 4177
a 61 4190
a 61 4202
t 61 4214
g 58 4226
t 58 4238
a 58 4250
g 61 4262
a 61 4275
a 61 4287
g 61 4299
c 61 4311
a 61 4323
t 61 4334
a 61 4346
t 61 4358
g 61 4371
a 61 4384
t 61 4395
c 61 4408
a 61 4420
t 61 4432
c 61 4444
g 61 4457
t 61 4470
a 61 4482
t 61 4494
g 61 4506
a 61 4519
a 61 4530
a 61 4542
g 61 4555
c 61 4566
a 58 4578
t 58 4590
g 61 4602
g 61 4614
g 61 4627
t 61 4639
a 61 4651
g 61 4663
a 61 4676
g 61 4688
g 61 4700
t 61 4712
g 61 4724
g 61 4737
c 61 4748
a 61 4760
c 58 4772
c 61 4784
t 61 4797
t 61 4809
t 61 4822
g 58 4834
a 58 4847
a 61 4858
t 61 4869
a 61 4881
c 61 4892
c 61 4904
c 61 4917
c 61 4929
t 61 4942
a 61 4953
g 58 4966
a 58 4978
t 61 4990
c 61 5002
a 61 5013
t 61 5024
c 61 5037
a 61 5048
g 61 5061
c 61 5073
t 58 5086
a 58 5097
t 58 5109
g 61 5121
t 61 5133
g 61 5146
t 58 5158
g 58 5170
t 58 5182
t 61 5194
g 61 5206
c 61 5218
t 61 5231
t 61 5243
t 61 5255
t 61 5267
g 61 5279
a 61 5291
t 61 5303
a 61 5314
a 61 5326
t 61 5337
a 61 5349
a 61 5361
a 61 5373
a 61 5385
t 61 5397
t 61 5409
t 61 5421
a 61 5433
t 61 5444
g 61 5457
t 58 5469
c 58 5481
a 61 5493
t 61 5505
t 61 5517
g 61 5529
g 61 5542
t 61 5554
g 61 5567
g 58 5579
a 61 5591
a 61 5603
c 61 5615
t 61 5627
a 61 5638
a 61 5651
t 61 5662
g 61 5675
g 61 5688
t 61 5700
g 61 5712
a 61 5725
g 61 5737
a 61 5749
g 61 5761
a 61 5773
t 61 5784
t 61 5796
a 61 5808
a 61 5820
a 61 5832
t 61 5843
t 61 5856
c 58 5868
t 58 5880
a 58 5892
t 61 5904
t 61 5916
g 58 5929
a 58 5941
a 61 5953
g 61 5965
t 61 5977
a 61 5988
t 61 5999
a 58 6011
t 58 6023
g 61 6036
a 61 6048
a 61 6060
g 61 6072
a 61 6085
a 61 6097
a 61 6109
a 61 6120
a 61 6132
a 58 6144
t 58 6155
g 61 6168
a 61 6180
a 61 6192
t 61 6203
a 61 6215
a 61 6227
a 61 6239
t 61 6251
g 61 6264
g 61 6276
g 61 6289
a 58 6301
a 61 6313
c 61 6324
a 61 6336
a 61 6348
t 61 6360
t 61 6372
t 61 6384
c 61 6397
c 61 6409
a 61 6420
t 61 6432
a 61 6443
t 61 6455
g 61 6468
c 61 6480
c 61 6493
t 61 6505
t 58 6517
a 61 6529
t 61 6540
t 61 6553
a 61 6564
g 61 6576
a 61 6589
a 61 6600
g 61 6613
c 61 6624
t 61 6637
a 61 6648
g 61 6660
a 61 6673
a 61 6685
g 61 6697
t 61 6708
t 61 6720
c 58 6732
a 58 6743
g 61 6756
g 58 6768
a 58 6781
g 61 6792
c 61 6805
a 61 6817
g 61 6828
c 61 6840
t 61 6853
t 61 6866
t 61 6877
t 61 6890
a 61 6901
a 61 6913
t 61 6924
t 61 6936
a 61 6948
c 61 6959
c 61 6972
t 61 6984
t 61 6997
a 61 7008
a 61 7020
t 61 7032
c 61 7044
a 61 7055
a 61 7066
a 61 7078
t 61 7090
a 61 7102
t 61 7113
a 58 7125
t 58 7137
g 61 7150
t 61 7162
t 61 7174
g 61 7187
t 61 7199
t 61 7211
g 61 7223
g 61 7236
a 61 7249
g 58 7260
g 58 7273
t 61 7284
a 61 7296
t 58 7307
t 61 7320
g 58 7332
a 58 7345
t 58 7356
a 61 7369
a 61 7381
t 61 7393
g 61 7406
a 61 7418
a 58 7431
c 58 7443
a 61 7455
t 61 7467
a 61 7478
a 61 7491
c 61 7503
a 61 7515
t 61 7527
a 61 7540
t 61 7552
t 61 7564
a 61 7576
g 58 7589
a 58 7602
t 58 7614
t 61 7626
c 61 7638
c 61 7651
g 61 7663
t 61 7675
t 61 7687
g 61 7699
a 58 7712
a 58 7724
c 61 7736
a 61 7747
a 61 7759
t 61 7771
a 61 7784
t 61 7795
c 61 7808
a 61 7819
a 61 7832
c 61 7844
c 61 7856
a 61 7868
t 61 7880
t 61 7893
t 61 7905
a 61 7917
a 61 7930
t 61 7941
a 58 7953
a 58 7965
a 58 7978
a 61 7990
g 61 8003
a 61 8015
t 61 8027
g 61 8039
g 61 8052
c 58 8063
a 58 8076
a 61 8088
t 61 8099
t 61 8112
t 61 8124
c 58 8136
t 61 8148
a 58 8159
a 61 8172
a 61 8184
t 61 8196
g 61 8209
g 61 8221
t 61 8233
g 61 8246
t 61 8257
a 61 8269
c 61 8280
c 61 8293
a 61 8304
g 61 8317
a 58 8330
g 58 8341
a 58 8355
a 61 8367
a 61 8380
a 58 8392
a 58 8404
a 58 8416
a 28 8428
t 58 8439
g 61 8452
a 58 8464
a 58 8476
t 58 8488
t 61 8500
t 61 8513
t 61 8525
g 61 8537
g 61 8550
a 61 8562
g 61 8574
c 61 8586
t 61 8598
g 61 8610
c 61 8622
c 61 8634
a 61 8645
c 61 8657
a 61 8668
t 58 8680
t 58 8693
g 58 8705
t 58 8717
c 58 8729
a 58 8741
g 61 8753
a 61 8765
t 61 8777
t 61 8789
c 61 8801
t 61 8813
t 61 8825
a 61 8837
t 61 8849
a 58 8860
t 58 8872
a 58 8884
a 58 8896
t 58 8908
t 58 8920
a 61 8932
c 58 8944
a 58 8955
g 58 8968
g 61 8980
a 58 8993
g 58 9007
g 58 9018
a 51 9030
g 51 9042
a 51 9055
a 58 9065
a 61 9078
a 61 9091
t 61 9102
g 61 9115
g 61 9128
c 61 9140
g 61 9152
a 61 9165
a 61 9177
g 61 9188
t 61 9201
t 61 9212
c 61 9224
t 61 9236
a 61 9248
a 61 9260
a 61 9272
t 61 9284
t 61 9295
c 61 9308
a 61 9319
t 61 9330
g 61 9342
t 61 9354
c 61 9366
a 61 9378
t 61 9389
t 61 9401
t 61 9414
c 61 9426
t 61 9438
t 61 9449
t 58 9460
t 58 9472
c 46 9484
a 51 9495
c 58 9506
c 61 9518
a 61 9528
g 61 9540
a 61 9552
t 61 9564
a 61 9575
c 61 9587
a 61 9598
a 61 9609
a 61 9620
t 61 9632
g 61 9644
a 58 9656
a 57 9666
t 45 9676
g 22 9689
g 22 9698
c 15 9702
c 20 9712
a 15 9722
a 11 9732
g 19 9743
c 45 9756
t 45 9768
t 45 9779
g 44 9792
g 37 9804
c 35 9816
a 23 9827
a 13 9837
END_DNA

END_SEQUENCE
