# Supplementary material for: Polymorphisms in Pfkelch13 domains before and after the introduction of artemisinin-based combination therapy in Southwest Nigeria
Source: PLoS One. 2025 Mar 31;20(3):e0316479. doi: 10.1371/journal.pone.0316479 (PMC11957316; doi:10.1371/journal.pone.0316479)
Supplement: Supporting information 2 — (ZIP) [file pone.0316479.s002.zip › 003KN1R_PREMIX_Plate_KELCH1_A10.phd.1]

BEGIN_SEQUENCE 003KN1R_PREMIX_A10_1660754374688.ab1

BEGIN_COMMENT

CHROMAT_FILE: 003KN1R_PREMIX_A10_1660754374688.ab1
ABI_THUMBPRINT: 
BASECALLER_VERSION: KB 1.4.2.4
BASECALLER_NAME: ABI basecaller
QUALITY_LEVELS: 50
TIME: Wed Aug 17 12:48:24 2022
TRACE_ARRAY_MIN_INDEX: 
TRACE_ARRAY_MAX_INDEX: 
TRIM: 16 825
CHEM: 
DYE: 

END_COMMENT

BEGIN_DNA
a 7 15
a 9 21
a 10 31
g 8 42
g 16 56
g 9 70
g 7 81
t 7 95
c 7 107
g 12 121
g 13 134
c 7 144
c 7 150
a 8 160
g 13 169
g 12 175
a 14 184
a 14 197
a 13 209
a 13 221
a 8 239
g 7 252
a 7 264
a 8 278
n 2 284
g 8 289
a 20 302
a 35 312
c 27 325
t 25 335
t 25 347
c 41 359
g 25 370
c 26 382
c 51 393
a 29 402
t 31 414
t 58 426
t 58 439
t 58 451
c 61 463
t 61 474
c 61 485
c 61 496
t 58 507
c 58 519
c 58 529
t 58 541
g 51 552
t 46 565
a 46 576
a 38 586
t 36 594
t 51 607
a 58 617
t 61 627
a 61 638
t 51 648
a 58 660
a 51 671
g 58 682
a 29 695
a 36 707
t 36 716
c 58 729
t 51 741
g 46 753
a 36 767
c 58 777
a 51 787
a 51 797
t 51 808
g 58 819
t 51 833
g 51 844
g 58 859
c 58 871
a 46 882
g 46 892
c 51 906
t 58 919
c 46 930
c 51 942
a 51 952
a 51 963
a 58 974
a 58 986
t 58 996
t 58 1009
c 61 1021
a 51 1031
t 51 1043
t 58 1056
t 58 1069
t 58 1081
t 58 1094
t 58 1106
t 58 1119
c 58 1131
t 58 1142
c 58 1154
t 58 1167
g 58 1178
g 58 1192
t 58 1204
a 58 1215
c 61 1225
a 61 1236
c 58 1247
c 51 1259
a 51 1270
t 61 1283
t 61 1296
t 51 1310
a 46 1321
g 46 1332
a 41 1346
a 58 1358
a 58 1370
t 61 1380
t 61 1392
g 58 1405
c 51 1417
c 58 1430
a 58 1440
t 61 1452
c 61 1465
t 58 1478
t 58 1491
t 51 1503
t 58 1516
a 61 1527
t 61 1538
t 58 1551
a 58 1561
a 58 1573
a 51 1584
t 58 1596
g 58 1608
g 51 1622
t 61 1634
t 58 1647
g 46 1658
a 46 1672
t 51 1683
a 51 1695
t 51 1706
t 58 1719
g 58 1731
t 58 1744
t 61 1757
c 61 1769
a 61 1779
a 61 1791
c 58 1803
g 51 1814
g 46 1827
a 46 1842
a 58 1853
t 51 1865
c 51 1877
t 51 1890
a 58 1901
a 58 1913
t 58 1925
a 58 1936
t 58 1948
g 61 1960
t 51 1973
t 51 1986
a 51 1997
t 58 2009
g 58 2021
t 58 2034
t 51 2046
c 58 2059
a 58 2069
t 58 2081
t 58 2094
a 58 2105
t 58 2117
c 58 2130
a 58 2141
a 61 2153
t 61 2165
a 61 2176
c 61 2188
c 61 2201
t 61 2213
c 58 2226
c 58 2238
a 51 2249
a 58 2260
c 58 2273
a 61 2283
a 61 2295
c 61 2308
a 61 2318
t 61 2331
a 61 2342
t 58 2354
a 58 2366
t 58 2378
t 58 2391
t 58 2404
g 58 2416
a 51 2429
t 61 2440
t 58 2453
a 58 2464
a 51 2476
g 61 2488
g 58 2501
t 58 2512
a 58 2524
a 51 2536
t 51 2547
t 51 2560
a 58 2571
a 61 2583
a 61 2595
a 61 2607
g 61 2619
c 61 2631
t 58 2643
g 58 2656
c 58 2668
t 61 2681
c 61 2693
c 58 2705
t 58 2717
g 58 2729
a 58 2742
a 61 2754
c 58 2765
t 58 2777
t 58 2789
c 61 2801
t 61 2813
a 51 2825
g 58 2836
c 58 2849
t 58 2862
t 58 2874
c 61 2886
t 61 2898
a 58 2909
a 58 2920
t 58 2932
a 58 2943
a 51 2955
g 51 2967
g 58 2980
c 58 2992
a 58 3003
t 61 3014
a 58 3026
t 58 3037
g 61 3050
g 58 3063
a 58 3076
a 61 3088
a 58 3100
t 51 3111
t 51 3123
g 51 3135
t 51 3147
t 58 3159
c 58 3172
c 58 3183
c 58 3195
a 58 3206
t 61 3218
t 61 3230
t 61 3243
a 61 3254
t 58 3266
t 58 3278
c 58 3290
a 58 3301
t 61 3312
t 61 3325
t 61 3337
t 61 3349
t 61 3362
t 61 3374
c 61 3386
t 61 3398
t 58 3410
c 51 3422
a 51 3432
t 61 3444
a 61 3455
t 61 3466
a 61 3478
c 61 3490
t 61 3502
t 58 3515
c 58 3527
a 58 3538
a 61 3550
t 58 3561
a 58 3573
g 51 3585
a 51 3598
a 58 3610
t 61 3621
t 61 3633
t 61 3645
a 61 3656
a 58 3668
t 58 3680
c 61 3693
t 61 3705
c 61 3718
t 58 3730
c 58 3742
a 58 3753
c 61 3764
c 61 3777
a 58 3787
t 58 3800
t 58 3812
a 58 3824
g 61 3836
t 61 3849
t 58 3861
c 58 3873
c 61 3885
a 61 3895
c 61 3907
c 61 3919
a 61 3930
a 61 3942
t 61 3955
g 61 3967
a 58 3980
c 61 3992
a 61 4002
t 58 4014
a 58 4026
a 58 4038
a 58 4050
t 58 4062
t 61 4074
t 61 4087
t 61 4099
a 58 4110
t 58 4122
t 58 4134
a 58 4146
t 58 4158
c 58 4171
a 61 4181
a 61 4193
a 61 4205
a 61 4217
g 61 4229
c 61 4242
a 61 4253
a 61 4265
c 61 4277
a 61 4288
c 61 4300
a 61 4312
c 61 4324
a 61 4335
t 61 4348
a 61 4360
g 61 4372
c 61 4386
t 61 4398
g 58 4410
a 58 4424
t 58 4435
g 58 4447
a 58 4460
t 58 4471
c 58 4484
t 61 4496
a 58 4508
g 61 4520
g 61 4533
g 61 4545
g 61 4558
t 61 4569
a 61 4581
t 61 4592
t 61 4604
c 61 4617
a 61 4627
a 61 4639
a 61 4651
g 61 4663
g 61 4676
t 61 4687
g 61 4699
c 61 4712
c 61 4724
a 58 4734
c 61 4747
c 61 4759
t 61 4771
c 58 4784
t 61 4796
a 61 4808
c 61 4820
c 61 4832
c 61 4844
a 61 4854
t 58 4866
g 58 4878
c 58 4891
t 58 4903
t 58 4915
t 58 4927
c 58 4939
a 58 4950
t 58 4962
a 58 4973
c 58 4985
g 58 4997
a 58 5009
t 58 5021
g 58 5033
a 61 5046
t 61 5057
c 61 5070
a 61 5080
t 61 5092
a 58 5104
t 58 5116
g 61 5128
c 61 5141
t 61 5153
t 58 5165
c 58 5178
t 61 5190
a 61 5201
c 61 5213
a 58 5224
t 61 5236
t 61 5248
c 61 5261
g 61 5272
g 58 5285
t 61 5297
a 61 5309
t 61 5320
a 61 5331
a 61 5344
t 61 5355
a 61 5367
g 61 5379
a 61 5392
a 61 5404
g 61 5416
a 58 5429
g 58 5440
c 58 5452
c 61 5464
a 61 5476
t 61 5487
c 61 5500
a 61 5511
t 61 5523
a 61 5535
t 61 5547
c 61 5559
c 61 5572
c 61 5584
c 61 5595
c 61 5607
a 61 5619
a 61 5630
t 61 5642
a 58 5654
c 58 5665
a 58 5676
a 58 5688
t 61 5700
a 58 5711
a 58 5724
a 58 5736
t 58 5748
t 61 5760
c 61 5773
t 61 5785
a 61 5796
c 58 5808
c 58 5820
a 58 5831
t 61 5843
t 61 5856
t 61 5868
g 58 5880
a 58 5893
c 61 5905
g 61 5916
t 61 5929
a 58 5940
a 58 5952
c 58 5964
a 61 5975
c 61 5987
c 58 5999
a 58 6010
c 58 6023
a 58 6034
a 61 6046
t 58 6058
t 58 6070
a 58 6082
t 61 6094
t 61 6106
t 61 6119
c 61 6131
t 61 6143
t 61 6155
c 61 6168
t 61 6179
a 61 6191
g 61 6203
g 61 6215
t 61 6227
a 61 6238
t 61 6250
a 61 6261
t 61 6273
t 61 6285
t 61 6297
a 61 6309
a 61 6320
a 61 6333
t 61 6344
t 61 6356
a 61 6368
c 61 6380
t 61 6392
t 61 6405
g 61 6417
a 61 6430
a 61 6441
a 61 6453
c 61 6465
a 61 6477
t 58 6488
a 58 6500
c 58 6512
c 61 6524
a 61 6536
t 61 6548
a 58 6559
c 58 6572
a 58 6583
t 61 6595
c 61 6608
t 61 6620
c 61 6633
t 61 6645
t 61 6657
a 61 6669
a 61 6681
a 61 6692
c 61 6705
g 61 6716
a 61 6729
t 61 6740
c 61 6753
a 61 6764
t 61 6776
a 61 6787
c 61 6800
a 61 6811
c 61 6824
c 61 6836
t 61 6848
c 58 6861
a 51 6872
g 51 6884
t 61 6897
t 61 6909
t 58 6921
c 58 6933
a 58 6944
a 61 6955
a 61 6967
t 61 6979
a 61 6990
a 61 7002
a 61 7015
g 61 7027
c 61 7039
c 61 7052
t 61 7063
t 61 7076
a 61 7088
t 61 7099
a 61 7111
a 61 7122
t 61 7134
c 61 7147
a 61 7158
t 61 7170
a 61 7182
g 61 7194
t 61 7206
t 61 7219
a 58 7230
t 58 7242
t 58 7254
a 58 7266
c 58 7278
c 61 7290
a 61 7301
c 61 7314
c 61 7326
a 61 7337
a 61 7349
a 61 7361
a 61 7373
a 61 7385
c 61 7397
g 61 7408
t 61 7421
a 61 7433
t 61 7445
a 61 7457
a 58 7470
g 58 7482
a 58 7495
a 58 7508
a 58 7521
t 58 7532
t 58 7544
a 58 7556
t 58 7568
t 58 7580
c 58 7593
a 61 7604
a 61 7617
t 61 7629
a 58 7641
c 58 7653
a 58 7665
g 61 7677
c 61 7691
a 61 7702
c 61 7715
t 61 7727
t 61 7739
c 61 7752
c 61 7764
a 58 7775
a 61 7786
a 61 7799
a 61 7812
t 58 7823
a 58 7835
a 61 7848
g 61 7860
c 61 7873
t 61 7885
t 61 7897
t 61 7909
t 61 7921
t 61 7934
t 61 7946
g 58 7958
g 58 7970
t 61 7982
a 61 7994
g 61 8005
a 58 8018
c 61 8030
a 61 8042
t 61 8053
a 61 8066
g 61 8078
g 61 8091
t 61 8103
g 61 8115
t 61 8127
a 61 8139
c 61 8151
a 61 8163
c 61 8175
a 61 8186
t 61 8199
a 58 8211
c 58 8224
g 58 8235
c 58 8249
c 58 8261
a 58 8272
g 58 8284
c 58 8298
a 58 8309
t 58 8321
t 61 8333
g 61 8345
t 58 8358
t 58 8370
g 58 8382
a 61 8395
c 61 8407
t 58 8419
a 58 8430
a 61 8443
t 61 8454
a 61 8467
t 61 8478
c 58 8491
t 58 8503
a 58 8515
a 61 8527
t 61 8539
a 58 8552
a 58 8564
t 58 8576
t 61 8588
c 61 8601
c 61 8613
a 58 8624
t 58 8636
c 51 8648
g 51 8660
a 51 8673
a 61 8686
t 61 8697
t 61 8709
t 61 8721
a 58 8732
a 58 8745
a 58 8757
t 58 8769
a 58 8781
t 58 8793
t 58 8805
c 58 8818
t 58 8830
a 58 8842
c 58 8854
a 61 8865
c 61 8878
c 58 8890
a 58 8901
t 58 8913
c 58 8926
a 58 8938
a 61 8950
a 61 8962
t 61 8974
c 61 8987
c 58 8999
a 58 9010
c 61 9022
c 61 9035
t 61 9046
a 61 9058
t 61 9070
a 61 9082
c 61 9095
a 58 9106
a 58 9117
a 61 9129
a 61 9142
t 61 9154
a 58 9166
c 61 9178
t 58 9190
a 61 9202
a 61 9214
t 61 9226
g 61 9238
g 61 9252
g 61 9264
a 61 9277
a 61 9289
t 61 9301
g 61 9313
g 61 9326
t 61 9338
a 61 9350
a 61 9363
a 61 9374
a 61 9386
a 61 9398
t 61 9410
t 61 9422
t 61 9434
a 61 9445
a 61 9458
t 58 9469
a 58 9481
c 58 9493
c 61 9505
a 61 9516
t 61 9527
a 61 9539
a 61 9551
a 61 9563
a 61 9575
t 58 9586
t 58 9598
c 58 9610
t 61 9621
g 61 9634
c 61 9645
t 61 9656
t 58 9668
c 58 9679
t 45 9692
t 26 9707
c 15 9718
c 10 9729
a 20 9742
a 48 9753
c 47 9766
a 47 9778
a 42 9789
g 44 9803
g 39 9813
c 27 9826
a 22 9839
a 13 9853
END_DNA

END_SEQUENCE
