# Supplementary material for: Polymorphisms in Pfkelch13 domains before and after the introduction of artemisinin-based combination therapy in Southwest Nigeria
Source: PLoS One. 2025 Mar 31;20(3):e0316479. doi: 10.1371/journal.pone.0316479 (PMC11957316; doi:10.1371/journal.pone.0316479)
Supplement: Supporting information 2 — (ZIP) [file pone.0316479.s002.zip › 003KN2F_PREMIX_Plate_KELCH1_F10.phd.1]

BEGIN_SEQUENCE 003KN2F_PREMIX_F10_1660754364734.ab1

BEGIN_COMMENT

CHROMAT_FILE: 003KN2F_PREMIX_F10_1660754364734.ab1
ABI_THUMBPRINT: 
BASECALLER_VERSION: KB 1.4.2.4
BASECALLER_NAME: ABI basecaller
QUALITY_LEVELS: 50
TIME: Wed Aug 17 12:48:24 2022
TRACE_ARRAY_MIN_INDEX: 
TRACE_ARRAY_MAX_INDEX: 
TRIM:  
CHEM: 
DYE: 

END_COMMENT

BEGIN_DNA
n 5 3
n 6 17
n 4 31
n 4 40
n 5 52
n 5 65
n 8 77
n 5 93
n 5 103
n 5 115
n 5 126
n 9 145
t 15 162
n 7 179
n 5 190
t 12 203
g 11 215
a 18 232
n 4 249
n 4 263
n 8 282
g 13 297
c 15 310
t 15 325
g 10 338
a 13 351
n 9 365
g 15 378
n 8 392
a 11 409
t 12 425
a 20 439
t 14 451
t 13 464
c 14 477
t 11 493
c 11 508
g 11 523
t 13 538
g 18 552
c 16 567
t 16 580
g 19 595
g 10 610
c 10 620
g 16 634
c 14 645
t 18 655
t 12 669
a 10 678
a 14 698
t 13 711
t 11 723
c 13 736
c 13 749
t 13 762
t 11 774
c 11 787
a 18 804
t 10 819
a 11 828
a 18 840
n 9 855
c 24 867
t 15 880
g 15 894
t 12 911
g 13 925
n 9 937
t 13 952
t 13 967
g 13 983
a 12 1000
n 7 1014
n 8 1024
n 9 1039
n 7 1052
t 10 1068
a 11 1079
g 13 1091
a 10 1102
n 7 1118
n 9 1127
a 13 1139
c 13 1152
c 10 1167
n 8 1174
t 11 1187
g 18 1200
c 16 1214
a 10 1224
g 19 1238
g 13 1252
t 10 1265
g 18 1277
n 9 1294
n 7 1313
a 16 1322
a 18 1334
c 27 1346
a 18 1357
a 18 1369
t 13 1381
g 18 1393
c 13 1406
t 18 1420
g 13 1432
n 9 1446
c 13 1458
g 23 1470
n 8 1483
a 14 1500
t 13 1512
t 10 1525
a 10 1539
n 6 1552
n 8 1569
n 6 1585
c 10 1595
g 11 1605
g 14 1617
g 15 1634
n 7 1645
t 11 1659
a 10 1669
n 5 1684
n 5 1692
a 10 1706
a 21 1720
a 18 1731
a 11 1740
a 13 1753
a 19 1764
c 13 1776
a 34 1787
t 13 1799
c 13 1810
g 13 1823
a 10 1837
n 7 1850
t 13 1860
n 8 1870
c 18 1883
c 18 1895
a 20 1906
a 13 1919
g 11 1933
a 10 1943
a 10 1953
n 8 1966
t 11 1978
n 5 1987
n 7 2002
a 10 2014
t 12 2027
c 12 2038
c 10 2051
t 10 2062
a 10 2075
t 10 2087
n 8 2096
c 13 2109
n 9 2124
n 8 2133
t 18 2145
t 13 2158
a 13 2169
a 12 2180
t 18 2193
t 13 2207
c 10 2219
n 5 2232
a 10 2240
t 19 2252
c 18 2265
c 16 2279
n 9 2290
t 11 2303
a 12 2314
n 8 2327
a 10 2336
c 10 2349
a 10 2362
t 13 2371
a 11 2385
t 10 2396
t 12 2408
a 14 2422
t 19 2432
n 8 2446
a 10 2454
a 13 2468
a 10 2482
g 12 2492
a 18 2504
a 10 2516
a 11 2527
a 10 2540
a 14 2549
a 18 2561
a 27 2574
t 18 2586
a 16 2599
a 17 2609
a 10 2622
a 13 2634
a 13 2644
t 13 2657
c 18 2671
c 11 2684
c 23 2695
t 13 2707
c 18 2719
c 13 2731
t 13 2742
t 11 2753
c 13 2768
t 13 2782
c 13 2791
c 12 2803
n 6 2819
n 5 2830
a 13 2847
c 13 2857
t 11 2867
c 10 2875
t 10 2888
t 10 2901
a 13 2914
a 10 2928
n 8 2939
a 10 2952
c 10 2961
g 10 2971
g 13 2985
a 11 2994
g 11 3005
g 13 3019
c 21 3033
a 10 3045
g 11 3057
a 11 3066
a 13 3078
a 10 3091
a 11 3105
a 23 3116
a 12 3128
n 7 3138
t 18 3151
n 8 3164
a 12 3175
t 17 3187
n 9 3197
n 9 3209
n 7 3220
t 10 3233
a 10 3246
t 13 3257
t 18 3269
n 7 3283
t 17 3294
t 11 3303
t 13 3315
t 13 3328
a 12 3342
t 13 3354
t 18 3365
n 7 3375
t 18 3388
t 26 3402
c 13 3413
g 11 3426
t 14 3435
a 11 3449
a 18 3459
t 23 3471
a 18 3482
t 13 3494
t 27 3507
c 22 3517
n 9 3531
t 18 3543
c 18 3556
n 8 3567
a 12 3576
n 8 3586
a 18 3601
n 8 3611
t 10 3624
a 10 3637
t 13 3649
a 10 3661
a 20 3674
t 13 3685
a 22 3698
n 8 3708
t 10 3722
a 11 3735
c 16 3746
a 12 3758
c 13 3769
c 13 3780
t 12 3792
c 17 3806
a 18 3818
t 18 3830
a 10 3842
a 27 3855
c 27 3865
c 30 3877
n 9 3891
c 10 3900
n 8 3914
n 9 3925
a 10 3938
a 13 3950
c 13 3962
g 10 3976
a 18 3986
g 12 3997
a 13 4010
n 8 4023
n 9 4031
n 8 4045
n 5 4054
n 8 4068
t 10 4080
t 10 4092
n 7 4104
n 7 4113
g 10 4125
n 6 4138
n 5 4155
t 10 4167
c 18 4178
a 19 4189
c 11 4202
c 15 4212
a 13 4227
c 10 4237
c 12 4247
c 18 4260
a 13 4274
t 13 4287
a 10 4299
a 10 4310
a 13 4322
c 10 4334
c 10 4344
n 7 4355
n 8 4368
n 8 4379
a 10 4393
n 6 4407
n 7 4417
a 10 4429
n 6 4441
n 5 4457
a 10 4467
a 11 4476
n 5 4485
n 5 4503
g 13 4515
g 10 4528
g 13 4540
g 12 4553
t 10 4564
n 7 4576
n 5 4586
n 5 4601
c 10 4611
n 9 4622
n 7 4632
n 9 4649
t 10 4660
g 11 4670
g 11 4683
n 5 4692
c 12 4707
c 18 4720
c 10 4732
n 9 4743
n 8 4757
c 13 4767
n 8 4776
c 10 4787
n 9 4802
n 8 4813
c 13 4826
c 11 4839
a 15 4849
c 12 4860
c 18 4872
c 18 4886
c 13 4899
t 18 4911
n 8 4923
a 10 4938
t 12 4947
t 13 4958
t 13 4970
c 18 4982
c 11 4994
a 13 5007
t 11 5019
n 8 5030
a 13 5044
n 8 5059
a 12 5068
g 15 5079
n 9 5089
a 12 5102
t 11 5113
n 8 5123
n 7 5136
t 10 5153
t 13 5165
c 10 5178
c 13 5190
c 10 5203
a 18 5213
c 23 5226
n 7 5238
t 20 5248
c 10 5258
END_DNA

END_SEQUENCE
