# Supplementary material for: Polymorphisms in Pfkelch13 domains before and after the introduction of artemisinin-based combination therapy in Southwest Nigeria
Source: PLoS One. 2025 Mar 31;20(3):e0316479. doi: 10.1371/journal.pone.0316479 (PMC11957316; doi:10.1371/journal.pone.0316479)
Supplement: Supporting information 2 — (ZIP) [file pone.0316479.s002.zip › 003KN2R_PREMIX_Plate_KELCH2_C12.phd.1]

BEGIN_SEQUENCE 003KN2R_PREMIX_C12_1660754338992.ab1

BEGIN_COMMENT

CHROMAT_FILE: 003KN2R_PREMIX_C12_1660754338992.ab1
ABI_THUMBPRINT: 
BASECALLER_VERSION: KB 1.4.2.4
BASECALLER_NAME: ABI basecaller
QUALITY_LEVELS: 50
TIME: Wed Aug 17 12:52:21 2022
TRACE_ARRAY_MIN_INDEX: 
TRACE_ARRAY_MAX_INDEX: 
TRIM: 190 830
CHEM: 
DYE: 

END_COMMENT

BEGIN_DNA
g 6 1
a 6 13
t 6 25
t 6 35
a 8 42
g 7 53
g 7 64
g 9 77
g 10 88
g 12 100
t 11 110
a 7 121
n 2 135
a 8 146
a 8 158
g 8 167
t 16 173
c 16 182
t 15 194
c 16 205
g 7 213
n 2 219
a 7 227
n 2 233
n 2 238
n 2 244
a 19 252
c 7 265
t 7 277
a 12 283
c 25 291
t 32 304
t 35 317
c 29 330
c 15 340
g 7 353
c 11 368
a 14 377
c 9 383
t 20 395
a 36 404
c 43 416
t 41 427
a 41 438
c 41 450
t 41 462
t 41 475
c 41 489
c 28 499
g 9 511
c 13 524
a 21 534
t 16 550
n 2 564
g 11 576
c 23 588
c 31 600
a 30 612
t 30 624
t 43 636
g 43 647
t 42 658
t 35 670
c 20 681
c 10 695
c 14 705
t 22 718
g 22 731
t 27 744
g 20 754
c 9 766
a 15 778
t 26 788
c 28 800
c 28 813
a 22 823
c 11 834
t 15 848
a 20 858
g 19 867
g 19 873
c 20 881
c 14 893
c 13 905
c 14 918
t 26 931
g 16 943
a 16 958
c 15 967
c 18 981
t 26 993
c 17 1006
g 17 1017
g 24 1030
a 25 1044
c 9 1056
c 9 1067
t 15 1080
c 16 1094
t 26 1106
g 30 1118
a 26 1132
c 20 1144
c 8 1156
c 14 1168
c 15 1180
a 18 1191
g 17 1203
c 17 1218
g 26 1229
g 25 1242
c 25 1254
t 16 1266
g 26 1279
t 26 1293
t 17 1305
c 17 1319
t 27 1330
t 14 1343
t 13 1358
t 15 1370
a 17 1381
c 15 1395
a 9 1407
a 8 1419
t 9 1431
c 15 1443
t 28 1456
c 26 1469
a 14 1480
c 14 1495
t 17 1504
a 29 1518
c 29 1529
t 26 1541
a 18 1552
c 27 1565
t 26 1578
t 15 1591
c 15 1604
c 25 1617
g 16 1629
c 11 1641
c 20 1653
t 22 1665
a 13 1676
c 15 1689
t 15 1703
a 12 1713
c 20 1728
c 20 1740
g 14 1753
g 13 1766
n 2 1778
g 16 1786
n 2 1799
c 12 1811
t 16 1822
a 15 1833
t 17 1842
t 29 1853
a 26 1864
a 13 1876
g 13 1888
a 14 1901
a 13 1914
g 13 1926
t 26 1939
t 24 1951
a 17 1961
a 17 1973
g 12 1986
a 12 1998
a 20 2010
a 8 2022
a 8 2034
a 8 2046
t 14 2059
t 26 2071
c 28 2086
t 25 2098
a 16 2109
a 16 2122
a 26 2133
t 26 2146
a 17 2156
t 17 2167
c 30 2181
t 28 2195
c 19 2207
a 8 2218
c 14 2231
t 31 2243
a 16 2255
t 28 2268
c 26 2280
c 16 2292
c 26 2307
t 35 2318
a 25 2331
t 28 2342
c 36 2356
t 42 2369
a 35 2379
a 20 2390
g 16 2404
a 25 2416
a 24 2427
t 27 2438
a 25 2451
t 18 2462
t 26 2474
c 25 2489
t 31 2501
t 36 2513
c 21 2527
c 13 2539
g 13 2548
t 26 2563
g 29 2576
t 29 2587
a 25 2599
t 38 2612
a 29 2624
t 30 2636
c 29 2648
t 27 2659
c 34 2674
t 24 2686
g 26 2698
g 17 2712
g 12 2725
t 26 2737
a 44 2747
c 48 2759
a 49 2771
t 51 2783
g 51 2795
a 51 2808
t 36 2820
g 26 2833
t 26 2843
c 51 2858
t 50 2871
t 28 2882
c 17 2895
c 41 2907
a 46 2918
c 46 2930
t 41 2942
t 46 2955
a 25 2967
a 32 2979
t 51 2991
a 51 3003
a 51 3015
t 41 3026
t 28 3039
t 18 3051
c 27 3065
t 26 3076
c 17 3089
t 25 3100
a 46 3112
t 25 3125
a 46 3136
a 51 3149
a 51 3162
t 50 3172
g 50 3185
a 50 3197
a 46 3209
t 36 3220
c 28 3234
t 41 3245
t 31 3258
t 18 3270
t 18 3284
t 28 3295
g 46 3309
t 43 3321
t 40 3332
g 42 3346
t 41 3357
g 36 3369
t 20 3382
t 16 3393
a 12 3404
a 7 3417
g 17 3429
g 20 3441
g 7 3453
a 15 3465
t 30 3476
g 28 3490
t 35 3500
c 36 3514
t 28 3527
a 29 3537
g 39 3552
a 42 3564
t 29 3575
g 29 3588
t 16 3600
t 18 3612
t 28 3625
c 48 3637
a 45 3647
a 41 3657
a 46 3669
a 46 3683
a 51 3694
t 51 3707
a 36 3718
g 41 3731
c 36 3744
t 41 3756
c 46 3770
c 52 3781
a 51 3794
c 46 3804
c 36 3817
a 46 3827
a 46 3838
c 46 3852
a 51 3863
t 51 3875
t 51 3889
a 51 3900
a 51 3910
t 51 3924
a 51 3936
t 51 3948
c 51 3961
a 51 3971
a 58 3984
t 58 3996
c 51 4009
a 51 4020
t 58 4033
a 51 4044
g 36 4057
t 36 4068
t 34 4082
t 36 4093
c 36 4106
a 51 4118
g 58 4130
t 58 4143
a 58 4154
g 51 4167
c 51 4179
a 58 4192
a 51 4201
t 51 4212
a 58 4226
t 58 4237
t 51 4250
t 51 4263
g 41 4275
c 51 4288
a 51 4299
t 51 4311
c 51 4324
a 51 4335
a 51 4347
c 51 4359
a 58 4370
a 58 4382
t 58 4393
t 58 4406
t 31 4418
t 31 4430
t 31 4442
t 58 4455
t 58 4469
t 51 4481
t 51 4494
t 28 4505
a 51 4516
t 46 4529
c 46 4541
a 46 4550
t 51 4563
t 51 4575
c 58 4588
t 51 4602
c 25 4614
a 46 4626
a 58 4636
a 58 4648
a 58 4660
t 51 4673
t 46 4685
t 46 4696
t 41 4710
t 51 4721
a 46 4732
t 52 4745
a 46 4755
t 29 4768
t 28 4778
c 21 4793
t 15 4805
a 15 4810
t 13 4818
a 11 4833
a 20 4843
t 57 4855
a 57 4866
a 25 4877
t 29 4889
a 51 4900
t 58 4912
t 61 4925
t 58 4937
t 58 4950
t 58 4962
c 34 4975
t 58 4987
t 58 4999
t 46 5011
t 46 5024
t 22 5034
c 25 5047
t 25 5059
a 51 5070
a 58 5083
a 58 5093
t 58 5105
a 58 5118
t 58 5130
a 38 5141
a 38 5151
t 38 5166
a 46 5176
c 25 5189
t 32 5201
a 58 5212
a 58 5225
t 58 5236
t 51 5249
t 51 5262
a 58 5273
a 58 5285
t 58 5297
t 51 5309
t 51 5323
t 58 5334
a 58 5346
t 58 5357
c 58 5371
g 41 5382
a 29 5395
t 29 5405
t 41 5420
t 58 5432
c 25 5445
t 34 5456
t 58 5468
g 51 5480
t 35 5493
a 40 5504
a 35 5516
a 47 5527
a 47 5539
a 57 5552
t 50 5564
c 31 5576
t 26 5587
t 46 5601
a 51 5611
a 58 5624
t 51 5637
c 28 5649
t 28 5660
t 46 5675
t 51 5688
c 51 5700
t 51 5711
t 46 5723
c 46 5736
a 51 5747
t 34 5758
c 27 5770
a 27 5780
a 51 5792
a 51 5805
t 51 5818
c 49 5830
g 36 5842
t 36 5853
t 36 5867
t 26 5880
c 17 5891
c 19 5904
t 12 5915
a 21 5927
t 40 5939
g 28 5950
t 52 5964
t 58 5977
c 58 5989
t 58 6001
t 58 6013
c 41 6025
t 41 6037
t 58 6050
t 58 6062
t 34 6075
t 34 6087
c 58 6098
t 58 6111
t 57 6123
t 57 6135
t 20 6146
a 20 6158
t 20 6170
t 57 6182
a 35 6192
t 25 6203
t 27 6217
t 57 6229
g 25 6240
t 16 6252
t 20 6265
t 24 6277
a 33 6288
t 58 6300
a 58 6311
a 58 6323
c 51 6335
c 51 6348
a 51 6360
t 46 6371
t 46 6384
a 36 6395
g 26 6406
a 18 6420
t 25 6434
a 25 6445
t 28 6457
a 46 6467
t 58 6480
c 25 6493
a 58 6505
a 58 6516
t 58 6529
a 58 6541
t 28 6553
c 17 6566
t 28 6578
a 51 6590
a 51 6602
t 34 6614
t 58 6627
t 54 6639
c 58 6652
t 52 6663
t 52 6676
t 41 6688
c 36 6701
t 26 6711
t 15 6723
t 26 6736
c 45 6749
a 44 6759
t 25 6771
c 12 6783
a 21 6794
t 24 6806
g 25 6817
t 36 6830
a 36 6844
a 34 6854
t 41 6867
t 41 6879
t 25 6891
c 25 6904
t 48 6917
g 48 6929
t 48 6941
t 48 6953
c 26 6965
t 21 6976
t 26 6988
c 46 7001
a 41 7012
a 29 7023
t 29 7035
a 42 7046
t 45 7059
t 25 7071
a 17 7083
t 12 7094
t 8 7107
a 8 7118
c 21 7131
g 43 7142
g 32 7155
t 17 7167
t 10 7180
t 20 7191
t 9 7204
c 9 7216
t 25 7227
a 42 7240
a 44 7252
t 44 7264
t 44 7277
c 41 7289
t 25 7301
t 27 7314
t 37 7326
g 10 7337
t 17 7349
a 25 7360
c 20 7373
a 15 7385
a 20 7396
t 25 7409
c 12 7422
g 12 7435
t 20 7447
a 25 7459
c 14 7472
t 15 7482
c 25 7496
t 30 7509
t 41 7521
t 41 7535
c 36 7545
c 28 7557
a 27 7566
t 30 7579
t 21 7590
t 14 7605
c 30 7617
t 47 7628
a 47 7640
g 48 7653
t 45 7664
t 41 7676
c 28 7689
t 26 7701
t 28 7711
t 34 7724
c 34 7737
t 34 7748
t 45 7762
a 45 7773
t 48 7783
c 48 7796
t 48 7808
t 48 7821
t 48 7834
a 29 7845
a 28 7858
a 28 7866
t 46 7879
a 42 7890
a 36 7903
t 28 7917
t 28 7927
t 29 7942
a 29 7951
t 28 7962
c 28 7976
t 28 7985
t 36 7997
t 36 8011
t 36 8021
t 43 8035
c 47 8048
t 47 8060
c 17 8072
g 25 8084
a 49 8096
a 51 8110
t 36 8121
a 34 8132
a 25 8145
a 25 8155
a 17 8169
t 51 8182
t 51 8192
c 53 8203
a 52 8215
t 52 8228
t 52 8241
t 52 8253
g 31 8264
t 31 8277
g 29 8287
t 46 8301
c 51 8313
t 51 8323
t 20 8335
a 8 8346
a 8 8357
t 20 8367
t 51 8381
a 51 8393
a 35 8406
n 2 8418
c 23 8430
a 50 8442
a 50 8454
t 31 8467
t 21 8477
a 57 8490
a 58 8502
t 41 8514
a 28 8525
a 28 8536
a 36 8550
t 58 8561
g 58 8573
t 58 8586
a 58 8596
a 58 8608
t 58 8621
t 51 8632
c 27 8645
t 27 8659
t 30 8669
a 50 8681
a 22 8693
c 14 8705
t 20 8714
c 43 8727
a 48 8738
c 48 8751
c 48 8763
t 48 8775
a 47 8787
c 28 8799
c 21 8810
a 26 8821
t 27 8832
a 20 8845
t 23 8854
t 29 8868
t 39 8877
t 41 8890
c 36 8903
a 27 8916
a 19 8926
a 27 8935
a 33 8950
t 44 8961
c 35 8973
a 25 8985
c 25 8996
t 27 9010
a 45 9020
g 40 9031
c 45 9044
a 50 9055
t 51 9066
c 49 9078
a 46 9089
c 44 9102
t 44 9113
t 28 9125
a 28 9138
a 28 9148
t 31 9161
t 25 9171
c 19 9185
c 15 9196
g 36 9208
a 35 9222
t 10 9235
c 13 9247
a 21 9260
a 16 9273
t 25 9286
a 15 9300
c 9 9312
t 20 9325
t 42 9336
t 42 9347
t 29 9357
c 44 9370
t 37 9382
t 27 9395
t 11 9412
c 6 9427
a 12 9437
t 30 9448
a 35 9460
a 9 9471
g 25 9485
t 43 9497
a 43 9507
t 40 9518
c 27 9529
a 20 9538
t 35 9552
t 46 9564
t 37 9575
a 40 9587
c 35 9598
t 27 9613
t 21 9621
c 11 9627
a 11 9641
a 12 9651
t 35 9664
t 45 9677
a 44 9690
c 28 9701
a 25 9714
g 20 9724
a 29 9738
t 43 9749
g 27 9759
a 27 9770
a 16 9781
t 8 9794
a 20 9805
t 42 9818
g 38 9829
a 26 9841
t 17 9854
t 25 9865
t 31 9874
t 26 9885
a 21 9903
a 32 9915
t 11 9925
a 9 9931
t 9 9942
g 24 9953
t 25 9964
c 18 9975
c 26 9987
a 25 9998
a 19 10012
a 16 10027
c 36 10037
c 22 10050
a 22 10060
n 2 10071
n 2 10083
a 16 10095
t 22 10107
c 22 10118
t 17 10133
c 16 10148
a 25 10160
t 28 10170
g 18 10181
t 26 10192
a 38 10204
t 33 10216
t 32 10228
g 28 10241
g 22 10253
a 18 10263
t 17 10275
t 12 10286
t 10 10295
t 10 10307
c 20 10319
t 25 10331
g 27 10341
a 25 10354
a 26 10365
t 26 10376
a 20 10387
t 30 10400
t 25 10412
a 22 10425
a 20 10437
a 20 10447
a 7 10458
n 2 10470
t 16 10481
t 15 10487
a 15 10500
t 20 10512
c 10 10523
t 22 10534
t 21 10548
t 20 10558
g 17 10571
t 30 10584
a 24 10596
t 24 10609
t 22 10618
c 8 10630
a 7 10640
t 7 10653
a 24 10665
a 20 10676
t 15 10688
c 10 10701
a 17 10711
a 15 10721
t 33 10731
g 22 10744
a 22 10756
t 22 10768
g 25 10780
a 27 10791
t 34 10806
g 25 10819
c 15 10831
a 20 10842
a 20 10854
a 15 10866
t 20 10879
g 7 10890
c 7 10903
t 16 10907
t 6 10919
a 8 10932
t 21 10947
t 16 10957
a 21 10971
t 12 10984
a 18 11000
a 17 11004
t 20 11017
a 20 11029
t 15 11042
a 21 11053
a 19 11063
t 17 11074
a 21 11088
n 2 11097
n 2 11109
t 13 11121
a 21 11134
t 15 11147
a 15 11158
t 26 11171
a 25 11185
t 28 11199
t 25 11210
t 22 11221
g 21 11234
a 10 11246
t 21 11259
g 30 11272
c 28 11285
a 23 11297
c 16 11310
a 21 11322
t 15 11335
a 15 11347
t 21 11359
t 9 11368
a 15 11380
t 21 11394
c 14 11406
t 14 11418
c 15 11430
a 16 11442
t 22 11455
t 22 11465
a 22 11478
c 23 11489
t 10 11501
a 23 11514
a 14 11529
a 7 11541
t 22 11554
a 10 11567
n 2 11578
n 2 11592
n 2 11599
n 2 11611
t 13 11622
a 23 11634
t 16 11648
g 8 11658
a 14 11669
g 6 11681
c 6 11690
t 22 11703
t 21 11713
c 14 11726
END_DNA

END_SEQUENCE
