# Supplementary material for: Polymorphisms in Pfkelch13 domains before and after the introduction of artemisinin-based combination therapy in Southwest Nigeria
Source: PLoS One. 2025 Mar 31;20(3):e0316479. doi: 10.1371/journal.pone.0316479 (PMC11957316; doi:10.1371/journal.pone.0316479)
Supplement: Supporting information 2 — (ZIP) [file pone.0316479.s002.zip › 003KNIFW_PREMIX_Plate_CORKELCH_D08.phd.1]

BEGIN_SEQUENCE 003KNIFW_PREMIX_D08_1660755808802.ab1

BEGIN_COMMENT

CHROMAT_FILE: 003KNIFW_PREMIX_D08_1660755808802.ab1
ABI_THUMBPRINT: 
BASECALLER_VERSION: KB 1.4.2.4
BASECALLER_NAME: ABI basecaller
QUALITY_LEVELS: 50
TIME: Wed Aug 17 13:12:30 2022
TRACE_ARRAY_MIN_INDEX: 
TRACE_ARRAY_MAX_INDEX: 
TRIM: 16 830
CHEM: 
DYE: 

END_COMMENT

BEGIN_DNA
n 3 0
n 2 15
n 2 26
n 2 30
g 10 40
g 7 50
t 7 60
a 6 71
g 6 83
t 8 92
g 8 104
a 8 116
a 10 126
t 14 140
g 9 152
g 12 162
a 13 175
a 20 186
g 21 189
a 9 199
a 9 209
c 17 212
c 19 225
a 8 228
t 9 239
t 14 252
c 24 264
c 23 277
t 22 280
a 19 290
t 19 301
a 22 306
t 35 314
a 48 325
g 49 336
t 51 349
a 36 359
t 36 369
t 41 382
t 51 394
t 51 405
g 51 418
t 51 430
a 51 440
t 30 449
a 46 459
g 58 472
g 58 485
t 58 497
g 58 509
g 46 522
a 30 535
t 30 544
t 58 556
t 58 568
g 31 579
a 31 592
t 29 602
g 58 614
g 51 627
t 58 639
g 58 651
t 51 663
a 51 673
g 51 684
a 46 696
a 51 707
t 51 716
a 46 727
t 46 736
t 51 749
t 51 761
a 52 772
a 52 783
a 51 794
t 51 804
t 51 816
c 50 828
g 29 840
a 29 853
t 29 861
g 36 875
g 36 889
a 36 902
a 36 913
t 36 922
t 36 935
a 36 945
t 36 955
t 36 969
a 36 979
g 27 991
a 27 1005
t 36 1016
a 46 1027
t 51 1038
t 58 1051
a 58 1062
g 34 1075
t 51 1087
c 58 1100
a 58 1110
a 58 1122
c 58 1133
a 58 1143
a 58 1155
t 58 1167
g 58 1179
c 58 1193
t 58 1205
g 51 1218
g 58 1231
c 58 1244
g 58 1256
t 51 1268
a 51 1280
t 51 1291
g 61 1303
t 58 1315
g 51 1328
t 58 1340
a 58 1352
c 58 1362
a 51 1374
c 51 1385
c 58 1397
t 58 1410
a 58 1422
t 58 1434
g 58 1446
t 51 1459
c 32 1472
t 58 1484
a 58 1495
c 51 1506
c 51 1518
a 51 1528
a 58 1540
a 58 1552
a 58 1563
a 58 1575
a 58 1587
g 51 1598
c 51 1610
t 58 1623
t 58 1634
a 58 1646
t 58 1657
t 58 1670
t 58 1683
t 58 1695
g 58 1707
g 58 1721
a 58 1733
a 61 1744
g 58 1755
t 58 1768
g 51 1779
c 51 1791
t 58 1803
g 58 1816
t 58 1828
a 51 1840
t 58 1851
t 58 1863
g 51 1875
a 51 1888
a 58 1899
t 58 1911
a 58 1922
a 58 1934
t 58 1945
t 58 1958
t 58 1970
c 58 1983
t 58 1995
t 58 2007
a 58 2018
t 58 2030
a 51 2041
c 51 2053
g 58 2065
t 58 2077
t 58 2090
t 58 2103
t 58 2115
t 58 2127
g 51 2139
g 51 2152
t 51 2164
g 58 2176
g 58 2189
t 58 2200
a 58 2212
a 61 2223
t 58 2234
a 58 2246
a 58 2258
c 58 2269
t 58 2281
a 58 2293
t 58 2305
g 41 2317
a 41 2331
t 58 2342
t 58 2355
a 58 2366
t 61 2378
a 58 2389
a 58 2401
g 58 2414
g 58 2427
c 58 2439
t 58 2451
t 58 2463
t 58 2476
a 51 2487
t 51 2498
t 58 2511
t 58 2524
g 58 2536
a 58 2548
a 58 2560
a 58 2571
c 58 2583
t 58 2594
g 46 2606
a 46 2620
g 51 2631
g 58 2645
t 58 2656
g 58 2669
t 58 2680
a 51 2692
t 51 2703
g 51 2715
a 51 2728
t 51 2739
c 51 2752
g 51 2765
t 51 2777
t 51 2790
t 58 2802
a 58 2813
a 58 2824
g 58 2837
a 58 2849
g 58 2861
a 58 2874
t 51 2884
g 51 2897
t 58 2907
a 51 2920
t 51 2931
g 51 2944
g 51 2957
t 51 2968
a 51 2981
t 51 2992
g 58 3005
t 58 3016
t 58 3029
t 46 3041
c 51 3053
a 51 3064
a 58 3076
g 51 3088
t 51 3100
a 58 3111
a 51 3124
t 51 3135
t 51 3147
t 58 3160
a 58 3171
a 34 3183
a 58 3194
t 58 3206
a 51 3218
t 51 3229
a 58 3241
c 51 3253
c 51 3266
t 51 3278
a 58 3290
g 34 3302
a 58 3315
a 58 3327
g 58 3339
a 58 3351
a 58 3363
a 58 3375
t 51 3385
a 51 3397
a 51 3409
t 51 3420
t 58 3433
g 58 3446
t 58 3458
g 58 3471
g 61 3484
t 58 3495
g 58 3508
t 58 3519
t 58 3532
a 51 3543
c 51 3554
g 58 3567
t 58 3579
c 58 3591
a 58 3603
a 61 3615
a 58 3626
t 58 3638
g 58 3650
g 58 3663
t 58 3675
a 58 3687
g 51 3699
a 51 3712
a 61 3724
t 61 3734
t 61 3747
t 58 3759
a 58 3771
t 58 3782
t 58 3795
g 51 3808
t 58 3819
a 61 3831
t 61 3843
t 61 3855
g 61 3868
g 61 3881
g 61 3893
g 61 3906
g 58 3918
a 58 3931
t 58 3941
a 58 3953
t 51 3964
g 51 3977
a 58 3990
t 51 4001
g 58 4014
g 58 4027
c 58 4039
t 61 4051
c 61 4064
t 61 4076
t 61 4088
c 61 4101
t 61 4112
a 61 4124
t 61 4135
t 61 4147
a 61 4159
t 61 4171
a 61 4182
c 61 4194
c 61 4207
g 61 4219
a 61 4232
a 61 4244
t 61 4255
g 61 4268
t 61 4280
a 61 4291
g 61 4304
a 61 4316
a 61 4328
g 61 4340
c 61 4353
a 61 4364
t 61 4376
a 61 4388
t 58 4399
g 58 4412
a 58 4425
t 58 4436
c 58 4450
a 58 4461
t 61 4473
c 61 4486
g 61 4498
t 58 4511
a 58 4523
t 58 4535
g 58 4547
a 58 4560
a 61 4572
a 61 4584
g 51 4596
c 51 4608
a 51 4619
t 58 4631
g 61 4643
g 61 4655
g 61 4668
t 61 4681
a 61 4693
g 61 4705
a 61 4717
g 61 4729
g 61 4742
t 61 4753
g 61 4766
g 58 4778
c 61 4790
a 61 4802
c 61 4813
c 61 4826
t 61 4838
t 61 4850
t 61 4863
g 61 4875
a 61 4888
a 61 4899
t 61 4911
a 61 4922
c 61 4934
c 61 4946
c 61 4958
c 61 4971
t 58 4983
a 58 4995
g 58 5007
a 58 5020
t 58 5031
c 58 5043
a 58 5054
t 58 5066
c 58 5078
a 58 5090
g 61 5102
c 61 5115
t 61 5127
a 61 5138
t 61 5150
g 61 5162
t 61 5175
g 61 5187
t 61 5199
g 61 5211
t 61 5223
t 61 5235
g 61 5248
c 61 5260
t 61 5272
t 61 5284
t 61 5296
t 61 5308
g 61 5321
a 61 5333
t 61 5344
a 61 5356
a 61 5367
t 61 5379
a 61 5391
a 61 5402
a 61 5414
a 61 5426
t 58 5438
t 58 5450
t 58 5462
a 61 5474
t 61 5485
g 61 5498
t 61 5510
c 61 5523
a 58 5534
t 58 5545
t 61 5558
g 61 5570
g 61 5583
t 61 5596
g 61 5608
g 61 5620
a 61 5633
a 61 5644
c 61 5656
t 61 5668
a 58 5680
a 58 5692
t 58 5704
g 61 5716
g 61 5729
t 61 5741
g 58 5753
a 58 5766
g 58 5778
a 61 5790
g 61 5802
a 61 5815
t 61 5826
t 61 5837
a 61 5849
a 61 5861
a 61 5873
t 61 5884
t 61 5897
c 61 5909
t 61 5921
a 58 5933
t 58 5945
t 61 5957
g 58 5970
a 58 5982
a 61 5994
g 61 6006
t 61 6018
a 61 6029
t 61 6040
a 58 6052
t 58 6064
g 61 6077
a 61 6089
a 61 6101
g 61 6113
a 61 6126
a 61 6137
a 61 6149
a 61 6161
a 61 6173
a 58 6184
t 58 6196
g 61 6208
a 61 6221
a 61 6232
t 61 6244
a 58 6256
a 58 6268
a 58 6280
t 58 6291
g 61 6304
g 61 6317
g 58 6329
a 58 6342
a 61 6354
c 58 6366
a 58 6377
a 58 6389
t 61 6400
t 61 6412
t 61 6425
c 58 6438
c 61 6450
a 61 6460
t 61 6472
a 58 6484
t 61 6496
g 58 6508
c 58 6521
c 58 6534
t 61 6545
t 61 6558
a 58 6569
t 58 6581
t 58 6593
a 61 6605
g 61 6617
a 61 6629
a 61 6641
g 58 6653
c 58 6665
t 61 6677
a 61 6688
g 58 6700
a 58 6713
a 61 6725
g 61 6737
t 61 6748
t 61 6760
c 58 6773
a 58 6784
g 61 6796
g 58 6809
a 58 6821
g 58 6832
c 58 6845
a 58 6857
g 61 6868
c 61 6881
t 61 6893
t 61 6905
t 61 6917
t 61 6929
a 58 6941
a 58 6952
t 61 6964
t 61 6976
a 61 6987
c 61 6999
c 61 7012
t 61 7023
t 61 7036
a 61 7048
a 61 7059
t 61 7071
c 61 7084
a 58 7094
a 58 7107
a 58 7118
t 61 7129
a 61 7141
t 61 7152
a 61 7165
t 61 7176
g 61 7189
t 61 7200
t 61 7213
g 61 7226
t 58 7238
t 58 7250
g 58 7262
g 58 7274
a 58 7287
g 61 7298
g 61 7311
t 61 7322
a 58 7335
t 58 7346
t 61 7358
g 61 7370
a 61 7383
t 61 7394
a 58 7407
a 58 7419
t 58 7431
g 61 7443
a 61 7456
a 58 7469
c 58 7481
a 61 7492
t 58 7504
a 58 7516
a 58 7528
c 58 7541
a 61 7552
t 61 7564
a 61 7577
t 61 7588
t 61 7602
a 58 7614
g 58 7626
a 58 7639
t 58 7650
t 61 7663
c 61 7675
c 61 7687
g 61 7700
t 58 7713
t 58 7724
g 58 7736
a 61 7749
a 61 7761
c 58 7773
a 58 7784
a 51 7796
t 58 7808
a 58 7820
t 58 7832
c 61 7844
a 61 7856
a 61 7868
c 58 7881
c 58 7893
a 61 7904
t 61 7916
t 58 7929
t 58 7942
a 58 7953
a 58 7965
t 58 7977
a 61 7989
a 61 8001
a 61 8014
a 61 8026
g 61 8038
a 58 8051
t 58 8062
g 61 8074
g 58 8087
c 58 8099
a 61 8111
a 61 8123
t 61 8135
t 61 8147
t 61 8159
c 58 8172
t 61 8183
a 61 8195
a 61 8207
a 61 8219
t 61 8231
g 61 8243
g 61 8255
t 61 8267
g 61 8279
t 61 8291
a 61 8303
c 61 8315
c 61 8327
a 61 8338
g 61 8351
a 61 8364
g 61 8376
a 61 8389
a 61 8402
a 61 8414
a 58 8425
a 58 8438
a 61 8450
a 28 8462
t 58 8472
g 61 8485
a 58 8497
a 61 8509
t 61 8521
t 61 8532
t 61 8545
t 61 8557
g 61 8570
g 61 8582
a 58 8595
g 58 8607
c 58 8619
t 61 8630
g 61 8642
c 61 8655
c 61 8666
a 61 8678
c 61 8689
a 61 8701
t 61 8712
t 61 8724
g 61 8736
t 58 8749
c 58 8761
a 61 8772
g 61 8785
a 61 8797
t 58 8809
t 58 8821
c 61 8833
t 58 8844
t 58 8856
a 58 8868
t 61 8879
a 61 8892
t 61 8903
a 61 8914
a 61 8926
t 61 8938
t 61 8951
a 61 8962
c 58 8975
a 58 8986
g 61 8998
g 61 9011
a 61 9024
g 61 9036
g 61 9048
a 58 9060
g 58 9072
a 58 9085
a 58 9096
a 58 9109
a 61 9121
t 58 9131
g 61 9144
g 61 9156
c 61 9169
g 61 9181
a 61 9194
a 58 9205
g 58 9216
t 58 9229
t 61 9240
c 61 9252
t 61 9264
a 61 9276
a 61 9288
a 61 9301
t 61 9312
t 61 9324
c 61 9336
a 61 9346
t 58 9358
g 61 9370
t 58 9382
c 61 9395
a 61 9406
t 61 9417
t 61 9429
t 61 9441
c 61 9453
t 61 9465
t 61 9476
t 61 9488
t 61 9499
c 58 9512
a 58 9522
c 58 9534
c 61 9545
a 58 9555
g 58 9567
a 58 9580
t 61 9591
a 61 9603
c 61 9614
a 58 9626
a 58 9637
a 51 9648
t 58 9660
g 58 9671
a 61 9683
a 61 9694
t 58 9705
g 58 9717
g 46 9727
c 29 9738
a 24 9752
a 24 9761
g 24 9768
c 47 9781
t 46 9793
t 45 9805
g 37 9817
g 35 9828
c 19 9842
a 14 9852
END_DNA

END_SEQUENCE
