# Supplementary material for: Polymorphisms in Pfkelch13 domains before and after the introduction of artemisinin-based combination therapy in Southwest Nigeria
Source: PLoS One. 2025 Mar 31;20(3):e0316479. doi: 10.1371/journal.pone.0316479 (PMC11957316; doi:10.1371/journal.pone.0316479)
Supplement: Supporting information 2 — (ZIP) [file pone.0316479.s002.zip › 004KN1R_PREMIX_Plate_KELCH1_A11.phd.1]

BEGIN_SEQUENCE 004KN1R_PREMIX_A11_1660754390094.ab1

BEGIN_COMMENT

CHROMAT_FILE: 004KN1R_PREMIX_A11_1660754390094.ab1
ABI_THUMBPRINT: 
BASECALLER_VERSION: KB 1.4.2.4
BASECALLER_NAME: ABI basecaller
QUALITY_LEVELS: 50
TIME: Wed Aug 17 12:48:24 2022
TRACE_ARRAY_MIN_INDEX: 
TRACE_ARRAY_MAX_INDEX: 
TRIM: 11 823
CHEM: 
DYE: 

END_COMMENT

BEGIN_DNA
a 16 3
c 7 17
a 7 25
c 8 37
g 7 49
c 7 61
a 8 72
g 8 84
a 14 94
a 14 105
a 15 116
g 18 128
a 15 141
a 15 151
a 13 157
g 15 166
a 16 179
a 26 190
a 15 200
t 19 213
t 9 225
a 16 236
g 24 248
a 22 261
a 42 271
c 43 283
t 50 294
t 50 306
c 51 319
g 58 329
c 51 342
c 58 352
a 46 362
t 31 372
t 58 386
t 61 398
t 61 410
c 61 422
t 61 433
c 61 445
c 61 456
t 61 467
c 61 479
c 61 490
t 58 502
g 58 513
t 58 526
a 58 537
a 51 547
t 51 556
t 58 568
a 61 579
t 61 589
a 61 600
t 61 610
a 61 622
a 58 633
g 58 645
a 58 658
a 58 669
t 58 679
c 61 691
t 58 703
g 38 715
a 36 729
c 51 739
a 58 749
a 58 759
t 61 771
g 61 782
t 58 795
g 58 807
g 58 821
c 58 833
a 45 844
g 45 854
c 30 864
c 27 870
t 40 880
c 25 891
c 15 903
a 16 913
a 26 924
a 58 936
a 58 947
t 58 958
t 51 970
c 58 982
a 58 993
t 61 1004
t 61 1017
t 61 1030
t 61 1043
t 61 1055
t 61 1068
t 61 1080
c 61 1092
t 61 1104
c 61 1116
t 58 1128
g 58 1140
g 58 1153
t 58 1165
a 61 1177
c 61 1187
a 61 1197
c 58 1208
c 51 1221
a 51 1232
t 61 1244
t 61 1258
t 61 1271
a 61 1282
g 58 1294
a 58 1307
a 58 1319
a 58 1331
t 58 1341
t 61 1353
g 61 1366
c 51 1378
c 51 1390
a 51 1401
t 58 1413
c 61 1426
t 61 1439
t 61 1452
t 58 1464
t 61 1477
a 58 1488
t 58 1499
t 58 1511
a 61 1522
a 61 1534
a 58 1545
t 58 1557
g 61 1569
g 61 1583
t 61 1595
t 61 1608
g 58 1620
a 58 1633
t 61 1643
a 58 1656
t 58 1667
t 61 1679
g 61 1692
t 61 1705
t 58 1717
c 58 1730
a 58 1740
a 61 1751
c 61 1763
g 58 1775
g 58 1788
a 58 1802
a 61 1814
t 58 1826
c 58 1838
t 58 1850
a 61 1861
a 61 1873
t 61 1885
a 61 1897
t 61 1908
g 61 1921
t 58 1933
t 58 1946
a 61 1957
t 61 1969
g 61 1982
t 61 1994
t 58 2007
c 58 2019
a 58 2030
t 61 2042
t 58 2054
a 58 2066
t 58 2078
c 51 2091
a 51 2101
a 58 2113
t 58 2125
a 58 2137
c 61 2149
c 61 2161
t 61 2174
c 58 2187
c 51 2199
a 58 2210
a 61 2221
c 61 2233
a 58 2244
a 58 2256
c 58 2268
a 61 2279
t 58 2291
a 58 2303
t 58 2315
a 58 2327
t 58 2339
t 61 2352
t 61 2364
g 58 2377
a 58 2390
t 58 2401
t 58 2414
a 61 2425
a 61 2437
g 61 2449
g 58 2462
t 61 2473
a 61 2485
a 58 2497
t 58 2508
t 58 2520
a 61 2532
a 61 2544
a 61 2556
a 61 2568
g 61 2580
c 61 2592
t 61 2604
g 61 2617
c 61 2629
t 58 2641
c 58 2654
c 58 2666
t 58 2678
g 58 2690
a 58 2703
a 61 2715
c 58 2726
t 58 2738
t 61 2750
c 61 2762
t 61 2774
a 58 2786
g 61 2797
c 61 2810
t 61 2823
t 61 2835
c 61 2847
t 61 2859
a 61 2870
a 61 2881
t 61 2893
a 61 2904
a 61 2916
g 58 2928
g 58 2941
c 61 2953
a 61 2964
t 61 2975
a 58 2987
t 58 2999
g 61 3011
g 61 3025
a 61 3037
a 58 3049
a 58 3061
t 58 3072
t 61 3084
g 61 3097
t 61 3108
t 58 3121
c 58 3133
c 61 3145
c 61 3157
a 58 3167
t 61 3180
t 58 3192
t 61 3204
a 61 3216
t 61 3227
t 61 3240
c 61 3252
a 61 3262
t 61 3274
t 61 3287
t 61 3299
t 61 3311
t 61 3323
t 61 3336
c 61 3348
t 61 3359
t 58 3372
c 58 3383
a 58 3394
t 61 3405
a 61 3417
t 61 3428
a 61 3440
c 61 3452
t 61 3464
t 58 3477
c 58 3489
a 58 3500
a 61 3512
t 61 3524
a 61 3535
g 61 3548
a 58 3560
a 61 3572
t 61 3583
t 61 3595
t 61 3607
a 61 3619
a 58 3631
t 61 3643
c 61 3655
t 61 3668
c 61 3680
t 61 3692
c 61 3705
a 61 3716
c 61 3727
c 61 3739
a 58 3750
t 58 3763
t 58 3775
a 58 3787
g 61 3799
t 61 3812
t 58 3824
c 58 3836
c 61 3848
a 61 3859
c 61 3870
c 61 3883
a 61 3894
a 61 3906
t 58 3918
g 58 3930
a 58 3943
c 61 3955
a 61 3966
t 61 3978
a 61 3989
a 61 4002
a 61 4014
t 61 4025
t 61 4038
t 58 4050
t 58 4062
a 61 4074
t 61 4085
t 61 4098
a 61 4110
t 58 4121
c 58 4134
a 61 4145
a 61 4157
a 61 4169
a 61 4181
g 58 4193
c 61 4205
a 61 4217
a 61 4228
c 58 4241
a 58 4252
c 58 4264
a 61 4276
c 61 4288
a 61 4299
t 61 4312
a 61 4324
g 61 4336
c 61 4350
t 61 4362
g 61 4374
a 61 4388
t 61 4399
g 58 4411
a 58 4424
t 58 4436
c 61 4448
t 61 4460
a 61 4472
g 61 4484
g 61 4497
g 58 4510
g 58 4522
t 61 4534
a 61 4546
t 58 4557
t 58 4569
c 58 4581
a 61 4592
a 61 4604
a 61 4616
g 61 4628
g 61 4640
t 61 4652
g 61 4664
c 61 4677
c 61 4689
a 61 4700
c 61 4712
c 61 4724
t 61 4736
c 58 4749
t 61 4761
a 61 4773
c 61 4785
c 61 4797
c 61 4809
a 61 4819
t 61 4831
g 61 4843
c 61 4856
t 61 4868
t 61 4880
t 61 4892
c 61 4905
a 61 4915
t 61 4927
a 61 4939
c 61 4951
g 61 4962
a 61 4975
t 61 4987
g 58 4998
a 58 5011
t 58 5022
c 58 5035
a 61 5046
t 61 5058
a 61 5070
t 61 5081
g 61 5094
c 61 5107
t 61 5119
t 61 5131
c 61 5144
t 61 5155
a 61 5167
c 61 5179
a 61 5190
t 61 5201
t 61 5214
c 61 5227
g 61 5238
g 58 5251
t 61 5263
a 61 5275
t 61 5286
a 61 5298
a 61 5309
t 61 5321
a 61 5333
g 61 5345
a 61 5358
a 61 5370
g 61 5382
a 61 5395
g 61 5406
c 61 5419
c 61 5431
a 58 5442
t 58 5453
c 58 5466
a 61 5477
t 61 5489
a 58 5501
t 58 5513
c 61 5526
c 61 5538
c 61 5550
c 61 5562
c 61 5574
a 61 5585
a 61 5597
t 61 5609
a 61 5620
c 61 5632
a 61 5643
a 61 5655
t 61 5667
a 61 5679
a 61 5691
a 61 5703
t 61 5715
t 61 5727
c 61 5740
t 61 5751
a 61 5763
c 61 5775
c 61 5787
a 61 5798
t 61 5810
t 61 5823
t 61 5835
g 61 5847
a 58 5860
c 61 5872
g 61 5884
t 61 5896
a 61 5908
a 61 5919
c 61 5931
a 61 5943
c 61 5955
c 58 5967
a 58 5978
c 58 5990
a 61 6002
a 61 6014
t 61 6026
t 61 6038
a 61 6050
t 61 6062
t 61 6074
t 61 6086
c 61 6099
t 61 6111
t 61 6123
c 58 6135
t 61 6147
a 61 6159
g 61 6171
g 61 6183
t 61 6195
a 61 6206
t 61 6217
a 61 6229
t 58 6241
t 58 6253
t 58 6265
a 61 6277
a 61 6289
a 61 6301
t 61 6313
t 61 6325
a 61 6336
c 61 6349
t 61 6361
t 61 6373
g 58 6385
a 58 6398
a 61 6410
a 61 6422
c 61 6434
a 61 6445
t 61 6457
a 61 6469
c 58 6481
c 58 6493
a 61 6504
t 61 6516
a 61 6528
c 61 6541
a 61 6552
t 61 6564
c 61 6577
t 61 6589
c 61 6602
t 61 6614
t 61 6626
a 61 6638
a 61 6650
a 61 6662
c 61 6674
g 61 6686
a 61 6698
t 58 6710
c 58 6722
a 61 6733
t 58 6745
a 58 6757
c 58 6769
a 58 6781
c 61 6793
c 61 6805
t 58 6818
c 58 6830
a 58 6842
g 61 6854
t 61 6867
t 61 6879
t 61 6890
c 61 6903
a 61 6914
a 61 6925
a 61 6937
t 61 6949
a 61 6961
a 61 6973
a 61 6985
g 61 6997
c 61 7009
c 61 7022
t 61 7034
t 61 7046
a 61 7058
t 61 7069
a 61 7081
a 61 7093
t 58 7104
c 58 7117
a 61 7128
t 61 7140
a 61 7152
g 61 7164
t 61 7177
t 61 7189
a 61 7201
t 61 7212
t 61 7225
a 61 7237
c 61 7249
c 58 7261
a 58 7272
c 58 7284
c 61 7297
a 58 7308
a 61 7320
a 61 7332
a 61 7345
a 61 7357
c 61 7370
g 61 7382
t 61 7394
a 61 7406
t 61 7418
a 61 7430
a 58 7442
g 58 7455
a 58 7468
a 58 7481
a 58 7494
t 58 7505
t 58 7517
a 58 7529
t 58 7541
t 58 7553
c 58 7567
a 61 7577
a 61 7590
t 61 7602
a 61 7614
c 61 7627
a 58 7638
g 58 7651
c 58 7664
a 61 7676
c 61 7688
t 61 7700
t 61 7713
c 58 7726
c 61 7738
a 58 7748
a 61 7760
a 61 7773
a 61 7786
t 61 7797
a 61 7809
a 61 7822
g 51 7834
c 32 7847
t 51 7859
t 61 7871
t 61 7883
t 61 7896
t 61 7908
t 61 7920
g 61 7932
g 58 7944
t 61 7956
a 58 7968
g 61 7980
a 61 7993
c 61 8005
a 58 8016
t 58 8028
a 61 8040
g 61 8052
g 61 8065
t 61 8078
g 61 8090
t 61 8102
a 61 8114
c 61 8126
a 61 8137
c 58 8150
a 58 8161
t 61 8173
a 61 8186
c 61 8198
g 61 8210
c 61 8223
c 61 8236
a 61 8247
g 61 8259
c 58 8272
a 58 8284
t 58 8296
t 58 8308
g 58 8320
t 61 8332
t 61 8345
g 61 8357
a 61 8370
c 61 8382
t 61 8393
a 61 8405
a 61 8417
t 61 8429
a 61 8442
t 61 8453
c 61 8466
t 61 8478
a 61 8490
a 61 8503
t 61 8514
a 58 8527
a 58 8539
t 58 8551
t 61 8563
c 58 8576
c 61 8588
a 58 8599
t 61 8611
c 61 8624
g 61 8635
a 61 8648
a 61 8661
t 61 8672
t 61 8684
t 61 8696
a 61 8708
a 61 8720
a 58 8732
t 58 8744
a 58 8756
t 58 8768
t 58 8780
c 58 8793
t 58 8805
a 58 8817
c 58 8829
a 61 8840
c 61 8852
c 61 8865
a 61 8876
t 61 8888
c 61 8901
a 61 8912
a 58 8924
a 58 8937
t 58 8948
c 58 8961
c 58 8973
a 58 8985
c 58 8997
c 61 9009
t 61 9021
a 61 9033
t 61 9045
a 58 9057
c 61 9069
a 61 9080
a 61 9092
a 61 9105
a 61 9117
t 61 9128
a 61 9141
c 61 9153
t 61 9164
a 61 9176
a 61 9189
t 58 9201
g 58 9213
g 58 9226
g 61 9239
a 58 9252
a 58 9264
t 58 9276
g 58 9288
g 58 9300
t 58 9312
a 61 9324
a 61 9336
a 61 9349
a 61 9360
a 61 9373
t 61 9384
t 61 9396
t 61 9408
a 61 9420
a 61 9432
t 61 9443
a 61 9455
c 61 9467
c 61 9478
a 61 9489
t 61 9501
a 61 9513
a 61 9524
a 61 9536
a 61 9548
t 61 9559
t 61 9571
c 61 9584
t 61 9594
g 61 9607
c 61 9618
t 61 9629
t 51 9640
c 40 9651
t 27 9664
t 13 9679
c 21 9689
c 16 9700
a 25 9714
a 17 9725
c 38 9739
a 43 9751
a 42 9762
g 31 9774
g 29 9785
c 15 9802
a 23 9812
a 15 9823
END_DNA

END_SEQUENCE
