# Supplementary material for: Polymorphisms in Pfkelch13 domains before and after the introduction of artemisinin-based combination therapy in Southwest Nigeria
Source: PLoS One. 2025 Mar 31;20(3):e0316479. doi: 10.1371/journal.pone.0316479 (PMC11957316; doi:10.1371/journal.pone.0316479)
Supplement: Supporting information 2 — (ZIP) [file pone.0316479.s002.zip › 004KN2F_PREMIX_Plate_KELCH1_F11.phd.1]

BEGIN_SEQUENCE 004KN2F_PREMIX_F11_1660754379985.ab1

BEGIN_COMMENT

CHROMAT_FILE: 004KN2F_PREMIX_F11_1660754379985.ab1
ABI_THUMBPRINT: 
BASECALLER_VERSION: KB 1.4.2.4
BASECALLER_NAME: ABI basecaller
QUALITY_LEVELS: 50
TIME: Wed Aug 17 12:48:23 2022
TRACE_ARRAY_MIN_INDEX: 
TRACE_ARRAY_MAX_INDEX: 
TRIM: 21 1109
CHEM: 
DYE: 

END_COMMENT

BEGIN_DNA
c 7 4
c 12 16
g 8 27
c 8 41
g 13 53
g 16 65
g 13 78
c 14 91
a 14 103
g 14 115
g 18 125
a 17 132
a 12 138
t 9 149
c 10 152
t 9 163
a 8 172
a 8 178
c 11 187
g 10 196
t 19 200
a 21 210
g 22 221
c 22 229
t 15 236
g 22 248
a 15 263
t 6 271
n 2 283
a 8 291
a 17 297
n 2 307
a 8 319
t 26 329
g 40 344
a 47 357
g 47 369
a 31 381
a 45 392
a 31 401
a 51 411
c 51 423
g 51 435
g 41 449
a 41 462
a 51 473
a 29 484
a 26 495
t 27 503
a 32 515
a 51 527
t 58 537
a 51 549
g 58 562
t 58 575
t 58 587
t 58 600
c 58 611
c 32 623
t 51 634
t 51 648
t 45 660
t 33 673
a 7 683
a 7 693
a 22 702
t 32 713
a 51 724
a 58 735
t 58 746
a 58 759
g 58 770
t 61 783
a 61 795
g 58 806
t 51 819
t 51 832
a 51 843
t 31 853
g 58 866
g 28 880
a 46 893
a 51 904
a 41 915
t 46 925
g 51 938
t 32 950
t 34 963
a 58 974
a 34 986
a 46 996
g 51 1009
a 51 1022
t 32 1032
a 25 1044
g 31 1056
c 58 1069
c 34 1081
t 34 1094
a 58 1106
t 58 1118
t 51 1131
a 46 1143
g 36 1154
a 26 1168
a 51 1180
t 32 1191
c 58 1203
c 58 1215
a 46 1225
t 51 1238
t 51 1251
g 58 1263
a 46 1277
t 58 1288
a 32 1300
t 58 1311
g 58 1324
a 58 1338
g 58 1350
t 34 1362
g 58 1375
t 58 1387
a 51 1399
t 51 1409
t 41 1422
a 36 1433
g 41 1446
a 58 1460
t 58 1471
t 58 1484
c 61 1496
g 61 1509
a 51 1522
a 58 1533
c 58 1545
t 61 1558
t 58 1570
t 58 1583
g 58 1595
a 51 1608
t 51 1619
a 51 1631
g 58 1643
t 61 1656
a 58 1667
a 61 1679
a 61 1690
a 58 1702
a 58 1714
a 58 1726
g 58 1738
a 41 1750
t 41 1760
t 58 1773
t 61 1786
t 61 1798
t 58 1811
t 58 1823
a 58 1834
c 61 1845
c 58 1857
a 61 1868
a 58 1880
g 58 1892
t 58 1906
a 61 1917
a 61 1929
t 61 1941
t 58 1954
t 58 1966
a 61 1977
t 61 1990
c 61 2002
a 58 2013
a 61 2025
g 61 2037
a 58 2050
a 58 2062
c 58 2074
a 51 2085
t 61 2097
t 58 2110
t 58 2123
a 61 2134
a 61 2146
t 61 2158
a 61 2169
a 61 2181
t 61 2193
a 61 2205
t 61 2217
g 61 2230
t 61 2243
c 58 2255
t 58 2268
a 58 2279
a 51 2291
a 51 2303
g 51 2315
a 58 2328
t 58 2339
a 58 2350
a 61 2362
t 61 2374
a 61 2386
t 61 2398
a 61 2409
g 61 2422
g 61 2436
a 58 2449
a 58 2461
a 58 2472
t 61 2484
a 61 2495
a 61 2507
a 61 2519
t 61 2531
a 61 2542
t 61 2554
t 58 2567
t 58 2580
a 61 2591
a 61 2603
a 61 2614
t 58 2627
a 58 2638
a 61 2650
a 61 2662
t 61 2674
t 61 2687
g 61 2700
t 58 2711
t 58 2724
a 61 2735
a 61 2747
a 61 2759
t 58 2771
a 58 2782
a 58 2794
a 61 2806
a 61 2818
a 61 2830
a 61 2842
a 61 2854
a 58 2865
a 28 2877
g 58 2889
a 51 2901
t 51 2912
a 58 2924
c 61 2935
t 61 2948
a 61 2959
t 58 2972
t 58 2985
a 58 2996
c 58 3008
a 58 3019
a 61 3031
a 61 3043
t 61 3055
g 61 3068
a 61 3080
a 61 3092
a 61 3104
a 61 3116
t 61 3127
a 61 3138
a 61 3151
t 58 3162
a 58 3174
a 58 3186
t 61 3198
a 58 3210
t 58 3222
t 58 3235
a 58 3246
a 58 3258
t 58 3270
c 58 3283
a 58 3294
t 58 3306
a 61 3317
a 61 3330
t 61 3342
a 61 3353
a 61 3366
t 61 3378
a 61 3389
a 61 3401
t 58 3413
a 58 3425
a 58 3437
t 61 3449
a 61 3461
a 61 3473
t 58 3485
a 58 3496
a 58 3509
t 61 3521
c 58 3534
t 58 3546
g 58 3559
a 61 3571
c 58 3583
a 58 3594
g 58 3606
c 61 3619
a 61 3630
a 61 3642
a 61 3654
t 61 3666
a 61 3677
a 61 3689
t 61 3701
a 61 3713
t 61 3725
a 61 3736
a 61 3748
c 58 3761
t 58 3773
a 58 3785
a 61 3797
t 61 3809
a 61 3821
a 61 3833
t 61 3845
c 61 3858
t 61 3870
t 61 3883
a 61 3894
t 61 3906
t 61 3918
a 61 3930
a 61 3942
t 61 3954
a 58 3965
a 58 3977
t 58 3989
a 61 4000
a 61 4013
t 61 4025
a 61 4037
t 61 4049
g 61 4062
a 61 4074
a 61 4086
t 61 4098
t 61 4110
c 61 4123
t 61 4135
c 61 4147
c 61 4159
a 58 4170
t 58 4183
c 58 4195
a 61 4206
a 61 4218
t 58 4231
t 58 4243
a 58 4255
t 61 4267
g 61 4279
a 61 4292
a 61 4304
t 61 4315
a 61 4327
c 61 4339
c 61 4351
a 58 4362
a 58 4375
c 58 4387
a 58 4399
a 61 4411
a 61 4423
a 61 4435
a 61 4448
a 61 4460
g 61 4473
a 61 4485
g 61 4497
a 58 4509
a 61 4521
t 61 4533
t 61 4545
t 61 4557
t 61 4569
t 61 4581
t 61 4594
a 61 4605
g 61 4617
a 61 4630
t 61 4641
g 61 4654
c 61 4666
a 61 4677
g 61 4689
c 58 4701
a 58 4713
a 58 4725
a 58 4737
t 61 4749
c 61 4761
t 61 4774
t 61 4786
a 61 4797
t 61 4809
a 61 4821
a 61 4832
a 61 4845
t 61 4857
g 61 4869
a 61 4882
t 61 4893
g 58 4906
a 58 4918
t 58 4930
t 61 4942
c 61 4954
t 61 4967
g 61 4979
g 58 4992
a 61 5004
t 61 5016
t 61 5028
a 61 5039
a 61 5050
a 61 5062
c 61 5075
a 58 5086
a 61 5097
t 61 5110
t 61 5123
t 61 5135
a 61 5146
a 61 5158
a 61 5170
a 61 5182
a 61 5194
c 61 5206
a 61 5217
t 61 5229
t 61 5242
t 61 5254
t 61 5267
c 61 5279
a 58 5290
a 58 5301
c 61 5314
t 61 5326
g 61 5338
t 61 5351
a 61 5363
a 58 5374
a 58 5386
t 58 5398
a 61 5409
a 61 5422
t 61 5434
g 61 5447
t 61 5458
a 58 5470
a 58 5482
a 61 5494
t 61 5506
g 58 5519
a 58 5531
t 61 5543
a 61 5555
c 61 5567
t 61 5579
t 61 5592
a 61 5603
t 61 5616
g 61 5628
a 61 5641
a 61 5652
a 61 5664
a 61 5676
g 61 5688
a 61 5701
a 61 5712
a 61 5724
a 61 5736
t 61 5747
t 61 5759
a 58 5771
t 58 5783
t 61 5795
g 58 5808
a 58 5821
a 58 5832
a 61 5844
c 61 5856
g 61 5869
g 61 5881
a 61 5894
a 61 5906
t 61 5917
t 61 5929
a 58 5941
a 58 5953
g 61 5965
t 61 5978
g 58 5990
a 58 6002
t 58 6014
g 61 6026
c 61 6038
t 61 6051
a 61 6063
g 61 6075
t 61 6088
g 58 6100
a 58 6112
t 58 6124
t 61 6136
t 61 6148
t 61 6160
g 61 6173
a 61 6185
a 61 6196
a 61 6208
a 61 6219
t 61 6231
a 58 6243
t 61 6255
g 61 6267
g 58 6280
t 58 6292
a 58 6304
g 61 6316
g 61 6329
t 61 6341
g 58 6353
a 58 6366
t 58 6377
t 61 6389
t 61 6401
a 58 6413
a 58 6425
g 61 6437
a 61 6450
a 61 6461
t 61 6473
t 61 6485
a 61 6497
c 58 6509
a 58 6520
t 61 6532
t 61 6545
t 61 6557
a 61 6569
t 61 6581
t 61 6593
a 58 6605
a 58 6616
t 61 6629
t 61 6641
g 61 6654
g 61 6667
t 61 6679
t 61 6691
a 61 6702
a 61 6714
a 61 6726
a 61 6738
a 61 6750
a 61 6761
g 61 6774
a 61 6786
c 61 6797
a 61 6809
c 61 6820
a 58 6832
a 61 6844
a 61 6856
t 61 6868
g 61 6880
a 61 6893
a 61 6905
t 61 6917
t 61 6929
t 61 6941
t 61 6954
a 58 6965
t 58 6977
t 61 6990
c 61 7002
g 61 7014
a 61 7027
g 58 7038
a 58 7051
a 61 7063
a 61 7074
a 61 7086
a 61 7098
g 61 7110
a 61 7122
t 61 7133
a 61 7144
a 61 7156
a 58 7168
t 58 7180
t 58 7192
a 58 7204
t 61 7216
t 58 7228
t 61 7240
a 61 7252
a 61 7264
a 61 7275
g 58 7288
a 58 7300
t 61 7312
a 61 7323
a 61 7335
g 61 7347
a 61 7360
a 61 7372
a 61 7384
g 61 7396
a 61 7408
a 61 7419
c 61 7431
t 61 7443
a 58 7454
g 61 7467
a 61 7480
a 61 7491
a 61 7504
t 61 7515
g 61 7527
g 61 7540
a 61 7553
a 61 7565
a 61 7578
g 61 7590
a 61 7602
g 61 7614
t 61 7626
a 58 7638
c 58 7650
g 61 7662
a 61 7675
t 61 7687
t 61 7700
g 61 7712
t 61 7724
a 61 7735
c 61 7747
a 58 7759
a 61 7771
a 61 7784
g 61 7796
a 58 7809
a 58 7821
t 61 7833
t 61 7845
a 61 7857
g 61 7869
a 61 7882
a 61 7895
a 61 7907
a 61 7920
c 61 7932
c 61 7944
g 58 7956
t 58 7968
a 58 7980
a 61 7993
a 61 8005
a 58 8017
a 58 8029
t 61 8041
a 61 8052
t 61 8064
t 61 8076
g 61 8089
a 61 8102
a 61 8114
g 61 8126
a 58 8139
a 58 8151
c 61 8163
a 61 8174
g 61 8186
a 61 8199
a 61 8211
a 61 8224
t 61 8235
t 61 8247
a 61 8259
c 61 8271
a 58 8282
t 61 8294
g 58 8306
a 58 8319
t 58 8331
g 61 8343
a 61 8356
a 61 8368
a 61 8380
g 61 8392
a 61 8405
a 61 8417
a 61 8429
g 61 8441
a 61 8453
a 61 8465
a 61 8477
t 61 8489
t 61 8500
a 61 8512
g 58 8524
a 58 8537
t 61 8549
a 61 8561
t 61 8572
t 61 8584
g 58 8597
a 58 8609
t 61 8620
a 61 8632
t 61 8643
a 58 8655
t 58 8667
c 61 8680
t 61 8692
a 61 8703
a 61 8716
t 61 8728
g 61 8740
g 61 8753
t 61 8765
t 61 8776
a 61 8788
t 61 8799
a 61 8811
a 61 8823
a 61 8835
c 58 8847
a 61 8860
a 61 8871
a 61 8882
t 61 8895
a 61 8907
a 61 8919
a 61 8931
a 61 8944
a 61 8956
a 61 8968
a 28 8979
g 58 8992
a 58 9004
a 58 9016
a 58 9028
a 61 9040
a 58 9052
g 58 9064
a 58 9076
a 58 9088
g 58 9100
a 58 9112
a 61 9124
c 61 9136
a 61 9147
t 61 9158
a 61 9170
g 61 9183
g 58 9195
a 58 9208
a 61 9220
a 61 9232
c 61 9243
g 61 9255
a 58 9268
t 58 9279
t 58 9291
t 58 9303
g 58 9315
a 58 9327
t 58 9339
g 58 9351
a 58 9363
a 61 9375
g 61 9386
a 61 9399
a 61 9411
a 61 9423
g 58 9435
a 58 9447
t 61 9458
t 61 9470
a 61 9482
a 61 9493
g 58 9506
a 58 9518
t 61 9530
t 61 9542
t 61 9553
t 61 9564
t 61 9575
a 61 9587
c 61 9599
a 61 9611
a 58 9621
g 58 9633
a 61 9646
a 61 9658
a 61 9669
t 61 9680
c 61 9692
g 61 9704
a 58 9717
t 58 9728
a 58 9740
a 61 9752
a 61 9762
a 61 9774
t 61 9785
t 61 9797
a 61 9808
a 61 9820
a 61 9832
t 58 9843
t 58 9855
a 58 9867
g 58 9879
t 58 9891
a 61 9903
t 61 9914
t 58 9925
a 58 9937
t 58 9949
a 58 9961
t 58 9973
t 61 9985
t 51 9996
a 51 10008
g 58 10020
a 61 10033
a 61 10044
a 61 10056
a 61 10068
a 61 10079
g 61 10092
a 61 10104
a 61 10115
a 61 10126
a 61 10137
a 61 10148
t 58 10160
a 61 10172
t 61 10183
t 61 10194
a 58 10206
t 51 10218
c 58 10230
a 61 10242
a 58 10252
g 58 10264
a 61 10276
a 58 10287
t 61 10300
a 61 10311
t 61 10323
a 61 10335
a 61 10347
a 61 10358
a 61 10369
a 61 10381
t 61 10393
t 61 10404
t 61 10416
t 61 10427
g 58 10439
a 58 10452
g 58 10463
a 61 10475
a 61 10486
t 58 10498
g 58 10510
a 58 10522
t 58 10533
a 61 10546
a 61 10558
a 61 10569
a 23 10581
a 23 10592
a 30 10601
a 58 10611
a 58 10623
a 58 10635
a 28 10647
t 61 10660
t 58 10670
g 58 10683
t 61 10695
t 58 10705
g 61 10717
a 61 10729
t 61 10740
g 61 10753
c 58 10764
a 61 10776
a 58 10786
a 51 10795
t 58 10807
a 58 10819
t 61 10830
t 58 10841
g 61 10853
c 61 10865
t 61 10876
a 61 10887
c 61 10899
t 58 10910
g 58 10922
a 61 10934
a 61 10944
a 58 10955
c 61 10967
t 58 10977
a 58 10989
t 51 11001
g 58 11012
a 51 11024
t 58 11036
t 58 11046
g 51 11058
a 46 11070
t 46 11080
a 51 11093
t 58 11105
t 58 11115
a 58 11127
a 58 11138
t 58 11151
g 58 11163
t 58 11176
t 51 11187
g 58 11200
g 41 11211
t 41 11223
g 51 11235
g 36 11246
a 51 11259
g 58 11271
c 58 11283
t 58 11294
a 58 11306
t 61 11318
t 61 11329
t 61 11340
t 61 11351
t 58 11362
g 58 11375
a 58 11387
a 58 11397
a 51 11406
c 51 11418
a 51 11429
t 51 11440
c 58 11452
t 58 11464
a 58 11475
g 58 11487
a 51 11499
c 46 11510
a 58 11520
t 46 11530
a 58 11542
c 58 11554
c 58 11564
t 58 11577
t 51 11587
a 51 11599
a 51 11608
c 26 11621
a 19 11631
c 22 11643
a 40 11656
a 40 11665
c 45 11676
a 37 11689
a 57 11700
a 52 11706
a 37 11718
a 14 11729
g 45 11742
a 57 11755
t 57 11766
t 51 11776
c 36 11787
a 36 11796
t 61 11809
t 58 11820
t 58 11830
a 57 11843
t 57 11854
a 40 11865
g 40 11877
a 47 11889
g 57 11900
a 61 11913
a 60 11923
a 58 11934
t 58 11946
t 46 11955
a 58 11968
t 58 11980
t 58 11990
a 57 12003
a 50 12013
g 47 12025
t 25 12037
g 35 12049
g 25 12059
a 37 12073
a 27 12082
g 41 12094
a 34 12106
c 31 12117
a 31 12127
t 48 12138
c 47 12149
a 44 12160
t 36 12170
g 42 12183
t 46 12195
a 27 12206
a 9 12212
c 28 12224
c 20 12234
a 14 12248
g 20 12258
a 30 12271
g 27 12282
a 17 12294
t 22 12305
a 22 12319
a 21 12330
a 14 12341
c 21 12347
a 35 12360
a 30 12370
g 34 12383
g 33 12393
a 16 12407
g 6 12421
a 22 12433
a 11 12443
t 30 12456
a 25 12468
t 40 12480
t 35 12490
c 41 12500
t 48 12511
t 40 12522
a 39 12533
g 39 12545
a 40 12557
t 50 12568
a 40 12579
g 50 12591
g 50 12602
g 28 12612
a 28 12625
t 33 12635
a 26 12647
g 25 12657
t 34 12670
g 30 12680
a 47 12692
g 43 12704
t 28 12716
t 20 12726
t 45 12742
t 15 12753
t 12 12765
a 34 12778
g 28 12790
a 18 12802
a 15 12812
t 17 12826
a 19 12840
t 30 12851
a 30 12863
c 27 12875
t 27 12885
t 21 12891
a 39 12906
a 35 12917
c 35 12929
t 35 12941
t 22 12951
c 29 12964
t 17 12980
t 7 12986
a 20 12996
g 10 13009
a 8 13022
a 29 13032
a 27 13045
t 29 13057
c 29 13070
c 27 13079
g 36 13091
t 18 13104
n 2 13110
a 36 13121
a 28 13131
c 20 13143
t 14 13156
END_DNA

END_SEQUENCE
