# Supplementary material for: Polymorphisms in Pfkelch13 domains before and after the introduction of artemisinin-based combination therapy in Southwest Nigeria
Source: PLoS One. 2025 Mar 31;20(3):e0316479. doi: 10.1371/journal.pone.0316479 (PMC11957316; doi:10.1371/journal.pone.0316479)
Supplement: Supporting information 2 — (ZIP) [file pone.0316479.s002.zip › 004KN2R_PREMIX_Plate_KELCH2_D01.phd.1]

BEGIN_SEQUENCE 004KN2R_PREMIX_D01_1660754245817.ab1

BEGIN_COMMENT

CHROMAT_FILE: 004KN2R_PREMIX_D01_1660754245817.ab1
ABI_THUMBPRINT: 
BASECALLER_VERSION: KB 1.4.2.4
BASECALLER_NAME: ABI basecaller
QUALITY_LEVELS: 50
TIME: Wed Aug 17 12:48:24 2022
TRACE_ARRAY_MIN_INDEX: 
TRACE_ARRAY_MAX_INDEX: 
TRIM: 22 1064
CHEM: 
DYE: 

END_COMMENT

BEGIN_DNA
t 6 8
t 6 19
t 6 30
g 8 40
g 8 54
g 10 63
g 11 74
g 11 91
g 11 103
g 8 115
a 7 128
t 9 131
c 9 139
g 9 149
c 7 155
t 9 161
t 7 167
c 8 176
c 8 186
g 12 189
a 8 200
a 8 210
t 9 223
t 11 234
a 19 237
a 11 247
t 19 259
a 24 270
t 14 280
c 25 289
a 15 293
c 26 304
t 30 316
a 26 326
c 27 336
a 19 341
c 23 352
t 16 364
a 22 374
t 44 388
c 40 399
a 16 410
a 30 421
a 40 432
t 52 444
c 50 456
c 51 467
a 51 477
c 58 487
c 61 499
t 61 513
a 61 524
t 51 536
a 36 547
c 36 557
a 29 565
a 51 576
a 58 588
a 61 599
t 61 610
a 58 621
c 58 632
t 58 645
a 61 656
a 61 668
t 58 679
g 58 691
g 61 705
g 51 718
a 51 732
a 51 743
t 58 753
g 61 765
g 58 778
t 58 790
a 51 802
a 58 812
a 51 823
a 51 834
a 58 845
t 58 855
t 61 868
t 61 880
a 61 891
a 61 902
t 58 913
a 51 925
c 51 936
c 46 948
a 58 959
t 61 972
a 61 984
a 61 996
a 61 1007
a 61 1019
t 58 1030
t 61 1043
c 61 1055
t 61 1067
g 58 1081
c 58 1093
t 58 1106
t 58 1119
c 58 1131
t 61 1143
t 58 1156
t 46 1168
c 58 1180
a 58 1190
a 61 1201
c 61 1212
a 61 1222
a 61 1234
g 61 1246
g 61 1259
c 58 1272
t 58 1285
t 51 1297
c 58 1309
a 51 1320
c 58 1331
t 58 1345
t 51 1358
t 51 1371
c 61 1383
a 51 1394
c 51 1405
t 51 1418
t 58 1432
a 58 1443
a 58 1454
a 51 1466
t 58 1478
c 58 1490
t 58 1503
t 58 1516
t 58 1529
t 51 1541
g 58 1554
g 51 1567
t 58 1579
a 58 1590
t 58 1601
g 61 1614
g 61 1627
g 58 1640
t 58 1652
a 61 1664
t 58 1675
a 58 1687
g 61 1699
t 58 1712
t 58 1725
a 61 1737
a 61 1749
c 58 1760
g 58 1773
g 58 1786
a 58 1800
t 58 1811
t 61 1824
t 61 1837
c 61 1848
t 58 1861
t 61 1874
a 61 1885
a 61 1897
g 61 1909
a 58 1921
a 61 1933
g 61 1945
t 61 1957
t 61 1969
a 58 1980
a 61 1992
g 61 2004
t 61 2017
a 61 2028
t 61 2040
a 61 2051
a 61 2064
t 61 2075
t 61 2089
c 61 2101
t 58 2114
a 61 2125
a 61 2137
a 61 2149
t 61 2161
a 61 2172
a 61 2184
c 61 2196
t 58 2209
c 61 2221
a 58 2233
c 61 2245
t 61 2258
a 61 2269
t 61 2282
c 61 2294
c 61 2307
c 61 2319
t 61 2332
a 61 2343
t 61 2356
c 58 2368
t 58 2380
a 61 2391
a 61 2403
g 61 2415
a 61 2428
a 61 2439
t 61 2451
a 58 2462
t 58 2473
t 61 2486
c 61 2498
t 61 2511
t 61 2524
c 61 2536
c 61 2548
t 58 2561
t 58 2573
g 58 2585
t 61 2598
t 61 2610
t 61 2622
a 61 2633
t 61 2644
c 58 2656
t 58 2669
c 58 2681
t 58 2694
g 58 2706
g 58 2719
t 61 2731
t 61 2743
a 61 2754
c 61 2765
a 61 2776
t 58 2788
g 58 2801
a 58 2814
t 58 2826
g 61 2838
t 61 2850
c 61 2863
t 61 2875
t 61 2888
c 61 2899
c 61 2912
a 58 2923
c 61 2934
t 61 2947
t 61 2960
a 61 2971
a 61 2983
t 61 2995
a 61 3006
a 58 3018
t 58 3030
t 61 3042
t 61 3055
c 61 3067
t 61 3080
c 58 3092
t 58 3104
a 61 3116
t 61 3127
a 61 3139
a 61 3150
a 58 3162
t 58 3174
g 61 3186
a 61 3199
a 61 3211
t 61 3222
c 61 3235
t 61 3247
t 61 3259
t 61 3272
t 61 3284
t 58 3297
g 58 3309
t 58 3321
t 58 3333
g 58 3345
t 58 3357
g 58 3369
t 61 3381
t 61 3393
a 61 3404
a 61 3416
g 61 3428
g 58 3441
t 61 3452
a 58 3464
t 58 3475
g 61 3488
t 61 3500
c 61 3512
t 61 3524
a 61 3536
g 58 3549
a 58 3561
t 58 3573
g 61 3585
t 61 3597
t 61 3609
t 61 3621
c 61 3633
a 61 3644
a 61 3655
a 61 3667
a 61 3679
a 61 3691
t 58 3703
a 61 3715
g 61 3727
c 61 3739
t 58 3752
c 58 3764
c 61 3776
a 61 3787
c 61 3799
c 61 3811
a 58 3822
a 58 3834
c 58 3846
a 58 3858
t 58 3870
t 58 3882
a 61 3894
a 61 3906
t 61 3918
a 61 3930
t 61 3941
c 61 3954
a 61 3965
a 58 3977
t 58 3989
c 58 4001
a 61 4013
t 61 4025
a 61 4037
g 61 4049
t 61 4062
t 61 4074
t 61 4086
c 61 4098
a 61 4109
g 61 4122
t 61 4134
a 61 4145
g 61 4158
c 61 4170
a 61 4181
a 61 4193
t 61 4205
a 61 4216
t 61 4228
t 61 4240
t 61 4253
g 58 4265
c 61 4277
a 61 4289
t 61 4301
c 61 4313
a 61 4324
a 61 4336
c 61 4348
a 61 4359
a 61 4371
t 61 4383
t 61 4396
t 61 4408
t 61 4420
t 61 4432
t 61 4445
t 61 4457
t 61 4469
t 61 4481
t 28 4493
a 61 4504
t 61 4516
c 61 4528
a 58 4539
t 61 4551
t 61 4563
c 61 4576
t 58 4588
c 58 4600
a 61 4611
a 61 4623
a 61 4634
a 61 4646
t 61 4658
t 61 4670
t 61 4682
t 61 4694
t 61 4706
a 61 4717
t 61 4729
a 58 4740
t 58 4752
t 61 4764
c 61 4777
t 61 4789
t 61 4801
g 58 4813
a 58 4826
t 58 4837
a 58 4848
a 61 4860
t 61 4871
a 61 4883
t 61 4895
t 61 4907
t 61 4919
t 61 4931
t 61 4943
c 61 4956
t 61 4968
t 61 4980
t 61 4992
t 61 5004
t 61 5016
c 61 5028
t 61 5040
a 61 5051
a 61 5062
a 58 5073
t 58 5085
a 58 5097
t 58 5108
a 58 5120
a 58 5131
t 58 5143
a 58 5155
c 61 5167
t 61 5179
a 61 5191
a 61 5203
t 61 5216
t 61 5228
t 61 5240
a 58 5251
a 58 5263
t 61 5275
t 61 5287
t 61 5299
t 61 5311
a 58 5323
t 58 5335
c 61 5347
g 61 5360
a 61 5372
t 61 5383
t 61 5395
t 61 5408
c 61 5420
t 61 5432
t 61 5444
g 58 5456
t 58 5468
a 58 5479
a 58 5491
a 58 5502
a 58 5514
a 61 5525
t 58 5537
c 58 5549
t 58 5561
t 61 5574
a 61 5585
a 58 5597
t 58 5609
c 58 5621
t 58 5634
t 61 5646
t 58 5658
c 58 5670
t 58 5682
t 58 5694
c 51 5706
a 51 5717
t 58 5728
c 61 5740
a 61 5752
a 58 5763
a 61 5775
t 61 5787
c 58 5799
g 58 5812
t 58 5824
t 58 5836
t 61 5848
c 58 5860
c 58 5872
t 58 5884
a 61 5896
t 61 5907
g 58 5919
t 58 5932
t 58 5944
c 58 5956
t 61 5968
t 58 5980
c 58 5992
t 58 6004
t 61 6016
t 61 6028
t 61 6040
t 61 6052
c 58 6064
t 58 6076
t 58 6087
t 61 6099
t 61 6111
t 61 6123
t 61 6135
t 61 6146
a 58 6158
t 58 6169
t 58 6181
t 61 6193
g 58 6205
t 61 6217
t 61 6229
t 61 6241
a 58 6252
t 58 6264
a 58 6275
a 58 6287
c 58 6299
c 51 6311
a 51 6323
t 58 6335
t 61 6347
a 58 6359
g 51 6372
a 51 6384
t 61 6395
a 61 6407
t 61 6419
a 61 6430
t 61 6442
c 58 6455
a 58 6466
a 61 6478
t 61 6490
a 61 6502
t 61 6514
c 61 6526
t 61 6539
a 61 6550
a 61 6562
t 61 6575
t 61 6587
t 61 6599
c 61 6611
t 61 6624
t 61 6635
t 61 6648
c 61 6660
t 61 6672
t 61 6684
t 61 6696
c 58 6708
a 58 6719
t 58 6730
c 58 6742
a 58 6754
t 58 6766
g 51 6777
t 51 6790
a 58 6801
a 58 6813
t 58 6825
t 61 6837
t 61 6850
c 61 6862
t 61 6874
g 51 6887
t 51 6899
t 51 6911
c 58 6923
t 61 6935
t 61 6947
c 58 6959
a 58 6970
a 58 6981
t 61 6993
a 61 7005
t 61 7016
t 61 7029
t 61 7041
t 61 7053
t 61 7066
a 51 7077
c 51 7089
g 58 7101
g 58 7113
t 58 7126
t 58 7138
t 61 7150
t 58 7162
c 51 7174
t 51 7186
a 61 7197
a 58 7209
t 61 7221
t 58 7233
c 58 7245
t 58 7257
t 61 7270
t 61 7282
g 58 7294
t 58 7306
a 58 7317
c 58 7329
a 58 7340
a 51 7352
t 61 7364
c 58 7376
g 51 7389
t 51 7401
a 58 7413
c 58 7425
t 58 7437
c 58 7449
t 61 7461
t 58 7474
t 58 7486
c 61 7498
c 58 7510
a 58 7521
t 58 7532
t 61 7545
t 61 7557
c 61 7569
t 61 7582
a 58 7593
g 51 7606
t 51 7619
t 51 7630
c 58 7642
t 58 7654
t 61 7666
t 61 7678
c 61 7690
t 61 7702
t 61 7714
a 58 7726
t 58 7738
c 58 7750
t 61 7762
t 58 7773
t 58 7786
a 61 7798
a 61 7810
a 51 7822
t 51 7834
a 51 7845
a 58 7858
t 58 7870
t 58 7882
t 61 7895
a 58 7907
t 58 7919
c 58 7931
t 61 7943
t 61 7955
t 61 7968
t 61 7980
t 58 7992
c 58 8004
t 58 8017
c 58 8028
g 58 8040
a 58 8053
a 58 8064
t 58 8076
a 58 8088
a 61 8100
a 61 8113
a 51 8125
t 51 8137
t 51 8149
c 51 8161
a 58 8173
t 58 8185
t 61 8197
t 61 8210
g 58 8222
t 58 8234
g 58 8246
t 58 8259
c 58 8270
t 61 8282
t 61 8294
t 58 8306
t 58 8318
t 58 8330
t 61 8342
a 61 8354
a 61 8366
c 61 8378
c 58 8390
a 58 8401
a 58 8413
t 61 8426
t 61 8438
a 61 8450
a 61 8462
t 61 8474
a 61 8486
a 58 8499
a 58 8511
t 58 8523
g 58 8535
t 58 8547
a 58 8559
a 61 8572
t 61 8583
t 58 8596
c 58 8608
t 58 8621
t 61 8633
a 61 8645
a 61 8657
a 58 8669
t 58 8681
c 58 8693
a 58 8704
c 58 8717
c 58 8728
t 58 8741
a 58 8753
c 61 8765
c 58 8777
a 58 8788
t 58 8801
a 58 8813
t 61 8825
t 61 8837
t 61 8849
t 51 8861
c 51 8873
a 58 8885
a 58 8897
a 61 8909
a 58 8920
t 58 8932
c 58 8944
a 51 8956
c 51 8968
t 61 8980
a 58 8992
g 58 9005
c 51 9017
a 61 9029
t 58 9041
c 58 9053
a 58 9064
c 58 9076
t 61 9089
t 61 9100
a 61 9113
a 61 9125
t 61 9137
t 61 9149
c 61 9162
c 58 9173
g 58 9185
t 58 9198
t 61 9209
t 61 9221
c 58 9233
a 58 9244
a 58 9255
t 58 9267
a 58 9280
a 61 9291
t 61 9304
t 58 9316
t 61 9328
t 58 9339
c 51 9352
t 51 9364
t 61 9376
t 61 9387
t 61 9398
c 58 9411
a 58 9421
t 58 9433
a 58 9446
a 51 9456
g 51 9469
t 51 9481
a 58 9493
t 61 9504
c 61 9516
a 61 9528
t 61 9540
t 61 9552
t 61 9563
a 58 9576
c 58 9587
a 58 9598
t 51 9610
t 51 9622
a 58 9634
t 58 9647
t 61 9658
t 58 9670
a 58 9682
c 51 9694
a 51 9705
g 58 9717
t 58 9730
t 58 9741
g 61 9753
a 61 9766
a 61 9778
a 61 9790
a 58 9803
t 58 9814
g 58 9826
t 58 9839
t 58 9851
t 61 9862
t 61 9874
t 61 9885
a 61 9898
a 61 9909
a 61 9920
t 61 9933
t 58 9944
g 58 9956
t 58 9969
t 58 9980
t 61 9991
a 61 10004
a 61 10015
t 61 10027
c 61 10040
c 58 10051
a 58 10063
g 58 10075
a 58 10087
a 58 10099
t 51 10111
c 58 10123
a 58 10134
t 58 10146
c 58 10158
a 58 10169
t 61 10181
t 58 10193
t 58 10203
a 58 10216
t 51 10228
a 51 10241
a 51 10251
g 58 10264
a 51 10276
t 58 10288
t 58 10300
t 58 10310
g 58 10322
c 58 10335
t 61 10347
g 58 10358
c 58 10370
a 58 10381
t 58 10393
c 58 10405
t 58 10417
a 61 10429
a 58 10441
a 58 10452
a 58 10464
a 58 10475
a 28 10486
t 58 10499
t 58 10510
c 58 10522
t 58 10534
c 29 10545
t 38 10556
t 38 10564
t 50 10578
t 50 10588
t 29 10604
t 17 10614
g 58 10628
t 58 10641
t 58 10651
g 58 10663
g 41 10673
t 41 10684
a 41 10696
t 58 10708
t 58 10719
c 58 10730
a 51 10741
t 51 10753
a 61 10766
a 51 10776
t 61 10789
t 58 10799
g 51 10812
a 51 10824
t 58 10836
g 61 10848
g 51 10859
a 36 10872
g 36 10883
a 61 10896
a 36 10907
t 61 10920
t 61 10930
c 58 10942
a 58 10953
t 58 10964
a 51 10975
t 46 10987
t 41 10997
a 46 11010
t 51 11023
t 51 11032
a 52 11045
t 51 11057
t 51 11067
a 50 11081
a 35 11090
t 35 11101
a 40 11115
a 28 11125
g 35 11138
a 35 11151
t 27 11164
t 26 11175
a 31 11184
t 36 11194
t 35 11204
a 28 11218
g 17 11229
g 17 11238
t 35 11251
a 27 11265
t 19 11276
a 28 11288
t 46 11301
t 46 11311
a 46 11324
t 51 11337
t 51 11347
t 50 11358
g 51 11371
c 51 11382
t 51 11394
g 26 11406
t 20 11416
c 26 11429
a 51 11441
g 50 11452
a 40 11464
t 40 11477
t 20 11487
a 20 11496
t 45 11508
t 45 11518
a 45 11531
t 40 11542
t 30 11552
a 40 11565
t 30 11576
t 30 11586
a 30 11599
t 40 11611
t 30 11620
a 40 11633
t 40 11644
t 40 11654
a 38 11667
t 42 11678
g 42 11691
a 35 11703
t 22 11717
t 22 11725
a 35 11739
a 25 11750
t 13 11761
a 21 11772
t 20 11786
t 20 11795
a 21 11806
t 25 11820
a 20 11832
a 16 11842
t 16 11851
t 41 11860
t 41 11874
t 23 11884
c 43 11898
a 43 11910
t 36 11923
t 21 11935
g 22 11950
g 15 11961
a 36 11976
a 20 11987
t 8 11999
a 25 12012
g 10 12024
a 17 12037
a 15 12047
t 40 12058
c 40 12070
t 50 12083
t 50 12094
t 51 12106
t 51 12117
t 50 12133
t 46 12146
t 45 12158
t 17 12169
a 45 12182
t 50 12195
t 25 12207
n 2 12213
a 40 12224
a 27 12234
c 19 12247
a 29 12260
a 28 12270
t 42 12283
t 38 12294
t 27 12303
a 41 12315
t 48 12327
t 47 12337
t 47 12348
a 28 12360
a 23 12370
a 22 12381
t 15 12394
a 26 12403
t 46 12414
t 41 12425
t 36 12435
a 47 12449
t 46 12460
t 35 12473
c 46 12490
c 27 12501
c 25 12512
n 2 12526
a 10 12538
a 19 12550
t 35 12564
a 25 12575
a 25 12587
END_DNA

END_SEQUENCE
