# Supplementary material for: Polymorphisms in Pfkelch13 domains before and after the introduction of artemisinin-based combination therapy in Southwest Nigeria
Source: PLoS One. 2025 Mar 31;20(3):e0316479. doi: 10.1371/journal.pone.0316479 (PMC11957316; doi:10.1371/journal.pone.0316479)
Supplement: Supporting information 2 — (ZIP) [file pone.0316479.s002.zip › 004KNIFW_PREMIX_Plate_CORKELCH_D09.phd.1]

BEGIN_SEQUENCE 004KNIFW_PREMIX_D09_1660755822615.ab1

BEGIN_COMMENT

CHROMAT_FILE: 004KNIFW_PREMIX_D09_1660755822615.ab1
ABI_THUMBPRINT: 
BASECALLER_VERSION: KB 1.4.2.4
BASECALLER_NAME: ABI basecaller
QUALITY_LEVELS: 50
TIME: Wed Aug 17 13:12:30 2022
TRACE_ARRAY_MIN_INDEX: 
TRACE_ARRAY_MAX_INDEX: 
TRIM: 147 826
CHEM: 
DYE: 

END_COMMENT

BEGIN_DNA
n 3 9
n 2 24
n 2 35
n 2 40
g 11 51
a 8 63
a 8 74
a 11 86
a 10 96
a 6 105
g 7 116
a 8 129
a 8 141
a 9 151
t 10 166
g 11 178
a 9 192
a 9 204
a 12 217
a 12 230
a 12 241
a 12 252
a 12 264
a 8 276
c 9 289
n 2 299
c 7 305
c 8 314
t 13 325
t 8 338
a 12 349
a 11 362
t 20 372
a 8 384
a 8 394
t 20 405
t 8 417
t 12 431
g 7 444
t 12 455
a 15 466
t 15 475
a 25 486
g 40 498
g 40 512
g 40 523
g 31 535
g 26 548
a 16 561
t 20 569
t 29 582
t 26 593
g 9 604
c 12 617
t 13 629
g 27 640
g 14 653
t 20 664
g 25 676
t 16 689
a 11 699
t 17 708
a 17 722
a 35 734
t 35 743
a 41 754
t 31 764
t 35 775
t 35 789
a 37 800
a 26 811
a 20 821
t 26 831
t 17 843
c 15 856
c 10 865
c 7 871
a 12 881
t 21 892
g 21 903
g 12 917
a 11 930
a 21 942
t 17 950
t 17 967
a 12 975
a 22 988
a 20 998
a 15 1010
t 15 1020
a 16 1035
c 8 1045
a 8 1057
t 22 1067
t 27 1080
a 19 1091
g 20 1105
t 26 1117
c 17 1129
a 17 1140
a 26 1152
c 15 1163
a 15 1174
a 31 1186
t 32 1198
g 27 1210
c 19 1224
t 12 1236
g 31 1249
g 42 1263
c 34 1274
g 28 1287
t 28 1301
a 33 1312
t 36 1323
g 17 1334
t 15 1347
g 14 1359
t 14 1372
a 26 1383
c 37 1394
a 28 1404
c 27 1416
c 27 1430
t 14 1442
t 14 1454
t 11 1467
g 8 1478
t 14 1491
c 23 1503
t 16 1518
a 19 1527
c 36 1539
c 36 1552
a 31 1562
a 22 1573
a 27 1584
a 15 1597
a 13 1608
a 8 1620
t 8 1631
c 14 1643
t 26 1655
t 36 1668
a 36 1679
t 31 1691
t 18 1704
t 27 1717
t 26 1729
g 18 1741
g 26 1756
a 37 1767
a 34 1778
g 25 1789
t 12 1801
g 31 1813
c 30 1825
t 30 1838
g 29 1850
t 27 1861
a 15 1874
t 20 1885
t 10 1896
g 26 1910
a 42 1922
a 42 1934
t 42 1945
a 36 1956
a 28 1969
t 29 1980
t 36 1992
t 28 2004
c 36 2018
t 27 2029
t 21 2042
a 17 2054
t 29 2065
a 26 2077
c 16 2089
g 26 2101
t 41 2113
t 41 2125
t 29 2137
t 29 2150
t 41 2162
g 46 2175
g 29 2188
t 15 2200
g 14 2212
g 14 2225
t 22 2234
a 16 2247
a 26 2259
t 44 2270
a 41 2282
a 29 2294
c 25 2306
t 16 2318
a 29 2330
t 27 2342
g 36 2354
a 28 2368
t 28 2379
t 36 2392
a 29 2403
t 41 2415
a 15 2427
a 14 2440
g 14 2451
g 26 2464
c 17 2476
t 16 2488
t 25 2499
t 17 2513
t 25 2524
t 22 2537
t 26 2548
t 17 2562
g 8 2577
a 16 2586
a 41 2598
a 40 2610
c 29 2621
t 30 2633
g 31 2645
a 25 2658
g 41 2670
g 31 2683
t 26 2696
g 45 2708
t 45 2720
a 49 2731
t 49 2742
g 45 2755
a 44 2768
t 43 2779
c 25 2791
g 10 2804
c 10 2816
t 8 2828
t 28 2841
a 44 2852
a 20 2864
a 15 2876
a 26 2889
g 34 2900
a 35 2913
t 30 2923
g 12 2935
t 9 2946
a 15 2959
t 35 2970
g 27 2983
g 7 2996
t 7 3007
a 13 3020
t 28 3031
g 26 3044
t 18 3056
t 28 3067
t 36 3082
c 28 3094
a 17 3105
a 26 3116
g 14 3128
t 25 3141
a 30 3152
a 26 3165
t 26 3175
t 30 3188
t 15 3200
a 8 3212
t 8 3224
a 14 3235
t 27 3247
a 29 3259
t 17 3270
a 17 3283
c 26 3295
c 16 3307
t 15 3320
a 7 3331
g 7 3344
a 14 3356
a 20 3369
g 10 3381
a 26 3394
a 28 3405
a 21 3417
t 28 3428
a 41 3440
a 41 3452
t 36 3463
t 30 3475
g 30 3488
t 44 3501
g 28 3513
g 28 3527
t 46 3537
g 51 3551
t 51 3563
t 36 3575
a 28 3585
c 13 3597
g 26 3610
t 36 3621
c 46 3635
a 51 3646
a 51 3658
a 51 3670
t 51 3681
g 51 3694
g 50 3707
t 45 3719
a 16 3730
g 8 3740
a 16 3755
a 45 3768
t 45 3779
t 20 3790
a 10 3802
a 20 3814
t 41 3827
t 41 3839
g 34 3851
t 38 3862
a 38 3876
t 26 3886
t 20 3900
g 20 3912
g 18 3924
g 18 3938
g 18 3951
g 36 3962
a 27 3975
t 33 3986
a 34 3998
t 16 4009
a 16 4022
a 26 4035
t 34 4046
g 34 4059
g 26 4071
c 18 4084
t 18 4096
c 21 4109
t 18 4121
t 27 4133
c 36 4146
t 46 4158
a 47 4170
t 47 4182
t 47 4194
a 43 4206
t 41 4216
a 43 4228
c 46 4241
c 26 4253
g 18 4265
a 26 4279
a 22 4290
t 31 4302
g 46 4315
t 46 4327
a 46 4339
g 27 4351
a 26 4364
a 36 4375
g 18 4388
c 14 4399
a 14 4411
t 20 4423
a 20 4434
t 36 4446
g 36 4460
a 36 4472
t 47 4483
c 44 4497
a 48 4509
t 41 4521
c 27 4534
g 22 4546
t 20 4560
a 36 4570
t 50 4583
g 50 4596
a 51 4609
a 51 4621
a 26 4632
g 18 4644
c 26 4656
a 51 4669
t 58 4680
g 58 4693
g 58 4706
g 41 4717
t 34 4729
a 34 4742
g 51 4753
a 58 4767
g 51 4778
g 51 4791
t 51 4803
g 58 4815
g 58 4827
c 51 4840
a 51 4852
c 51 4863
c 58 4876
t 58 4888
t 58 4901
t 46 4913
g 31 4925
a 27 4938
a 46 4950
t 58 4962
a 46 4973
c 46 4984
c 36 4998
c 58 5009
c 58 5022
t 58 5033
a 41 5045
g 41 5058
a 41 5070
t 58 5082
c 58 5094
a 51 5106
t 50 5117
c 50 5130
a 20 5141
t 12 5153
c 20 5166
t 50 5179
a 50 5191
t 51 5203
g 46 5214
t 58 5227
g 46 5239
t 46 5252
g 51 5264
t 51 5276
t 46 5287
g 51 5300
c 58 5312
t 58 5325
t 51 5337
t 51 5351
t 58 5362
g 51 5375
a 58 5386
t 51 5398
a 58 5409
a 58 5422
t 61 5432
a 61 5444
a 58 5457
a 46 5467
a 46 5481
t 58 5492
t 58 5505
t 58 5516
a 58 5528
t 58 5540
g 58 5553
t 58 5566
c 58 5578
a 51 5589
t 51 5600
t 58 5614
g 51 5626
g 51 5638
t 31 5650
g 31 5663
g 58 5676
a 58 5689
a 58 5701
c 58 5712
t 51 5724
a 41 5735
a 46 5746
t 58 5760
g 46 5772
g 28 5786
t 21 5797
g 28 5810
a 46 5824
g 26 5834
a 18 5847
g 26 5859
a 51 5872
t 58 5884
t 58 5895
a 41 5907
a 46 5918
a 58 5931
t 58 5943
t 58 5955
c 58 5968
t 51 5980
a 51 5992
t 58 6003
t 58 6016
g 51 6029
a 51 6042
a 27 6052
g 27 6065
t 46 6075
a 55 6088
t 51 6099
a 51 6112
t 51 6123
g 58 6137
a 51 6150
a 27 6161
g 27 6172
a 31 6186
a 58 6198
a 26 6209
a 20 6221
a 26 6234
a 51 6246
t 46 6256
g 51 6269
a 52 6283
a 52 6294
t 52 6306
a 52 6318
a 52 6330
a 46 6341
t 38 6352
g 38 6367
g 29 6377
g 46 6392
a 46 6403
a 41 6417
c 50 6428
a 50 6441
a 28 6451
t 41 6463
t 41 6476
t 50 6489
c 50 6501
c 41 6512
a 31 6523
t 31 6535
a 41 6547
t 50 6560
g 41 6572
c 41 6585
c 41 6596
t 34 6609
t 20 6620
a 27 6634
t 46 6644
t 52 6657
a 52 6669
g 51 6681
a 58 6695
a 51 6705
g 58 6719
c 58 6731
t 58 6742
a 58 6754
g 46 6766
a 46 6779
a 46 6790
g 58 6803
t 58 6816
t 46 6827
c 36 6840
a 36 6850
g 51 6863
g 51 6875
a 58 6888
g 51 6900
c 58 6912
a 51 6924
g 51 6936
c 34 6948
t 36 6959
t 41 6972
t 58 6985
t 61 6996
a 61 7008
a 58 7019
t 58 7032
t 58 7044
a 61 7057
c 58 7068
c 58 7080
t 58 7092
t 60 7105
a 60 7117
a 50 7130
t 57 7141
c 51 7153
a 51 7164
a 58 7178
a 58 7188
t 58 7199
a 58 7212
t 58 7223
a 58 7235
t 58 7248
g 58 7260
t 41 7271
t 41 7284
g 26 7297
t 41 7310
t 41 7322
g 58 7335
g 58 7346
a 58 7361
g 58 7372
g 51 7384
t 58 7395
a 58 7407
t 58 7419
t 51 7432
g 51 7444
a 51 7457
t 58 7469
a 58 7483
a 58 7495
t 61 7506
g 60 7519
a 60 7532
a 40 7545
c 57 7557
a 58 7568
t 61 7579
a 61 7592
a 58 7604
c 58 7617
a 58 7629
t 51 7641
a 51 7653
t 58 7664
t 61 7677
a 36 7689
g 36 7701
a 36 7715
t 61 7727
t 61 7740
c 61 7753
c 58 7765
g 51 7776
t 46 7790
t 46 7802
g 46 7813
a 51 7827
a 58 7840
c 58 7852
a 61 7865
a 51 7875
t 51 7887
a 51 7900
t 46 7910
c 28 7923
a 29 7938
a 51 7948
c 58 7960
c 58 7973
a 55 7984
t 58 7997
t 41 8007
t 41 8019
a 52 8033
a 51 8045
t 52 8058
a 41 8070
a 41 8082
a 41 8094
a 41 8107
g 36 8119
a 26 8132
t 51 8144
g 58 8157
g 51 8169
c 51 8182
a 36 8192
a 36 8205
t 30 8215
t 57 8228
t 40 8242
c 51 8255
t 51 8267
a 58 8278
a 58 8290
a 58 8301
t 52 8314
g 46 8325
g 29 8338
t 29 8350
g 29 8362
t 36 8375
a 36 8386
c 51 8399
c 36 8411
a 26 8422
g 21 8437
a 28 8449
g 51 8461
a 28 8475
a 51 8485
a 51 8497
a 46 8510
a 51 8525
a 51 8535
a 58 8548
t 58 8561
g 51 8572
a 51 8585
a 58 8597
t 58 8607
t 46 8619
t 46 8630
t 58 8645
g 46 8658
g 51 8671
a 51 8683
g 52 8696
c 51 8707
t 51 8719
g 28 8730
c 21 8743
c 28 8755
a 49 8767
c 45 8778
a 29 8790
t 29 8800
t 29 8814
g 29 8822
t 43 8836
c 46 8849
a 31 8861
g 19 8873
a 22 8886
t 13 8895
t 26 8906
c 38 8923
t 44 8935
t 27 8948
a 35 8958
t 36 8970
a 38 8982
t 36 8995
a 31 9006
a 31 9016
t 32 9028
t 36 9040
a 38 9052
c 32 9064
a 20 9077
g 27 9089
g 36 9100
a 36 9113
g 36 9126
g 36 9137
a 31 9150
g 28 9163
a 31 9172
a 28 9183
a 36 9195
a 32 9207
t 38 9220
g 32 9232
g 32 9244
c 27 9256
g 31 9269
a 31 9282
a 34 9292
g 37 9305
t 37 9318
t 25 9329
c 35 9341
t 36 9351
a 36 9362
a 38 9375
a 38 9387
t 38 9399
t 38 9412
c 36 9423
a 36 9435
t 31 9445
g 36 9458
t 32 9470
c 28 9483
a 28 9494
t 28 9503
t 29 9515
t 17 9530
c 28 9543
t 23 9554
t 23 9568
t 21 9573
t 27 9586
c 21 9601
a 14 9612
c 21 9623
c 21 9635
a 8 9648
g 21 9659
a 21 9670
t 26 9681
a 26 9692
c 25 9705
a 25 9716
a 16 9730
a 23 9741
t 28 9752
g 25 9763
a 25 9777
a 25 9787
t 30 9799
g 21 9811
g 12 9823
c 12 9835
a 17 9847
g 22 9860
c 21 9869
t 26 9882
t 21 9894
g 14 9905
g 14 9916
c 14 9930
a 14 9941
a 21 9951
a 10 9964
n 2 9976
g 10 9988
a 10 10001
t 7 10015
g 6 10026
g 10 10037
a 15 10052
a 16 10065
g 13 10076
n 2 10090
n 2 10094
c 14 10108
t 11 10120
END_DNA

END_SEQUENCE
