# Supplementary material for: Polymorphisms in Pfkelch13 domains before and after the introduction of artemisinin-based combination therapy in Southwest Nigeria
Source: PLoS One. 2025 Mar 31;20(3):e0316479. doi: 10.1371/journal.pone.0316479 (PMC11957316; doi:10.1371/journal.pone.0316479)
Supplement: Supporting information 2 — (ZIP) [file pone.0316479.s002.zip › 005KN1R_PREMIX_Plate_KELCH1_A12.phd.1]

BEGIN_SEQUENCE 005KN1R_PREMIX_A12_1660754391047.ab1

BEGIN_COMMENT

CHROMAT_FILE: 005KN1R_PREMIX_A12_1660754391047.ab1
ABI_THUMBPRINT: 
BASECALLER_VERSION: KB 1.4.2.4
BASECALLER_NAME: ABI basecaller
QUALITY_LEVELS: 50
TIME: Wed Aug 17 12:48:24 2022
TRACE_ARRAY_MIN_INDEX: 
TRACE_ARRAY_MAX_INDEX: 
TRIM:  
CHEM: 
DYE: 

END_COMMENT

BEGIN_DNA
n 6 3
n 4 18
n 4 30
n 5 44
n 4 58
n 6 68
n 7 77
n 5 89
n 5 106
n 3 123
n 5 134
n 5 145
n 4 157
n 5 167
n 5 176
n 5 186
n 4 195
n 4 210
n 5 222
n 5 236
n 5 248
n 5 260
n 5 274
n 9 288
n 9 304
n 9 321
n 6 333
n 7 344
a 11 363
n 9 378
n 9 389
n 5 401
n 4 419
n 9 430
g 13 441
n 9 452
t 10 466
n 9 474
n 9 484
n 9 494
a 10 504
n 9 516
n 5 534
n 9 546
n 9 558
n 9 575
n 9 589
n 8 603
n 4 621
n 9 629
a 11 639
n 8 651
n 6 665
n 9 679
a 15 687
n 9 698
n 9 710
n 7 721
n 4 730
n 6 742
a 10 758
n 6 771
n 6 785
n 4 802
n 5 811
n 9 826
n 9 842
n 9 852
n 9 864
n 9 880
g 10 895
n 7 911
n 7 920
n 5 933
n 9 948
n 6 965
n 9 977
n 9 986
n 7 999
n 9 1015
n 9 1024
n 4 1036
n 9 1053
n 5 1069
t 11 1084
t 15 1094
t 16 1109
t 16 1122
t 18 1133
t 14 1143
t 11 1156
n 9 1171
n 4 1184
n 6 1202
n 9 1214
g 12 1222
n 8 1236
n 9 1250
n 8 1259
n 9 1275
n 8 1284
n 8 1297
n 9 1309
g 10 1322
g 10 1330
n 4 1341
n 7 1358
a 12 1375
n 7 1393
n 9 1408
n 9 1421
c 10 1432
c 11 1445
n 9 1456
n 8 1470
n 5 1487
n 9 1500
n 8 1510
t 10 1524
n 9 1535
n 8 1545
n 8 1558
t 10 1568
g 10 1580
g 11 1597
n 7 1613
n 9 1629
n 7 1642
n 9 1658
n 7 1674
n 9 1688
t 10 1703
g 10 1715
n 8 1729
c 10 1745
t 12 1758
t 11 1771
c 11 1786
c 11 1799
c 11 1809
n 8 1825
n 5 1837
n 6 1853
n 9 1864
n 9 1879
n 7 1894
n 9 1912
n 7 1923
n 6 1940
n 7 1954
n 9 1970
n 9 1982
n 9 1994
t 12 2004
n 6 2015
n 9 2032
n 9 2042
g 10 2054
g 10 2067
t 14 2078
t 14 2090
n 9 2101
n 9 2116
n 8 2133
n 9 2147
g 11 2157
a 15 2170
a 12 2180
g 15 2190
g 11 2201
g 11 2212
g 11 2224
g 14 2235
g 11 2247
g 10 2258
g 14 2270
g 11 2281
g 13 2293
n 9 2306
g 13 2316
g 14 2327
g 10 2338
g 11 2350
g 11 2361
g 16 2373
a 10 2384
n 8 2397
n 9 2411
n 9 2424
t 10 2437
g 10 2451
g 11 2463
c 10 2478
g 10 2487
n 9 2501
n 6 2518
n 8 2532
c 12 2544
n 9 2558
n 7 2571
n 8 2582
n 8 2595
n 7 2610
n 6 2620
n 5 2634
c 11 2645
c 10 2656
c 10 2667
c 14 2678
t 14 2690
n 7 2701
n 8 2715
n 7 2728
n 9 2737
n 9 2751
n 9 2763
n 9 2775
n 9 2787
g 10 2798
a 11 2811
g 10 2820
n 9 2832
g 15 2843
g 12 2855
a 11 2868
g 10 2878
g 10 2889
g 11 2901
g 10 2912
g 14 2923
g 10 2935
g 13 2946
g 13 2958
g 11 2969
g 10 2981
a 14 2991
g 10 3001
n 8 3010
n 9 3024
a 12 3035
n 4 3052
n 9 3062
n 9 3073
n 9 3083
n 9 3098
n 5 3114
n 9 3126
n 9 3136
c 10 3150
n 8 3158
t 10 3172
t 11 3184
t 11 3197
g 11 3206
t 11 3220
n 9 3232
n 4 3242
n 4 3260
n 9 3270
t 11 3286
n 9 3299
n 4 3308
n 6 3323
n 9 3333
a 14 3346
a 12 3358
n 8 3373
a 10 3386
g 10 3394
a 11 3404
c 10 3416
n 9 3433
n 9 3442
n 6 3458
g 12 3468
n 8 3480
n 8 3493
n 8 3506
a 10 3518
n 8 3532
n 9 3544
n 9 3553
n 5 3569
n 7 3581
n 5 3594
n 9 3609
n 9 3618
n 8 3631
n 8 3644
n 7 3657
n 7 3668
n 9 3680
g 10 3690
n 9 3699
n 7 3712
t 10 3724
n 8 3736
n 9 3751
g 10 3761
g 12 3777
n 9 3792
c 11 3805
n 9 3815
n 8 3825
n 7 3839
c 10 3850
n 8 3861
n 6 3872
n 9 3885
n 9 3898
a 10 3907
c 15 3918
a 14 3931
t 10 3940
a 10 3950
g 10 3960
a 10 3973
a 10 3984
g 10 3999
a 10 4013
g 10 4023
n 8 4035
g 11 4046
g 12 4057
n 9 4068
n 9 4079
n 8 4090
n 9 4105
n 9 4116
n 9 4128
n 7 4140
n 8 4153
g 10 4162
n 9 4175
n 9 4188
n 5 4199
n 8 4212
n 9 4226
n 8 4237
n 9 4245
n 7 4260
n 9 4269
n 6 4283
n 9 4292
n 6 4306
n 9 4316
n 9 4329
n 8 4343
n 8 4357
n 8 4370
g 13 4385
n 8 4399
g 11 4410
g 11 4421
n 8 4432
n 9 4445
n 9 4457
n 8 4472
g 10 4483
g 11 4498
n 8 4512
n 7 4524
n 6 4539
g 12 4553
n 7 4565
n 8 4580
t 13 4592
n 9 4605
c 14 4617
n 9 4632
n 6 4647
n 4 4663
n 9 4675
n 8 4688
n 7 4699
n 5 4714
n 9 4730
n 7 4745
n 9 4757
n 9 4771
n 8 4784
n 9 4798
n 8 4812
n 9 4826
n 7 4840
n 7 4854
n 7 4868
n 8 4882
g 10 4895
n 7 4910
n 7 4923
n 7 4937
n 7 4951
n 7 4965
n 7 4975
n 8 4985
n 9 4999
n 9 5010
n 8 5021
n 7 5033
g 10 5044
a 10 5058
g 10 5071
t 10 5086
n 7 5101
n 7 5112
g 11 5123
g 11 5137
n 9 5151
g 10 5165
n 7 5179
a 10 5194
n 7 5207
n 9 5221
n 6 5233
n 9 5248
n 6 5262
n 9 5276
n 9 5286
n 7 5297
n 7 5309
n 9 5324
n 6 5339
g 10 5355
n 9 5369
n 9 5379
a 11 5392
t 13 5403
g 11 5412
n 9 5426
n 7 5441
n 6 5454
n 6 5468
a 10 5481
n 7 5498
n 6 5511
n 6 5524
n 9 5535
n 9 5552
a 12 5568
n 9 5583
n 9 5599
n 9 5614
a 10 5624
n 6 5639
n 6 5650
n 6 5663
n 6 5680
n 6 5693
n 6 5706
n 5 5718
n 5 5731
n 6 5746
n 9 5760
n 7 5773
a 11 5786
n 7 5799
n 9 5812
a 15 5825
n 9 5837
c 13 5851
n 9 5864
n 8 5875
c 10 5887
n 9 5899
c 10 5910
n 7 5922
c 10 5934
n 6 5946
n 6 5957
c 10 5969
n 7 5981
c 11 5993
n 7 6005
n 6 6021
n 6 6038
n 9 6054
n 6 6067
n 6 6082
n 9 6093
n 5 6108
n 4 6119
n 4 6138
n 6 6148
n 6 6160
n 6 6173
n 5 6189
n 6 6199
n 6 6211
n 5 6227
a 10 6239
n 9 6250
n 5 6267
n 6 6281
n 8 6294
n 6 6306
n 6 6319
a 10 6331
t 10 6344
t 10 6360
n 9 6371
n 9 6382
n 5 6393
n 9 6404
n 9 6415
n 6 6426
n 6 6437
n 6 6449
t 12 6465
t 10 6478
n 9 6490
t 11 6502
n 6 6518
t 11 6530
t 11 6541
t 10 6552
n 6 6569
n 6 6582
n 9 6596
n 6 6611
n 6 6620
n 5 6632
n 6 6645
n 6 6656
n 6 6672
n 5 6681
n 4 6698
n 6 6706
g 10 6718
END_DNA

END_SEQUENCE
