# Supplementary material for: Polymorphisms in Pfkelch13 domains before and after the introduction of artemisinin-based combination therapy in Southwest Nigeria
Source: PLoS One. 2025 Mar 31;20(3):e0316479. doi: 10.1371/journal.pone.0316479 (PMC11957316; doi:10.1371/journal.pone.0316479)
Supplement: Supporting information 2 — (ZIP) [file pone.0316479.s002.zip › 005KN2F_PREMIX_Plate_KELCH1_F12.phd.1]

BEGIN_SEQUENCE 005KN2F_PREMIX_F12_1660754381110.ab1

BEGIN_COMMENT

CHROMAT_FILE: 005KN2F_PREMIX_F12_1660754381110.ab1
ABI_THUMBPRINT: 
BASECALLER_VERSION: KB 1.4.2.4
BASECALLER_NAME: ABI basecaller
QUALITY_LEVELS: 50
TIME: Wed Aug 17 12:48:24 2022
TRACE_ARRAY_MIN_INDEX: 
TRACE_ARRAY_MAX_INDEX: 
TRIM: 129 1044
CHEM: 
DYE: 

END_COMMENT

BEGIN_DNA
t 7 9
t 13 15
t 7 25
a 9 35
g 9 48
g 18 60
g 13 71
g 8 83
c 8 95
c 8 107
g 10 119
g 18 129
c 12 142
g 10 145
t 8 154
t 8 165
g 8 178
c 8 190
g 14 199
g 10 202
a 20 211
a 15 217
g 10 225
g 25 235
g 12 241
c 7 252
t 8 263
a 8 269
g 8 275
c 19 279
a 17 290
t 8 299
t 8 305
g 8 313
g 8 323
t 18 333
c 22 338
g 20 349
a 8 361
g 14 368
g 17 376
a 10 386
c 19 391
g 19 401
a 27 414
a 20 425
t 9 438
g 14 450
c 24 462
a 7 471
n 2 477
c 7 489
a 14 502
a 8 511
n 2 526
a 16 535
t 6 544
a 13 555
g 25 566
g 20 578
t 9 591
c 7 602
g 8 612
c 7 617
t 15 626
t 12 640
g 10 650
t 6 659
a 10 667
c 12 673
t 16 680
g 8 691
g 7 704
a 7 713
c 8 721
t 15 729
t 9 740
g 7 747
c 9 755
c 16 765
a 7 776
n 2 787
a 7 797
a 10 808
t 8 823
c 16 833
a 7 847
c 7 854
g 7 865
g 16 875
g 25 889
g 17 902
c 17 914
a 25 925
t 26 936
g 25 948
g 17 961
t 14 975
t 14 989
g 14 1000
c 16 1011
g 7 1021
a 7 1033
a 7 1046
g 12 1057
a 24 1068
c 20 1082
a 9 1095
a 9 1107
a 7 1120
c 7 1134
a 7 1142
a 14 1156
g 25 1167
c 9 1181
a 9 1193
g 15 1206
g 18 1219
c 14 1229
g 25 1245
g 22 1256
t 21 1265
g 22 1276
a 28 1291
t 21 1301
a 16 1316
t 8 1327
g 8 1337
a 16 1350
g 20 1364
c 10 1377
g 14 1388
g 14 1403
a 17 1411
t 23 1423
t 12 1435
g 7 1448
g 15 1460
a 26 1474
t 25 1485
t 28 1498
c 26 1510
g 26 1522
a 14 1536
a 17 1548
c 31 1560
t 47 1573
t 44 1585
t 46 1598
g 46 1609
a 41 1623
t 50 1635
a 41 1646
g 46 1657
t 36 1671
a 31 1683
a 16 1694
a 31 1706
a 58 1718
a 58 1730
a 51 1743
g 32 1753
a 51 1767
t 51 1777
t 58 1790
t 58 1802
t 58 1815
t 51 1827
t 51 1840
a 51 1851
c 46 1862
c 34 1875
a 25 1885
a 41 1897
g 58 1911
t 61 1924
a 58 1935
a 51 1947
t 51 1959
t 51 1972
t 51 1984
a 51 1996
t 51 2008
c 51 2020
a 58 2031
a 51 2044
g 46 2055
a 18 2069
a 26 2081
c 26 2093
a 24 2104
t 26 2116
t 51 2128
t 51 2142
a 51 2153
a 51 2165
t 51 2177
a 51 2188
a 51 2201
t 58 2213
a 58 2225
t 58 2237
g 58 2250
t 58 2262
c 58 2275
t 58 2287
a 58 2299
a 58 2311
a 58 2323
g 51 2335
a 51 2348
t 58 2359
a 58 2371
a 58 2383
t 58 2394
a 51 2406
t 51 2418
a 58 2430
g 58 2443
g 58 2457
a 58 2470
a 58 2482
a 58 2493
t 58 2504
a 58 2516
a 58 2528
a 58 2540
t 58 2552
a 61 2563
t 58 2575
t 58 2588
t 58 2601
a 58 2612
a 58 2624
a 58 2636
t 58 2648
a 58 2660
a 58 2672
a 58 2684
t 58 2695
t 58 2708
g 61 2721
t 58 2733
t 51 2746
a 58 2757
a 58 2769
a 58 2780
t 61 2792
a 61 2804
a 61 2816
a 61 2828
a 61 2840
a 61 2852
a 61 2864
a 61 2876
a 61 2888
a 28 2899
g 61 2911
a 61 2924
t 61 2934
a 58 2946
c 58 2958
t 58 2970
a 58 2982
t 46 2993
t 46 3007
a 46 3018
c 46 3031
a 51 3042
a 58 3054
a 58 3066
t 58 3078
g 51 3090
a 51 3103
a 58 3115
a 58 3127
a 58 3139
t 58 3150
a 58 3161
a 61 3174
t 61 3185
a 61 3197
a 58 3209
t 58 3221
a 58 3233
t 58 3244
t 58 3257
a 51 3269
a 58 3281
t 51 3293
c 58 3306
a 61 3317
t 58 3329
a 58 3341
a 58 3353
t 61 3365
a 61 3377
a 61 3389
t 58 3401
a 58 3413
a 58 3425
t 61 3437
a 61 3449
a 61 3460
t 58 3472
a 58 3484
a 58 3496
t 61 3508
a 58 3520
a 58 3533
t 58 3544
c 58 3558
t 58 3569
g 58 3582
a 51 3595
c 58 3607
a 58 3618
g 58 3630
c 58 3643
a 61 3654
a 61 3666
a 61 3678
t 61 3690
a 61 3701
a 61 3713
t 58 3725
a 61 3737
t 58 3749
a 58 3761
a 58 3772
c 61 3785
t 61 3797
a 58 3809
a 58 3821
t 61 3834
a 61 3845
a 61 3858
t 61 3869
c 61 3882
t 61 3894
t 61 3907
a 61 3919
t 61 3931
t 61 3943
a 61 3954
a 61 3966
t 61 3978
a 61 3989
a 61 4002
t 61 4013
a 61 4025
a 61 4037
t 61 4049
a 61 4062
t 61 4073
g 58 4086
a 58 4099
a 61 4111
t 61 4123
t 61 4135
c 61 4148
t 61 4160
c 58 4172
c 58 4185
a 51 4196
t 51 4208
c 51 4220
a 61 4232
a 61 4243
t 61 4255
t 61 4268
a 61 4280
t 61 4291
g 61 4304
a 58 4317
a 58 4329
t 58 4340
a 61 4352
c 61 4364
c 61 4377
a 51 4388
a 46 4399
c 46 4413
a 58 4424
a 61 4436
a 61 4449
a 61 4461
a 61 4473
a 61 4485
g 58 4497
a 58 4510
g 58 4522
a 58 4535
a 61 4546
t 61 4557
t 61 4570
t 61 4582
t 61 4594
t 61 4606
t 61 4619
a 61 4630
g 58 4643
a 58 4655
t 61 4666
g 61 4679
c 61 4691
a 61 4703
g 61 4715
c 61 4727
a 51 4739
a 51 4750
a 51 4762
t 51 4774
c 61 4787
t 61 4799
t 58 4811
a 61 4823
t 61 4835
a 58 4846
a 58 4858
a 58 4870
t 58 4882
g 58 4894
a 58 4907
t 58 4918
g 58 4931
a 61 4944
t 58 4955
t 58 4967
c 58 4980
t 61 4992
g 61 5005
g 58 5017
a 58 5030
t 58 5041
t 58 5053
a 58 5064
a 58 5076
a 58 5088
c 58 5100
a 61 5111
a 61 5123
t 61 5136
t 61 5148
t 58 5160
a 61 5172
a 58 5184
a 58 5195
a 58 5208
a 61 5219
c 58 5232
a 51 5243
t 58 5255
t 61 5267
t 61 5280
t 58 5292
c 58 5305
a 51 5316
a 32 5327
c 58 5340
t 61 5352
g 61 5364
t 61 5377
a 61 5388
a 61 5400
a 61 5412
t 61 5424
a 61 5435
a 61 5448
t 61 5460
g 61 5472
t 61 5484
a 58 5496
a 58 5507
a 58 5520
t 58 5532
g 51 5544
a 51 5557
t 58 5569
a 61 5581
c 61 5593
t 61 5605
t 61 5617
a 61 5630
t 61 5642
g 61 5654
a 61 5667
a 61 5678
a 61 5691
a 61 5702
g 61 5715
a 61 5727
a 61 5738
a 61 5750
a 61 5762
t 61 5773
t 61 5785
a 58 5796
t 61 5809
t 61 5822
g 58 5834
a 58 5847
a 58 5859
a 61 5871
c 61 5883
g 61 5895
g 58 5908
a 58 5920
a 61 5932
t 61 5944
t 61 5955
a 61 5968
a 61 5979
g 61 5991
t 58 6004
g 58 6016
a 58 6029
t 61 6040
g 61 6052
c 61 6065
t 61 6077
a 61 6089
g 61 6101
t 61 6114
g 58 6126
a 58 6139
t 61 6150
t 58 6162
t 58 6174
t 58 6186
g 58 6199
a 58 6211
a 61 6223
a 61 6234
a 61 6246
t 61 6258
a 58 6269
t 58 6281
g 61 6293
g 58 6306
t 58 6318
a 58 6330
g 61 6342
g 61 6355
t 61 6367
g 58 6380
a 58 6392
t 58 6403
t 58 6416
t 58 6428
a 61 6440
a 61 6451
g 61 6464
a 58 6477
a 61 6488
t 61 6499
t 61 6512
a 61 6523
c 61 6536
a 61 6547
t 61 6558
t 61 6571
t 58 6583
a 58 6595
t 58 6607
t 61 6619
a 61 6631
a 61 6643
t 61 6655
t 61 6668
g 61 6680
g 61 6693
t 61 6705
t 61 6717
a 61 6729
a 58 6741
a 58 6752
a 61 6764
a 61 6776
a 61 6789
g 61 6801
a 61 6813
c 61 6824
a 61 6836
c 58 6847
a 58 6858
a 58 6871
a 61 6883
t 58 6895
g 58 6907
a 58 6920
a 61 6932
t 61 6943
t 61 6956
t 58 6968
t 58 6980
a 61 6992
t 61 7003
t 61 7016
c 61 7029
g 58 7041
a 58 7053
g 58 7065
a 58 7078
a 61 7089
a 61 7101
a 61 7112
a 58 7124
g 58 7136
a 58 7148
t 58 7159
a 58 7171
a 58 7183
a 61 7195
t 61 7206
t 61 7219
a 58 7230
t 58 7242
t 61 7254
t 61 7267
a 58 7278
a 58 7290
a 61 7302
g 61 7314
a 61 7327
t 61 7338
a 61 7350
a 61 7362
g 61 7374
a 61 7386
a 61 7398
a 58 7410
g 58 7422
a 61 7434
a 61 7446
c 61 7458
t 61 7470
a 58 7482
g 58 7494
a 58 7508
a 58 7520
a 61 7533
t 58 7544
g 61 7556
g 61 7569
a 61 7582
a 61 7594
a 61 7607
g 58 7618
a 58 7631
g 58 7643
t 61 7655
a 61 7667
c 61 7679
g 61 7691
a 61 7704
t 61 7716
t 61 7728
g 61 7740
t 61 7752
a 61 7764
c 61 7776
a 58 7788
a 61 7800
a 58 7813
g 58 7825
a 51 7838
a 58 7850
t 61 7862
t 61 7874
a 58 7886
g 58 7898
a 58 7911
a 58 7924
a 58 7936
a 58 7949
c 61 7961
c 61 7972
g 58 7984
t 58 7996
a 51 8009
a 58 8021
a 58 8033
a 61 8045
a 61 8058
t 61 8069
a 61 8081
t 58 8093
t 61 8105
g 61 8117
a 61 8130
a 61 8142
g 61 8154
a 61 8167
a 58 8180
c 61 8192
a 58 8203
g 61 8214
a 61 8227
a 58 8240
a 58 8252
t 58 8263
t 58 8275
a 58 8287
c 61 8299
a 58 8310
t 58 8322
g 58 8334
a 58 8348
t 58 8359
g 58 8371
a 58 8384
a 58 8396
a 61 8408
g 58 8420
a 58 8433
a 58 8445
a 61 8457
g 61 8469
a 61 8482
a 61 8494
a 61 8506
t 61 8517
t 61 8529
a 61 8540
g 61 8552
a 61 8566
t 61 8577
a 61 8589
t 61 8600
t 61 8613
g 58 8625
a 58 8638
t 61 8648
a 61 8661
t 61 8672
a 61 8684
t 58 8695
c 58 8708
t 58 8720
a 61 8732
a 61 8744
t 61 8756
g 58 8768
g 58 8781
t 61 8793
t 61 8804
a 61 8816
t 61 8827
a 61 8839
a 61 8852
a 58 8864
c 58 8876
a 61 8888
a 61 8900
a 61 8911
t 61 8923
a 28 8935
a 61 8947
a 61 8959
a 61 8971
a 61 8983
a 61 8996
a 61 9008
g 61 9020
a 61 9033
a 61 9044
a 61 9057
a 61 9068
a 58 9080
g 58 9092
a 51 9105
a 51 9116
g 51 9128
a 58 9141
a 58 9153
c 61 9164
a 61 9176
t 61 9186
a 61 9199
g 61 9211
g 61 9223
a 61 9237
a 61 9248
a 61 9261
c 58 9272
g 58 9284
a 58 9296
t 61 9308
t 61 9320
t 61 9331
g 61 9343
a 61 9356
t 58 9367
g 58 9379
a 51 9391
a 58 9403
g 58 9414
a 61 9427
a 61 9438
a 61 9451
g 58 9462
a 58 9475
t 61 9486
t 61 9498
a 61 9510
a 61 9521
g 61 9533
a 58 9546
t 58 9557
t 58 9569
t 61 9581
t 61 9592
t 61 9603
a 61 9615
c 58 9627
a 51 9638
a 51 9649
g 58 9661
a 58 9673
a 61 9685
a 61 9697
t 61 9708
c 61 9721
g 61 9732
a 58 9744
t 58 9756
a 58 9768
a 61 9779
a 61 9791
a 61 9803
t 61 9814
t 58 9825
a 51 9837
a 51 9850
a 58 9860
t 58 9872
t 58 9883
a 58 9895
g 58 9907
t 58 9919
a 58 9931
t 61 9942
t 58 9953
a 58 9965
t 58 9976
a 58 9988
t 58 10000
t 61 10012
t 61 10023
a 61 10035
g 61 10047
a 61 10060
a 61 10071
a 61 10083
a 61 10095
a 61 10107
g 58 10119
a 61 10132
a 61 10143
a 58 10152
a 58 10164
a 58 10176
t 51 10187
a 51 10199
t 58 10210
t 51 10222
a 58 10234
t 61 10245
c 61 10258
a 61 10269
a 61 10280
g 61 10291
a 58 10304
a 51 10315
t 51 10327
a 58 10340
t 58 10350
a 58 10363
a 58 10374
a 58 10385
a 51 10395
a 51 10408
t 61 10420
t 61 10432
t 61 10444
t 61 10455
g 58 10467
a 46 10479
g 46 10489
a 61 10504
a 58 10514
t 61 10526
g 61 10537
a 58 10550
t 58 10560
a 58 10574
a 58 10585
a 51 10597
a 58 10612
a 61 10627
a 60 10637
a 60 10650
a 38 10663
a 17 10674
t 58 10687
t 58 10698
g 51 10710
t 58 10723
t 58 10733
g 58 10745
a 58 10757
t 58 10768
g 58 10781
c 51 10793
a 58 10805
a 51 10814
a 51 10824
t 51 10836
a 51 10848
t 61 10860
t 58 10870
g 61 10883
c 61 10894
t 61 10906
a 61 10917
c 58 10929
t 51 10940
g 46 10950
a 51 10964
a 51 10975
a 46 10986
c 41 10998
t 51 11009
a 58 11021
t 58 11032
g 61 11044
a 61 11056
t 61 11067
t 61 11078
g 58 11090
a 51 11102
t 51 11112
a 36 11125
t 36 11136
t 29 11145
a 58 11159
a 51 11169
t 58 11181
g 46 11193
t 58 11206
t 46 11217
g 61 11229
g 58 11240
t 58 11253
g 58 11265
g 58 11275
a 28 11286
g 21 11298
c 28 11311
t 36 11321
a 46 11333
t 58 11347
t 57 11357
t 50 11369
t 46 11383
t 30 11393
g 41 11404
a 51 11417
a 29 11427
a 27 11436
c 47 11449
a 47 11460
t 30 11471
c 57 11483
t 57 11494
a 51 11504
g 51 11517
a 31 11528
c 46 11540
a 46 11549
t 46 11562
a 51 11572
c 58 11585
c 55 11595
t 58 11608
t 51 11619
a 50 11631
a 50 11640
c 20 11652
a 14 11662
c 20 11674
a 52 11687
a 17 11697
c 13 11709
a 51 11724
a 51 11739
a 46 11749
a 21 11761
g 27 11774
a 17 11789
t 40 11800
t 35 11810
c 50 11822
a 50 11832
t 51 11842
t 50 11854
t 16 11864
a 27 11876
t 28 11889
a 46 11899
g 36 11912
a 51 11924
g 41 11935
a 50 11947
a 50 11956
a 40 11967
t 39 11980
t 25 11989
a 40 12000
t 49 12013
t 41 12024
a 44 12037
a 36 12048
g 20 12058
t 13 12071
g 33 12082
g 17 12093
a 35 12106
a 25 12116
g 33 12129
a 17 12141
c 13 12153
n 2 12160
t 16 12171
c 27 12183
a 20 12195
t 27 12206
g 27 12218
t 25 12230
a 25 12242
a 22 12252
c 26 12263
c 8 12274
g 8 12289
a 17 12300
a 8 12312
a 7 12324
t 7 12337
a 19 12350
a 34 12360
n 2 12373
c 29 12387
a 27 12399
a 15 12410
g 21 12423
g 20 12433
a 32 12446
a 36 12460
a 29 12473
a 10 12485
t 20 12497
n 2 12509
t 25 12521
t 21 12530
c 19 12541
t 26 12553
t 21 12563
a 25 12576
a 20 12590
n 2 12600
t 19 12611
a 18 12624
g 41 12637
g 36 12647
g 25 12656
a 7 12667
t 20 12678
a 10 12689
g 17 12698
t 22 12712
g 20 12723
a 15 12735
g 21 12746
t 26 12757
t 17 12765
a 15 12778
t 36 12790
t 31 12800
t 15 12811
a 25 12823
g 20 12836
a 15 12848
t 15 12861
t 25 12875
t 19 12887
t 8 12899
c 12 12915
t 25 12925
t 25 12936
a 36 12949
a 26 12960
c 20 12972
t 8 12980
END_DNA

END_SEQUENCE
