# Supplementary material for: Polymorphisms in Pfkelch13 domains before and after the introduction of artemisinin-based combination therapy in Southwest Nigeria
Source: PLoS One. 2025 Mar 31;20(3):e0316479. doi: 10.1371/journal.pone.0316479 (PMC11957316; doi:10.1371/journal.pone.0316479)
Supplement: Supporting information 2 — (ZIP) [file pone.0316479.s002.zip › 005KN2R_PREMIX_Plate_KELCH2_D02.phd.1]

BEGIN_SEQUENCE 005KN2R_PREMIX_D02_1660754246911.ab1

BEGIN_COMMENT

CHROMAT_FILE: 005KN2R_PREMIX_D02_1660754246911.ab1
ABI_THUMBPRINT: 
BASECALLER_VERSION: KB 1.4.2.4
BASECALLER_NAME: ABI basecaller
QUALITY_LEVELS: 50
TIME: Wed Aug 17 12:48:23 2022
TRACE_ARRAY_MIN_INDEX: 
TRACE_ARRAY_MAX_INDEX: 
TRIM: 121 1117
CHEM: 
DYE: 

END_COMMENT

BEGIN_DNA
n 3 10
n 2 26
n 2 40
n 2 45
g 8 56
a 11 68
c 8 80
c 8 91
c 10 102
c 8 116
a 8 127
c 11 140
t 11 152
g 11 155
c 8 165
c 9 176
t 13 179
c 13 187
g 8 197
c 8 203
a 8 212
a 10 221
t 22 225
t 6 234
n 2 246
t 24 257
a 11 265
c 19 272
c 17 278
t 20 288
c 22 296
t 6 301
g 6 311
t 22 317
c 20 325
g 23 337
c 10 351
a 17 361
t 8 375
a 8 385
t 22 393
c 21 399
a 8 408
c 8 416
g 11 424
t 8 433
t 21 448
g 13 459
t 23 471
c 26 479
t 15 492
a 21 502
a 8 512
c 8 526
c 8 539
g 15 550
a 26 561
c 36 573
t 28 585
a 25 596
a 24 609
t 35 621
g 22 633
t 7 645
g 7 657
n 2 663
c 8 668
a 20 676
a 16 686
t 8 698
g 8 709
g 25 721
t 22 732
a 22 745
c 16 752
c 9 765
a 7 779
c 8 791
c 14 799
t 14 813
t 26 824
a 17 836
a 17 847
t 28 860
a 24 872
c 13 882
c 19 895
a 19 904
t 23 920
a 26 931
c 16 941
a 17 956
a 18 968
t 26 978
t 26 991
g 17 1003
t 17 1017
g 16 1031
c 26 1041
t 29 1054
t 16 1068
c 27 1083
t 26 1093
t 15 1106
t 15 1119
c 26 1131
a 17 1141
c 16 1152
c 27 1164
c 10 1178
n 2 1187
g 20 1199
g 16 1212
c 25 1225
t 21 1239
t 14 1249
g 16 1256
c 7 1262
a 11 1273
c 12 1284
t 17 1299
t 23 1311
c 20 1319
t 10 1326
c 20 1339
c 10 1349
c 7 1360
t 7 1373
c 21 1379
t 23 1389
a 27 1400
c 20 1414
a 7 1423
t 12 1435
c 17 1446
c 13 1455
t 16 1472
t 18 1485
c 23 1491
a 23 1503
g 23 1510
g 26 1525
t 26 1535
a 27 1548
t 25 1559
g 28 1572
g 36 1584
g 26 1599
t 36 1610
a 28 1623
t 28 1633
a 32 1646
g 29 1658
t 25 1672
t 52 1685
a 58 1696
a 34 1709
c 32 1720
g 46 1732
g 46 1747
a 51 1761
t 58 1772
t 58 1785
t 58 1798
c 58 1809
t 51 1822
t 51 1835
a 58 1847
a 58 1859
g 58 1871
a 58 1884
a 58 1895
g 58 1908
t 58 1919
t 58 1931
a 58 1942
a 58 1954
g 58 1967
t 46 1978
a 31 1991
t 34 2003
a 51 2015
a 32 2027
t 32 2039
t 51 2052
c 58 2064
t 51 2078
a 51 2089
a 51 2101
a 51 2113
t 58 2125
a 58 2136
a 58 2149
c 58 2161
t 51 2174
c 51 2186
a 51 2198
c 34 2209
t 34 2223
a 58 2234
t 58 2247
c 58 2259
c 58 2272
c 58 2284
t 58 2297
a 58 2309
t 58 2321
c 58 2333
t 58 2346
a 58 2357
a 58 2369
g 51 2382
a 51 2394
a 58 2406
t 58 2417
a 51 2429
t 51 2440
t 58 2453
c 58 2465
t 58 2478
t 58 2491
c 58 2503
c 61 2515
t 61 2528
t 58 2541
g 58 2552
t 58 2565
t 58 2577
t 58 2590
a 58 2600
t 51 2612
c 61 2624
t 58 2637
c 58 2649
t 58 2662
g 51 2674
g 51 2687
t 34 2699
t 58 2712
a 58 2723
c 58 2733
a 51 2745
t 61 2757
g 61 2769
a 61 2783
t 61 2794
g 58 2807
t 34 2819
c 58 2831
t 58 2844
t 58 2857
c 58 2868
c 61 2881
a 58 2892
c 61 2903
t 58 2916
t 58 2929
a 58 2940
a 61 2952
t 61 2964
a 61 2976
a 61 2988
t 61 2999
t 58 3012
t 58 3025
c 58 3037
t 58 3049
c 51 3061
t 51 3074
a 58 3085
t 58 3097
a 58 3109
a 58 3120
a 51 3132
t 51 3144
g 58 3157
a 51 3169
a 58 3181
t 51 3193
c 58 3205
t 58 3217
t 58 3230
t 58 3242
t 58 3255
t 58 3267
g 61 3280
t 58 3291
t 58 3303
g 58 3316
t 58 3327
g 58 3340
t 58 3351
t 58 3364
a 58 3375
a 58 3386
g 58 3399
g 51 3412
t 58 3423
a 51 3435
t 51 3446
g 58 3459
t 61 3470
c 61 3483
t 58 3495
a 58 3507
g 51 3520
a 51 3532
t 51 3544
g 51 3556
t 51 3568
t 58 3580
t 58 3592
c 58 3604
a 61 3615
a 61 3627
a 61 3638
a 61 3650
a 61 3663
t 58 3674
a 58 3686
g 61 3699
c 61 3711
t 61 3723
c 61 3736
c 58 3748
a 58 3759
c 58 3770
c 58 3782
a 58 3794
a 58 3806
c 61 3818
a 61 3829
t 61 3841
t 61 3854
a 61 3866
a 61 3877
t 61 3889
a 58 3901
t 58 3913
c 58 3925
a 61 3937
a 61 3948
t 58 3961
c 58 3973
a 61 3984
t 61 3997
a 61 4008
g 58 4021
t 58 4034
t 61 4046
t 61 4058
c 51 4070
a 51 4081
g 58 4093
t 61 4106
a 61 4117
g 61 4130
c 61 4142
a 61 4153
a 61 4165
t 61 4177
a 61 4188
t 61 4200
t 61 4213
t 61 4225
g 58 4238
c 61 4249
a 61 4261
t 61 4273
c 61 4285
a 58 4296
a 58 4308
c 58 4320
a 61 4331
a 61 4343
t 61 4356
t 61 4368
t 61 4380
t 61 4393
t 61 4405
t 61 4417
t 61 4429
t 61 4441
t 61 4453
t 28 4465
a 51 4476
t 58 4488
c 51 4500
a 61 4511
t 61 4523
t 61 4536
c 61 4548
t 61 4561
c 61 4573
a 61 4584
a 61 4595
a 61 4607
a 58 4619
t 61 4631
t 58 4642
t 61 4654
t 61 4666
t 61 4679
a 61 4690
t 61 4701
a 61 4713
t 61 4725
t 61 4737
c 61 4749
t 61 4762
t 61 4774
g 58 4786
a 58 4799
t 58 4810
a 58 4821
a 61 4833
t 61 4844
a 58 4856
t 58 4868
t 58 4880
t 61 4892
t 61 4904
t 61 4917
c 61 4929
t 61 4941
t 61 4953
t 61 4965
t 61 4977
t 61 4989
c 61 5001
t 61 5013
a 61 5024
a 61 5035
a 58 5046
t 58 5059
a 58 5070
t 58 5081
a 58 5093
a 58 5105
t 58 5117
a 58 5129
c 61 5141
t 61 5153
a 61 5164
a 61 5177
t 61 5189
t 58 5201
t 61 5213
a 61 5225
a 61 5237
t 61 5248
t 61 5261
t 58 5273
t 58 5285
a 61 5296
t 58 5308
c 58 5321
g 51 5333
a 58 5345
t 51 5357
t 58 5369
t 58 5381
c 58 5393
t 58 5405
t 58 5417
g 58 5430
t 58 5441
a 58 5453
a 61 5464
a 61 5476
a 61 5488
a 51 5500
t 51 5511
c 58 5523
t 58 5535
t 61 5547
a 58 5559
a 58 5571
t 61 5583
c 61 5595
t 61 5608
t 61 5620
t 61 5632
c 61 5644
t 61 5656
t 61 5668
c 58 5680
a 58 5691
t 58 5703
c 58 5715
a 58 5726
a 58 5737
a 58 5749
t 61 5761
c 58 5773
g 58 5786
t 58 5798
t 61 5810
t 61 5822
c 58 5834
c 51 5846
t 51 5858
a 58 5870
t 61 5881
g 58 5893
t 58 5906
t 58 5918
c 58 5930
t 58 5942
t 58 5954
c 58 5966
t 51 5978
t 58 5990
t 61 6002
t 61 6014
t 61 6026
c 58 6038
t 58 6050
t 58 6061
t 61 6073
t 61 6085
t 61 6097
t 61 6109
t 61 6120
a 58 6132
t 58 6143
t 58 6155
t 58 6167
g 51 6179
t 58 6191
t 58 6203
t 61 6215
a 58 6226
t 58 6238
a 58 6249
a 61 6261
c 58 6273
c 51 6285
a 51 6297
t 58 6309
t 61 6321
a 58 6334
g 51 6346
a 51 6358
t 58 6369
a 58 6381
t 61 6393
a 58 6404
t 58 6416
c 51 6429
a 58 6440
a 58 6451
t 58 6464
a 58 6476
t 58 6488
c 58 6500
t 61 6513
a 61 6524
a 61 6536
t 61 6548
t 61 6560
t 61 6573
c 58 6585
t 58 6597
t 58 6609
t 61 6621
c 58 6633
t 58 6645
t 58 6657
t 61 6669
c 58 6681
a 58 6692
t 58 6704
c 58 6716
a 58 6727
t 51 6739
g 51 6751
t 58 6763
a 58 6774
a 51 6786
t 58 6798
t 58 6810
t 61 6822
c 58 6835
t 58 6847
g 58 6860
t 58 6872
t 58 6884
c 58 6896
t 58 6908
t 58 6920
c 58 6932
a 58 6943
a 58 6954
t 58 6966
a 58 6977
t 58 6989
t 58 7001
t 61 7013
t 61 7025
t 61 7038
a 58 7049
c 51 7061
g 58 7073
g 51 7086
t 51 7098
t 58 7110
t 61 7122
t 58 7134
c 58 7146
t 58 7158
a 58 7169
a 61 7180
t 61 7193
t 58 7205
c 58 7217
t 58 7229
t 61 7241
t 61 7253
g 58 7266
t 58 7278
a 58 7289
c 58 7301
a 58 7311
a 58 7323
t 58 7335
c 58 7348
g 58 7360
t 58 7372
a 58 7384
c 61 7396
t 61 7408
c 58 7420
t 58 7433
t 58 7445
t 58 7457
c 61 7469
c 61 7481
a 61 7492
t 58 7504
t 61 7516
t 61 7528
c 58 7540
t 58 7553
a 58 7564
g 51 7576
t 51 7589
t 61 7601
c 58 7613
t 58 7625
t 58 7636
t 61 7649
c 58 7661
t 58 7673
t 58 7685
a 58 7696
t 58 7708
c 58 7721
t 61 7732
t 61 7744
t 61 7757
a 61 7768
a 61 7780
a 58 7792
t 51 7804
a 51 7816
a 61 7828
t 61 7840
t 61 7852
t 61 7865
a 61 7877
t 61 7889
c 58 7901
t 58 7913
t 58 7925
t 61 7938
t 61 7950
t 58 7962
c 58 7974
t 58 7986
c 58 7998
g 58 8010
a 58 8022
a 58 8035
t 58 8046
a 58 8058
a 61 8071
a 58 8084
a 58 8096
t 58 8107
t 58 8119
c 58 8131
a 58 8143
t 58 8154
t 61 8167
t 61 8179
g 58 8192
t 58 8204
g 58 8216
t 58 8228
c 58 8240
t 61 8252
t 58 8264
t 58 8276
t 58 8289
t 58 8300
t 58 8312
a 61 8324
a 61 8335
c 61 8348
c 58 8360
a 58 8371
a 58 8383
t 61 8395
t 61 8407
a 61 8419
a 61 8432
t 61 8444
a 61 8455
a 61 8468
a 61 8481
t 61 8493
g 58 8505
t 58 8517
a 58 8529
a 61 8542
t 61 8553
t 61 8566
c 58 8578
t 58 8590
t 58 8603
a 61 8615
a 61 8627
a 61 8639
t 58 8651
c 51 8663
a 58 8674
c 58 8687
c 58 8699
t 58 8711
a 58 8723
c 61 8735
c 58 8748
a 58 8759
t 58 8771
a 58 8784
t 61 8795
t 61 8807
t 58 8820
t 58 8832
c 58 8844
a 58 8856
a 51 8867
a 58 8879
a 51 8891
t 51 8903
c 51 8915
a 51 8927
c 58 8939
t 58 8951
a 58 8963
g 58 8975
c 51 8988
a 58 9000
t 58 9012
c 58 9024
a 58 9036
c 58 9048
t 58 9059
t 58 9072
a 61 9085
a 61 9096
t 61 9109
t 61 9120
c 58 9133
c 51 9145
g 51 9157
t 51 9170
t 58 9181
t 61 9193
c 58 9205
a 58 9217
a 58 9228
t 58 9239
a 58 9252
a 61 9264
t 61 9276
t 61 9288
t 61 9300
t 61 9312
c 61 9324
t 61 9337
t 61 9349
t 61 9360
t 61 9372
c 58 9384
a 58 9395
t 58 9406
a 58 9418
a 58 9430
g 58 9442
t 58 9454
a 58 9467
t 61 9478
c 61 9490
a 61 9503
t 61 9514
t 61 9527
t 61 9537
a 58 9551
c 58 9562
a 58 9573
t 58 9586
t 58 9597
a 58 9609
t 58 9622
t 51 9634
t 51 9646
a 58 9658
c 58 9670
a 58 9681
g 51 9693
t 51 9707
t 51 9718
g 61 9730
a 61 9743
a 61 9755
a 61 9767
a 58 9779
t 58 9791
g 58 9803
t 58 9816
t 58 9827
t 61 9839
t 61 9851
t 61 9863
a 61 9875
a 61 9887
a 58 9899
t 58 9911
t 58 9922
g 58 9935
t 58 9948
t 51 9959
t 58 9970
a 61 9984
a 61 9995
t 61 10007
c 61 10020
c 58 10031
a 58 10043
g 58 10055
a 61 10068
a 58 10080
t 58 10091
c 58 10104
a 51 10115
t 51 10127
c 51 10139
a 58 10150
t 58 10163
t 58 10175
t 51 10186
a 46 10198
t 46 10209
a 51 10223
a 46 10234
g 51 10247
a 51 10260
t 58 10272
t 58 10283
t 58 10295
g 51 10307
c 51 10319
t 51 10331
g 51 10344
c 58 10355
a 58 10367
t 58 10378
c 58 10390
t 58 10403
a 61 10415
a 61 10427
a 58 10440
a 58 10452
a 58 10463
a 28 10473
t 51 10487
t 51 10497
c 58 10509
t 58 10522
c 58 10534
t 58 10546
t 61 10559
t 58 10570
t 58 10582
t 46 10593
t 46 10605
g 31 10617
t 31 10630
t 30 10640
g 45 10653
g 35 10664
g 18 10674
a 25 10688
t 57 10700
t 57 10710
c 51 10723
a 51 10734
t 51 10746
a 58 10758
a 41 10770
t 58 10783
t 58 10795
g 41 10806
a 46 10820
t 50 10832
g 60 10844
g 47 10856
a 50 10869
g 46 10880
a 58 10894
a 51 10904
t 58 10917
t 58 10928
c 51 10940
a 51 10951
t 46 10961
a 51 10974
t 51 10987
t 51 10997
a 51 11010
t 58 11023
t 51 11033
a 58 11047
t 58 11059
t 51 11069
a 58 11083
a 51 11093
t 51 11106
a 51 11119
a 51 11128
g 58 11142
a 46 11154
t 46 11166
t 46 11176
a 51 11190
t 61 11201
t 58 11212
a 58 11225
g 46 11236
t 46 11250
t 41 11260
a 58 11273
t 58 11284
a 58 11296
t 58 11309
t 51 11319
a 51 11332
t 61 11345
t 58 11356
t 58 11367
g 58 11380
c 58 11393
t 51 11405
g 51 11417
t 51 11428
c 51 11441
a 51 11453
g 57 11465
a 28 11477
t 40 11490
t 16 11499
a 20 11511
t 40 11523
t 35 11533
a 41 11546
t 29 11559
t 28 11568
a 28 11582
t 46 11594
t 41 11604
a 46 11617
t 47 11630
t 45 11640
a 46 11654
t 40 11667
t 34 11676
a 22 11689
t 27 11699
g 41 11714
a 27 11726
t 17 11741
t 17 11750
a 18 11766
t 27 11784
a 35 11795
t 29 11808
t 29 11817
a 29 11831
t 36 11845
t 31 11855
a 36 11869
t 48 11882
t 48 11892
t 43 11905
t 40 11915
c 44 11928
a 50 11940
t 50 11952
t 50 11963
t 50 11974
g 35 11986
g 25 11996
a 41 12011
a 30 12022
t 21 12035
a 26 12048
g 45 12060
a 45 12074
a 40 12085
t 45 12096
c 35 12108
t 45 12121
t 38 12131
t 38 12144
t 48 12154
t 45 12169
t 40 12178
t 37 12189
t 30 12200
t 22 12210
a 14 12224
t 45 12237
t 34 12247
t 23 12259
a 43 12273
a 33 12283
c 21 12295
a 29 12308
a 28 12317
t 41 12330
t 35 12342
t 35 12352
a 16 12365
t 34 12377
t 30 12386
t 20 12397
a 34 12407
a 40 12417
a 30 12429
a 25 12440
t 20 12452
a 10 12465
t 17 12477
t 11 12485
g 8 12491
n 2 12504
t 26 12516
t 25 12527
n 2 12538
c 31 12552
c 20 12562
c 10 12574
a 17 12589
t 9 12600
a 11 12611
t 30 12623
t 20 12634
a 37 12647
t 42 12660
c 23 12672
t 34 12684
t 25 12695
t 24 12707
a 11 12718
g 11 12730
a 14 12744
n 2 12760
a 8 12770
t 19 12781
a 33 12792
t 34 12805
t 34 12816
a 20 12829
t 36 12841
t 26 12850
a 40 12864
a 38 12874
a 20 12889
g 20 12905
g 11 12915
t 20 12928
c 28 12940
c 20 12950
t 25 12962
t 25 12973
g 25 12986
a 33 12998
a 36 13010
a 40 13022
a 15 13033
a 15 13043
t 35 13056
t 25 13066
a 25 13078
c 25 13090
t 40 13103
t 30 13113
g 35 13126
g 23 13137
g 15 13147
a 38 13163
a 49 13174
a 48 13189
a 45 13201
a 35 13212
a 26 13224
t 13 13236
c 8 13249
t 20 13260
t 20 13273
END_DNA

END_SEQUENCE
