# Supplementary material for: Polymorphisms in Pfkelch13 domains before and after the introduction of artemisinin-based combination therapy in Southwest Nigeria
Source: PLoS One. 2025 Mar 31;20(3):e0316479. doi: 10.1371/journal.pone.0316479 (PMC11957316; doi:10.1371/journal.pone.0316479)
Supplement: Supporting information 2 — (ZIP) [file pone.0316479.s002.zip › 005KNIFW_PREMIX_Plate_CORKELCH_D10.phd.1]

BEGIN_SEQUENCE 005KNIFW_PREMIX_D10_1660755823693.ab1

BEGIN_COMMENT

CHROMAT_FILE: 005KNIFW_PREMIX_D10_1660755823693.ab1
ABI_THUMBPRINT: 
BASECALLER_VERSION: KB 1.4.2.4
BASECALLER_NAME: ABI basecaller
QUALITY_LEVELS: 50
TIME: Wed Aug 17 13:12:30 2022
TRACE_ARRAY_MIN_INDEX: 
TRACE_ARRAY_MAX_INDEX: 
TRIM: 16 828
CHEM: 
DYE: 

END_COMMENT

BEGIN_DNA
a 7 10
a 7 22
a 7 29
g 7 41
g 7 53
g 8 65
a 8 77
a 8 88
t 11 104
g 9 116
g 12 127
c 16 131
a 10 141
a 15 152
t 17 155
t 12 166
a 12 173
g 25 177
c 15 180
a 15 194
t 15 205
t 19 219
g 9 232
c 20 244
c 16 253
a 16 259
t 26 269
t 27 282
a 19 293
t 22 299
g 32 304
t 40 316
a 40 328
t 34 337
t 41 349
t 16 362
t 26 374
g 31 388
t 46 399
a 31 410
t 31 420
a 36 430
g 47 443
g 31 456
t 20 469
g 31 481
g 29 494
a 29 507
t 29 515
t 45 528
t 46 539
g 28 551
a 31 565
t 31 575
g 46 587
g 34 601
t 40 612
g 51 624
t 46 635
g 22 640
a 46 647
g 57 657
a 50 670
a 58 680
t 32 690
a 46 701
t 28 710
t 51 724
t 46 736
a 51 747
a 32 758
a 29 769
t 26 779
t 32 792
c 51 804
g 29 816
a 41 829
t 41 839
g 51 852
g 36 865
a 36 878
a 46 889
t 41 899
t 51 910
a 36 922
t 36 932
t 51 945
a 46 957
g 30 968
a 29 982
t 46 992
a 46 1005
t 46 1015
t 51 1028
a 51 1040
g 34 1052
t 51 1065
c 58 1078
a 58 1089
a 58 1100
c 58 1111
a 58 1122
a 51 1134
t 51 1146
g 58 1158
c 58 1172
t 51 1184
g 51 1197
g 58 1211
c 58 1223
g 58 1236
t 46 1248
a 46 1260
t 41 1270
g 58 1283
t 58 1296
g 58 1308
t 51 1320
a 51 1332
c 51 1343
a 58 1354
c 51 1365
c 58 1378
t 58 1391
a 58 1403
t 58 1415
g 58 1427
t 58 1441
c 51 1453
t 58 1465
a 58 1477
c 58 1488
c 58 1500
a 58 1511
a 58 1522
a 58 1534
a 58 1546
a 58 1557
a 58 1569
g 58 1581
c 58 1593
t 58 1605
t 46 1617
a 46 1629
t 46 1639
t 58 1653
t 61 1665
t 58 1678
g 58 1691
g 51 1704
a 51 1716
a 58 1728
g 58 1739
t 58 1751
g 58 1763
c 58 1774
t 58 1787
g 58 1799
t 58 1812
a 51 1824
t 51 1834
t 58 1847
g 51 1859
a 51 1872
a 58 1884
t 58 1895
a 58 1906
a 51 1918
t 58 1930
t 61 1942
t 61 1955
c 61 1967
t 58 1980
t 58 1992
a 58 2003
t 58 2015
a 58 2026
c 58 2038
g 58 2050
t 58 2063
t 58 2076
t 58 2088
t 58 2100
t 58 2112
g 58 2125
g 58 2138
t 58 2150
g 58 2162
g 51 2175
t 58 2186
a 58 2197
a 58 2209
t 58 2220
a 61 2232
a 61 2244
c 61 2255
t 61 2268
a 61 2280
t 51 2292
g 51 2304
a 51 2318
t 58 2329
t 58 2341
a 61 2353
t 58 2364
a 58 2375
a 51 2388
g 51 2400
g 51 2413
c 58 2426
t 58 2438
t 51 2450
t 51 2462
a 58 2474
t 58 2485
t 58 2498
t 58 2510
g 61 2523
a 61 2535
a 58 2546
a 58 2558
c 58 2570
t 51 2582
g 46 2593
a 51 2607
g 51 2618
g 58 2632
t 51 2644
g 51 2656
t 58 2667
a 58 2679
t 51 2690
g 51 2703
a 51 2716
t 58 2727
c 61 2740
g 58 2752
t 58 2765
t 51 2777
t 58 2789
a 61 2801
a 58 2812
g 58 2824
a 58 2837
g 51 2849
a 58 2861
t 46 2871
g 51 2884
t 58 2896
a 51 2908
t 51 2919
g 61 2931
g 58 2945
t 58 2956
a 51 2969
t 51 2979
g 58 2992
t 58 3004
t 58 3017
t 51 3029
c 58 3042
a 58 3052
a 51 3064
g 51 3076
t 51 3088
a 58 3100
a 51 3112
t 58 3123
t 61 3136
t 61 3148
a 58 3159
a 58 3171
a 58 3183
t 61 3194
a 61 3206
t 61 3217
a 58 3230
c 58 3242
c 58 3254
t 58 3266
a 58 3279
g 34 3291
a 58 3304
a 58 3316
g 51 3328
a 51 3340
a 51 3352
a 58 3363
t 58 3374
a 61 3386
a 58 3398
t 58 3409
t 61 3421
g 58 3434
t 58 3446
g 51 3459
g 51 3472
t 51 3484
g 58 3496
t 58 3508
t 58 3520
a 58 3532
c 58 3543
g 58 3555
t 51 3568
c 51 3580
a 34 3591
a 58 3603
a 58 3615
t 61 3627
g 58 3639
g 58 3652
t 58 3664
a 61 3676
g 61 3688
a 61 3701
a 61 3712
t 61 3723
t 61 3736
t 61 3748
a 58 3759
t 58 3771
t 58 3783
g 58 3796
t 61 3808
a 61 3820
t 61 3831
t 61 3843
g 61 3856
g 61 3870
g 61 3882
g 61 3895
g 58 3907
a 58 3920
t 61 3930
a 61 3942
t 58 3953
g 58 3966
a 58 3978
t 58 3990
g 61 4002
g 61 4015
c 61 4028
t 61 4040
c 58 4053
t 58 4065
t 58 4077
c 61 4089
t 61 4101
a 61 4113
t 61 4124
t 61 4136
a 61 4148
t 61 4159
a 61 4171
c 61 4183
c 61 4196
g 61 4208
a 61 4221
a 61 4233
t 61 4244
g 61 4257
t 61 4269
a 61 4281
g 61 4293
a 61 4306
a 61 4317
g 61 4329
c 61 4342
a 61 4353
t 61 4365
a 61 4377
t 61 4389
g 58 4401
a 58 4414
t 58 4426
c 61 4439
a 61 4450
t 61 4462
c 61 4475
g 61 4487
t 61 4500
a 61 4512
t 61 4524
g 58 4536
a 58 4549
a 58 4561
a 58 4573
g 58 4585
c 58 4597
a 58 4609
t 58 4620
g 61 4632
g 61 4645
g 61 4658
t 61 4670
a 61 4682
g 61 4694
a 61 4707
g 61 4718
g 61 4731
t 61 4742
g 61 4755
g 58 4767
c 61 4779
a 61 4791
c 61 4803
c 61 4815
t 61 4827
t 61 4840
t 61 4852
g 58 4864
a 58 4877
a 61 4888
t 61 4900
a 61 4912
c 61 4923
c 61 4935
c 61 4948
c 61 4960
t 58 4972
a 58 4984
g 58 4996
a 58 5009
t 58 5020
c 58 5032
a 58 5043
t 58 5055
c 58 5067
a 58 5079
g 61 5091
c 61 5104
t 61 5116
a 61 5128
t 61 5139
g 61 5151
t 61 5164
g 61 5176
t 61 5188
g 61 5200
t 61 5212
t 61 5224
g 61 5237
c 61 5249
t 61 5261
t 61 5273
t 61 5285
t 61 5298
g 61 5310
a 61 5322
t 61 5333
a 61 5345
a 61 5356
t 61 5368
a 61 5380
a 61 5391
a 61 5403
a 61 5415
t 61 5427
t 61 5439
t 61 5451
a 61 5463
t 61 5474
g 61 5487
t 58 5499
c 58 5512
a 61 5523
t 61 5534
t 61 5547
g 61 5559
g 61 5572
t 61 5584
g 61 5597
g 61 5609
a 61 5622
a 61 5633
c 61 5645
t 61 5657
a 61 5669
a 61 5681
t 61 5693
g 61 5705
g 61 5718
t 61 5730
g 61 5742
a 61 5755
g 58 5767
a 58 5779
g 58 5791
a 58 5804
t 61 5814
t 61 5826
a 61 5838
a 61 5850
a 61 5862
t 61 5873
t 61 5886
c 58 5898
t 61 5910
a 58 5922
t 61 5934
t 61 5946
g 61 5958
a 61 5971
a 61 5982
g 61 5995
t 61 6006
a 61 6018
t 61 6029
a 58 6041
t 58 6053
g 61 6065
a 61 6078
a 61 6090
g 61 6102
a 61 6115
a 61 6127
a 61 6138
a 61 6150
a 61 6162
a 61 6173
t 58 6185
g 61 6197
a 58 6209
a 61 6221
t 61 6233
a 61 6245
a 61 6257
a 61 6268
t 61 6280
g 61 6293
g 61 6305
g 61 6318
a 61 6331
a 61 6342
c 61 6354
a 61 6366
a 61 6377
t 61 6389
t 61 6401
t 61 6414
c 58 6426
c 61 6438
a 61 6449
t 61 6461
a 61 6473
t 61 6485
g 61 6497
c 61 6510
c 61 6522
t 61 6534
t 61 6546
a 61 6558
t 61 6569
t 61 6582
a 61 6593
g 61 6605
a 61 6618
a 61 6630
g 61 6641
c 61 6654
t 58 6665
a 58 6677
g 61 6689
a 61 6702
a 61 6714
g 61 6725
t 58 6737
t 58 6749
c 58 6761
a 61 6772
g 61 6784
g 58 6797
a 58 6810
g 58 6821
c 61 6834
a 61 6845
g 61 6857
c 61 6870
t 61 6881
t 61 6894
t 61 6906
t 61 6918
a 61 6929
a 58 6941
t 58 6952
t 58 6964
a 58 6976
c 58 6988
c 58 7000
t 58 7012
t 58 7024
a 61 7036
a 61 7048
t 61 7059
c 61 7072
a 61 7083
a 61 7094
a 61 7106
t 61 7117
a 61 7129
t 61 7141
a 61 7153
t 61 7164
g 61 7177
t 61 7189
t 61 7201
g 61 7213
t 61 7225
t 61 7238
g 61 7250
g 58 7263
a 58 7275
g 61 7286
g 61 7299
t 58 7310
a 58 7322
t 58 7333
t 61 7345
g 58 7358
a 58 7370
t 61 7381
a 61 7393
a 58 7405
t 58 7417
g 61 7429
a 61 7442
a 58 7455
c 58 7467
a 61 7478
t 61 7490
a 61 7502
a 58 7515
c 58 7527
a 58 7539
t 58 7551
a 58 7563
t 58 7575
t 61 7587
a 61 7599
g 61 7612
a 61 7625
t 61 7637
t 61 7649
c 61 7662
c 61 7674
g 61 7686
t 61 7698
t 61 7711
g 61 7722
a 61 7735
a 61 7748
c 61 7760
a 61 7771
a 61 7783
t 61 7794
a 61 7807
t 58 7818
c 58 7831
a 58 7843
a 61 7855
c 58 7867
c 61 7880
a 58 7891
t 61 7903
t 61 7915
t 61 7928
a 61 7939
a 61 7951
t 61 7963
a 61 7976
a 61 7988
a 61 8000
a 61 8013
g 58 8025
a 58 8038
t 58 8049
g 61 8062
g 58 8074
c 61 8086
a 61 8098
a 61 8110
t 61 8121
t 61 8134
t 58 8146
c 58 8159
t 61 8170
a 61 8182
a 58 8194
a 58 8206
t 58 8218
g 61 8230
g 61 8242
t 61 8255
g 61 8267
t 61 8278
a 61 8290
c 61 8302
c 61 8314
a 61 8325
g 61 8337
a 58 8351
g 58 8363
a 58 8376
a 61 8388
a 61 8400
a 61 8412
a 61 8424
a 61 8436
a 28 8449
t 58 8460
g 61 8472
a 61 8484
a 61 8496
t 58 8508
t 61 8520
t 61 8532
t 61 8544
g 61 8557
g 58 8570
a 58 8582
g 58 8594
c 58 8606
t 58 8618
g 58 8630
c 58 8642
c 61 8654
a 61 8665
c 61 8677
a 58 8688
t 58 8700
t 58 8712
g 51 8724
t 51 8737
c 51 8749
a 58 8760
g 58 8772
a 58 8785
t 58 8796
t 58 8808
c 61 8820
t 61 8832
t 61 8844
a 61 8856
t 58 8867
a 58 8879
t 58 8890
a 61 8903
a 61 8914
t 61 8926
t 61 8938
a 58 8950
c 46 8962
a 46 8972
g 58 8986
g 61 8998
a 61 9011
g 61 9023
g 61 9035
a 61 9048
g 61 9060
a 58 9073
a 58 9084
a 58 9096
a 58 9108
t 58 9119
g 61 9132
g 61 9145
c 61 9157
g 61 9169
a 61 9182
a 61 9194
g 61 9206
t 61 9218
t 61 9229
c 58 9241
t 58 9253
a 58 9266
a 61 9277
a 61 9288
t 61 9300
t 61 9312
c 61 9325
a 58 9335
t 58 9347
g 61 9359
t 61 9371
c 61 9383
a 58 9394
t 58 9406
t 61 9418
t 61 9430
c 61 9443
t 61 9454
t 61 9466
t 61 9477
t 61 9488
c 58 9500
a 58 9512
c 58 9523
c 61 9534
a 58 9545
g 58 9557
a 58 9569
t 61 9580
a 61 9591
c 61 9603
a 61 9614
a 61 9625
a 61 9637
t 58 9648
g 58 9660
a 58 9672
a 58 9683
t 58 9693
g 23 9704
g 23 9714
c 20 9726
c 12 9737
a 15 9744
g 44 9757
c 43 9770
t 43 9782
t 42 9794
g 41 9807
g 34 9818
c 33 9832
a 36 9842
a 16 9853
END_DNA

END_SEQUENCE
