# Supplementary material for: Polymorphisms in Pfkelch13 domains before and after the introduction of artemisinin-based combination therapy in Southwest Nigeria
Source: PLoS One. 2025 Mar 31;20(3):e0316479. doi: 10.1371/journal.pone.0316479 (PMC11957316; doi:10.1371/journal.pone.0316479)
Supplement: Supporting information 2 — (ZIP) [file pone.0316479.s002.zip › 006KN1R_PREMIX_Plate_KELCH1_B01.phd.1]

BEGIN_SEQUENCE 006KN1R_PREMIX_B01_1660754298998.ab1

BEGIN_COMMENT

CHROMAT_FILE: 006KN1R_PREMIX_B01_1660754298998.ab1
ABI_THUMBPRINT: 
BASECALLER_VERSION: KB 1.4.2.4
BASECALLER_NAME: ABI basecaller
QUALITY_LEVELS: 50
TIME: Wed Aug 17 12:48:24 2022
TRACE_ARRAY_MIN_INDEX: 
TRACE_ARRAY_MAX_INDEX: 
TRIM: 9 816
CHEM: 
DYE: 

END_COMMENT

BEGIN_DNA
a 7 11
c 7 19
c 7 27
c 10 37
c 8 48
c 14 60
c 13 72
t 16 84
t 13 95
a 13 107
a 8 119
g 11 131
a 7 145
a 7 154
t 26 164
g 19 174
a 30 187
a 21 199
t 15 210
t 15 216
t 20 230
a 20 240
g 15 249
g 12 255
a 22 265
a 38 274
c 44 286
t 50 296
t 50 308
c 51 321
g 52 331
c 28 343
c 51 354
a 28 363
t 51 374
t 58 388
t 51 400
t 28 412
c 58 424
t 58 435
c 58 446
c 58 457
t 58 469
c 58 480
c 61 491
t 58 503
g 51 514
t 51 527
a 58 538
a 61 547
t 61 557
t 51 569
a 51 579
t 51 589
a 61 600
t 58 610
a 61 621
a 58 633
g 58 644
a 46 656
a 51 668
t 51 678
c 61 690
t 58 702
g 38 714
a 36 728
c 51 738
a 58 748
a 61 758
t 58 769
g 51 781
t 58 794
g 61 805
g 58 819
c 58 831
a 58 843
g 58 853
c 51 866
t 58 878
c 46 890
c 46 902
a 28 911
a 34 923
a 51 934
a 46 945
t 46 955
t 46 968
c 51 980
a 51 991
t 58 1001
t 61 1015
t 61 1028
t 61 1040
t 61 1053
t 61 1065
t 61 1077
c 61 1089
t 58 1101
c 58 1113
t 58 1125
g 58 1137
g 58 1150
t 58 1162
a 61 1174
c 58 1184
a 58 1194
c 58 1205
c 58 1217
a 51 1228
t 51 1241
t 41 1254
t 51 1267
a 51 1279
g 58 1291
a 58 1304
a 58 1316
a 58 1327
t 58 1337
t 61 1349
g 58 1362
c 51 1374
c 58 1387
a 58 1397
t 58 1409
c 51 1422
t 51 1435
t 58 1448
t 58 1460
t 61 1473
a 58 1484
t 58 1495
t 58 1507
a 58 1518
a 61 1529
a 61 1541
t 58 1552
g 58 1565
g 51 1578
t 58 1590
t 58 1603
g 58 1615
a 58 1628
t 58 1639
a 58 1651
t 51 1662
t 61 1675
g 58 1687
t 58 1700
t 51 1713
c 58 1725
a 58 1735
a 61 1747
c 61 1759
g 58 1770
g 51 1783
a 51 1798
a 58 1809
t 51 1821
c 51 1833
t 51 1845
a 58 1856
a 58 1868
t 58 1880
a 58 1892
t 61 1903
g 58 1916
t 51 1928
t 51 1941
a 51 1952
t 61 1964
g 61 1977
t 61 1989
t 58 2002
c 58 2014
a 51 2025
t 58 2036
t 58 2049
a 58 2061
t 51 2073
c 51 2085
a 51 2096
a 61 2108
t 61 2120
a 61 2131
c 61 2143
c 61 2156
t 61 2169
c 46 2181
c 51 2194
a 32 2204
a 58 2216
c 58 2228
a 58 2239
a 58 2250
c 58 2262
a 58 2273
t 58 2285
a 61 2297
t 58 2309
a 51 2322
t 46 2332
t 51 2346
t 58 2359
g 51 2371
a 51 2384
t 58 2395
t 58 2408
a 58 2419
a 58 2431
g 58 2443
g 58 2456
t 58 2467
a 51 2479
a 58 2491
t 58 2502
t 58 2515
a 51 2526
a 51 2538
a 51 2550
a 51 2562
g 58 2574
c 58 2586
t 61 2598
g 61 2611
c 61 2623
t 58 2636
c 58 2648
c 58 2660
t 58 2672
g 58 2684
a 51 2697
a 61 2709
c 61 2720
t 61 2732
t 61 2745
c 61 2757
t 61 2769
a 58 2780
g 61 2792
c 61 2805
t 61 2817
t 61 2829
c 58 2841
t 58 2853
a 58 2864
a 61 2876
t 61 2887
a 61 2899
a 61 2910
g 58 2922
g 58 2935
c 58 2947
a 58 2959
t 61 2970
a 58 2981
t 51 2993
g 58 3006
g 58 3019
a 61 3032
a 61 3043
a 61 3056
t 61 3066
t 61 3078
g 61 3091
t 61 3103
t 58 3115
c 58 3127
c 51 3139
c 58 3151
a 58 3162
t 61 3174
t 61 3186
t 61 3199
a 61 3210
t 58 3221
t 58 3234
c 58 3246
a 58 3257
t 58 3268
t 58 3281
t 58 3293
t 61 3305
t 61 3318
t 61 3330
c 61 3342
t 61 3353
t 58 3365
c 58 3377
a 58 3388
t 61 3400
a 61 3411
t 61 3423
a 61 3434
c 58 3446
t 58 3458
t 51 3471
c 51 3484
a 58 3494
a 61 3506
t 61 3518
a 61 3530
g 61 3542
a 58 3555
a 61 3567
t 61 3578
t 61 3590
t 61 3602
a 61 3613
a 58 3625
t 58 3637
c 61 3650
t 61 3662
c 61 3675
t 58 3687
c 58 3699
a 61 3710
c 61 3722
c 61 3734
a 58 3745
t 61 3757
t 61 3770
a 61 3781
g 61 3794
t 61 3806
t 61 3818
c 58 3831
c 58 3842
a 58 3853
c 61 3865
c 61 3877
a 61 3888
a 61 3900
t 61 3912
g 61 3924
a 58 3937
c 61 3949
a 61 3960
t 61 3972
a 61 3984
a 58 3996
a 58 4008
t 58 4020
t 61 4032
t 61 4044
t 61 4057
a 58 4068
t 58 4080
t 58 4092
a 58 4104
t 58 4115
c 58 4128
a 61 4139
a 61 4151
a 61 4163
a 61 4175
g 61 4188
c 61 4200
a 61 4211
a 61 4223
c 61 4235
a 61 4246
c 58 4258
a 58 4270
c 58 4282
a 58 4294
t 61 4306
a 58 4318
g 58 4331
c 58 4344
t 58 4357
g 58 4369
a 58 4382
t 58 4393
g 61 4406
a 61 4419
t 61 4430
c 61 4443
t 61 4455
a 61 4467
g 61 4479
g 61 4492
g 61 4504
g 61 4517
t 61 4528
a 61 4540
t 61 4551
t 61 4563
c 61 4576
a 61 4587
a 61 4598
a 61 4610
g 61 4622
g 61 4635
t 61 4647
g 61 4659
c 58 4671
c 61 4683
a 61 4694
c 61 4706
c 61 4719
t 61 4731
c 61 4744
t 61 4756
a 61 4767
c 61 4779
c 58 4791
c 58 4803
a 58 4814
t 61 4826
g 61 4838
c 61 4851
t 61 4863
t 61 4875
t 58 4887
c 58 4899
a 58 4910
t 58 4921
a 58 4933
c 58 4945
g 58 4957
a 58 4969
t 58 4981
g 61 4993
a 61 5006
t 61 5017
c 61 5030
a 61 5041
t 61 5052
a 58 5064
t 58 5076
g 61 5088
c 61 5101
t 61 5113
t 58 5126
c 58 5138
t 61 5150
a 61 5161
c 61 5173
a 58 5184
t 58 5196
t 58 5208
c 58 5221
g 58 5233
g 61 5246
t 61 5258
a 61 5269
t 61 5280
a 61 5292
a 61 5304
t 61 5316
a 61 5328
g 61 5340
a 61 5353
a 61 5365
g 58 5377
a 58 5389
g 61 5401
c 61 5413
c 61 5425
a 58 5436
t 58 5448
c 58 5460
a 61 5472
t 61 5483
a 61 5495
t 61 5507
c 61 5520
c 61 5532
c 61 5544
c 61 5556
c 61 5568
a 61 5579
a 61 5591
t 61 5603
a 61 5614
c 61 5626
a 61 5638
a 61 5649
t 61 5661
a 61 5673
a 61 5685
a 58 5697
t 58 5709
t 61 5721
c 61 5734
t 61 5746
a 61 5757
c 61 5769
c 61 5781
a 58 5792
t 61 5805
t 61 5817
t 61 5829
g 61 5841
a 58 5854
c 61 5866
g 61 5878
t 61 5890
a 61 5902
a 61 5913
c 61 5925
a 61 5936
c 61 5949
c 58 5960
a 58 5972
c 58 5984
a 61 5996
a 61 6007
t 61 6020
t 61 6032
a 61 6044
t 61 6055
t 61 6068
t 61 6080
c 61 6093
t 61 6104
t 58 6117
c 58 6129
t 61 6141
a 61 6152
g 61 6164
g 61 6176
t 61 6188
a 61 6200
t 61 6211
a 61 6223
t 61 6234
t 61 6246
t 61 6258
a 61 6270
a 61 6282
a 58 6294
t 58 6306
t 58 6318
a 58 6330
c 61 6342
t 61 6354
t 61 6366
g 61 6379
a 58 6391
a 61 6403
a 61 6415
c 61 6427
a 61 6438
t 61 6450
a 61 6461
c 61 6474
c 61 6486
a 61 6497
t 61 6509
a 61 6521
c 61 6534
a 61 6545
t 61 6557
c 61 6570
t 61 6582
c 61 6595
t 58 6607
t 58 6619
a 61 6631
a 61 6643
a 61 6654
c 61 6666
g 61 6678
a 58 6690
t 58 6702
c 58 6714
a 61 6726
t 58 6737
a 58 6749
c 58 6761
a 58 6773
c 61 6785
c 61 6797
t 58 6810
c 58 6823
a 58 6834
g 61 6846
t 61 6859
t 61 6871
t 61 6882
c 61 6895
a 61 6905
a 61 6917
a 61 6929
t 61 6940
a 61 6952
a 61 6964
a 61 6976
g 61 6989
c 58 7001
c 58 7013
t 58 7025
t 58 7037
a 61 7049
t 61 7060
a 61 7072
a 58 7084
t 58 7096
c 58 7109
a 61 7120
t 61 7131
a 61 7143
g 61 7156
t 61 7168
t 61 7180
a 58 7193
t 58 7204
t 61 7217
a 61 7229
c 58 7241
c 58 7253
a 58 7264
c 58 7277
c 58 7289
a 58 7301
a 61 7313
a 61 7326
a 61 7338
a 58 7351
c 58 7363
g 58 7375
t 58 7387
a 58 7399
t 58 7411
a 61 7423
a 51 7436
g 51 7448
a 51 7461
a 58 7474
a 61 7487
t 61 7498
t 61 7510
a 61 7522
t 61 7533
t 61 7546
c 61 7559
a 61 7570
a 61 7582
t 61 7594
a 58 7607
c 58 7619
a 58 7631
g 61 7643
c 61 7656
a 61 7668
c 61 7680
t 61 7692
t 61 7705
c 58 7717
c 61 7729
a 61 7740
a 61 7752
a 58 7764
a 58 7777
t 58 7789
a 61 7801
a 61 7813
g 58 7826
c 58 7838
t 58 7850
t 61 7862
t 61 7874
t 61 7887
t 61 7898
t 61 7911
g 61 7923
g 61 7935
t 61 7947
a 58 7958
g 58 7970
a 61 7983
c 61 7995
a 61 8007
t 61 8018
a 61 8031
g 61 8043
g 61 8055
t 61 8068
g 61 8080
t 61 8092
a 61 8104
c 61 8116
a 61 8127
c 61 8139
a 58 8151
t 61 8163
a 61 8175
c 61 8188
g 61 8199
c 58 8213
c 58 8225
a 58 8237
g 61 8248
c 58 8262
a 58 8273
t 58 8285
t 61 8297
g 61 8309
t 61 8322
t 61 8334
g 61 8346
a 61 8359
c 61 8370
t 58 8382
a 58 8394
a 58 8406
t 58 8418
a 58 8430
t 58 8441
c 61 8454
t 61 8466
a 61 8478
a 61 8490
t 61 8502
a 61 8515
a 61 8526
t 61 8538
t 61 8551
c 58 8563
c 61 8575
a 58 8587
t 58 8598
c 58 8611
g 58 8623
a 58 8636
a 58 8648
t 61 8660
t 61 8672
t 61 8684
a 61 8695
a 61 8707
a 61 8720
t 61 8731
a 61 8743
t 58 8755
t 58 8767
c 58 8780
t 61 8792
a 61 8803
c 58 8816
a 58 8827
c 58 8839
c 61 8851
a 58 8862
t 58 8875
c 58 8887
a 58 8899
a 58 8911
a 58 8923
t 58 8935
c 58 8947
c 61 8959
a 61 8970
c 61 8982
c 61 8994
t 61 9006
a 61 9019
t 61 9030
a 61 9042
c 61 9055
a 61 9066
a 61 9077
a 61 9089
a 61 9101
t 61 9113
a 61 9125
c 61 9137
t 58 9148
a 58 9160
a 61 9173
t 61 9185
g 61 9197
g 61 9210
g 61 9222
a 58 9235
a 61 9248
t 61 9259
g 61 9271
g 61 9283
t 61 9295
a 61 9307
a 61 9318
a 61 9330
a 61 9342
a 61 9354
t 61 9365
t 61 9377
t 61 9389
a 61 9400
a 61 9412
t 61 9423
a 61 9435
c 61 9446
c 61 9458
a 61 9468
t 61 9480
a 61 9492
a 61 9504
a 61 9515
a 61 9527
t 58 9538
t 52 9549
c 50 9561
t 49 9572
g 37 9583
c 37 9594
t 15 9604
t 17 9612
c 17 9623
t 12 9634
t 12 9644
n 2 9654
n 2 9665
n 2 9677
n 2 9692
a 9 9704
n 2 9709
n 2 9720
n 2 9733
a 9 9743
g 10 9757
n 2 9766
n 2 9776
n 2 9785
a 10 9796
n 2 9807
END_DNA

END_SEQUENCE
