# Supplementary material for: Polymorphisms in Pfkelch13 domains before and after the introduction of artemisinin-based combination therapy in Southwest Nigeria
Source: PLoS One. 2025 Mar 31;20(3):e0316479. doi: 10.1371/journal.pone.0316479 (PMC11957316; doi:10.1371/journal.pone.0316479)
Supplement: Supporting information 2 — (ZIP) [file pone.0316479.s002.zip › 006KN2F_PREMIX_Plate_KELCH1_G01.phd.1]

BEGIN_SEQUENCE 006KN2F_PREMIX_G01_1660754288826.ab1

BEGIN_COMMENT

CHROMAT_FILE: 006KN2F_PREMIX_G01_1660754288826.ab1
ABI_THUMBPRINT: 
BASECALLER_VERSION: KB 1.4.2.4
BASECALLER_NAME: ABI basecaller
QUALITY_LEVELS: 50
TIME: Wed Aug 17 12:48:23 2022
TRACE_ARRAY_MIN_INDEX: 
TRACE_ARRAY_MAX_INDEX: 
TRIM: 130 1032
CHEM: 
DYE: 

END_COMMENT

BEGIN_DNA
a 7 14
c 14 21
c 7 32
c 8 45
g 10 57
g 10 70
c 10 82
c 8 96
a 7 106
c 7 116
g 10 127
c 14 140
g 10 143
t 15 153
g 15 165
g 14 177
c 19 189
g 14 197
c 10 208
a 8 211
a 8 222
c 19 231
g 8 234
t 22 242
c 15 248
t 9 259
a 22 266
g 7 271
c 7 276
a 16 289
t 13 297
g 9 310
g 11 320
t 19 328
c 15 333
g 20 342
g 9 348
a 7 357
g 13 364
g 18 371
a 14 380
c 19 385
g 19 395
a 17 407
a 9 413
c 9 420
g 8 432
g 9 445
c 12 454
a 7 464
a 9 474
c 13 484
a 21 494
t 20 502
t 7 517
g 12 528
t 22 536
a 19 547
g 16 558
g 25 568
g 13 583
c 20 593
g 15 607
t 13 617
t 12 631
g 16 640
t 21 646
a 19 656
c 19 662
t 20 671
g 8 681
g 8 691
a 18 702
g 13 713
a 13 725
g 9 737
c 20 749
a 19 759
g 21 772
a 15 784
a 12 794
c 7 800
g 10 811
c 20 822
t 7 838
g 12 847
g 25 863
g 7 877
t 8 887
a 7 892
c 24 902
a 15 913
t 25 922
g 16 936
g 8 949
a 12 957
t 7 968
t 13 978
g 8 987
c 11 999
t 7 1010
a 12 1020
g 10 1026
n 2 1031
g 7 1044
a 8 1056
c 8 1068
a 13 1081
a 11 1093
a 6 1107
t 7 1120
a 12 1129
a 14 1143
g 19 1154
c 8 1168
a 7 1180
g 7 1191
c 7 1202
c 11 1215
t 7 1220
g 12 1232
g 20 1243
t 20 1251
g 15 1263
c 18 1269
a 18 1278
t 19 1288
a 10 1303
t 15 1311
g 10 1324
a 16 1337
g 26 1350
c 16 1363
g 16 1375
g 11 1390
a 19 1399
t 14 1409
t 17 1422
g 12 1435
g 13 1447
a 26 1460
t 25 1472
t 26 1485
c 27 1496
g 34 1510
a 29 1522
a 47 1535
c 48 1546
t 31 1559
t 51 1571
t 46 1584
g 41 1595
a 41 1610
t 52 1621
a 51 1633
g 52 1644
t 25 1657
a 26 1668
a 17 1680
a 26 1692
a 58 1704
a 58 1716
a 58 1728
g 32 1740
a 51 1753
t 51 1763
t 58 1776
t 58 1788
t 58 1801
t 46 1813
t 41 1826
a 29 1836
c 51 1848
c 51 1860
a 32 1871
a 58 1883
g 51 1896
t 58 1910
a 61 1920
a 61 1933
t 58 1944
t 51 1957
t 51 1970
a 51 1981
t 51 1993
c 58 2005
a 51 2017
a 58 2029
g 58 2041
a 51 2054
a 58 2067
c 58 2078
a 58 2089
t 58 2101
t 51 2114
t 51 2127
a 58 2138
a 58 2150
t 51 2163
a 51 2174
a 51 2186
t 58 2198
a 46 2209
t 51 2222
g 51 2235
t 58 2248
c 51 2260
t 51 2273
a 58 2284
a 58 2296
a 58 2308
g 51 2321
a 51 2333
t 58 2345
a 58 2356
a 58 2368
t 58 2380
a 61 2391
t 61 2403
a 58 2415
g 58 2428
g 46 2441
a 51 2455
a 58 2467
a 58 2479
t 58 2490
a 58 2501
a 58 2513
a 58 2525
t 58 2537
a 58 2549
t 61 2561
t 58 2574
t 58 2586
a 61 2597
a 61 2609
a 61 2621
t 51 2634
a 58 2645
a 58 2657
a 58 2669
t 58 2681
t 58 2694
g 58 2707
t 51 2719
t 51 2732
a 58 2743
a 58 2754
a 61 2766
t 61 2778
a 61 2790
a 61 2802
a 61 2814
a 61 2826
a 61 2838
a 58 2850
a 58 2861
a 51 2873
a 28 2885
g 51 2897
a 51 2909
t 51 2920
a 61 2932
c 58 2943
t 58 2956
a 58 2967
t 61 2980
t 61 2993
a 61 3005
c 58 3016
a 58 3027
a 58 3039
a 58 3052
t 58 3064
g 51 3076
a 58 3089
a 61 3101
a 58 3113
a 58 3125
t 58 3136
a 58 3148
a 58 3160
t 58 3171
a 61 3183
a 61 3195
t 58 3207
a 51 3219
t 51 3231
t 61 3244
a 61 3255
a 61 3267
t 58 3279
c 58 3292
a 61 3303
t 58 3316
a 58 3327
a 61 3339
t 61 3352
a 61 3363
a 61 3376
t 61 3387
a 61 3399
a 61 3411
t 58 3423
a 58 3435
a 58 3447
t 58 3459
a 58 3471
a 58 3483
t 61 3495
a 61 3507
a 58 3519
t 58 3531
c 58 3544
t 61 3556
g 61 3569
a 58 3582
c 58 3593
a 51 3605
g 58 3617
c 58 3629
a 61 3641
a 61 3653
a 61 3665
t 61 3676
a 61 3688
a 61 3700
t 61 3712
a 61 3724
t 61 3735
a 61 3747
a 61 3759
c 58 3772
t 58 3784
a 58 3796
a 61 3808
t 61 3821
a 61 3832
a 61 3844
t 61 3856
c 61 3869
t 58 3882
t 58 3894
a 61 3906
t 61 3917
t 61 3930
a 61 3941
a 61 3953
t 61 3965
a 61 3977
a 61 3989
t 61 4001
a 61 4012
a 61 4025
t 61 4037
a 61 4048
t 61 4060
g 61 4073
a 61 4086
a 61 4098
t 61 4110
t 61 4122
c 61 4134
t 61 4147
c 58 4159
c 61 4171
a 58 4182
t 58 4195
c 58 4207
a 61 4218
a 61 4230
t 58 4242
t 58 4255
a 58 4267
t 61 4279
g 61 4291
a 58 4304
a 58 4316
t 61 4328
a 58 4339
c 58 4351
c 58 4364
a 51 4375
a 58 4387
c 61 4400
a 61 4411
a 61 4423
a 61 4436
a 61 4448
a 61 4460
a 61 4472
g 61 4485
a 61 4497
g 61 4509
a 61 4522
a 61 4534
t 58 4545
t 61 4557
t 61 4569
t 61 4581
t 58 4594
t 58 4606
a 58 4617
g 58 4630
a 58 4642
t 58 4654
g 58 4666
c 61 4678
a 61 4689
g 61 4702
c 61 4714
a 58 4726
a 58 4737
a 58 4749
t 61 4761
c 61 4773
t 61 4786
t 58 4798
a 61 4810
t 61 4822
a 61 4833
a 61 4845
a 61 4857
t 61 4869
g 58 4882
a 58 4894
t 58 4905
g 58 4918
a 58 4931
t 58 4942
t 61 4954
c 61 4967
t 61 4979
g 61 4992
g 58 5004
a 51 5017
t 51 5028
t 51 5040
a 61 5051
a 61 5063
a 61 5075
c 61 5087
a 58 5098
a 58 5110
t 61 5122
t 58 5135
t 58 5147
a 61 5159
a 61 5170
a 61 5182
a 61 5194
a 61 5206
c 58 5218
a 51 5229
t 58 5241
t 61 5254
t 61 5266
t 58 5279
c 46 5291
a 51 5302
a 58 5313
c 61 5326
t 61 5338
g 61 5350
t 58 5363
a 58 5375
a 61 5386
a 61 5398
t 61 5410
a 61 5422
a 61 5434
t 61 5446
g 61 5458
t 61 5470
a 58 5482
a 58 5494
a 61 5506
t 61 5518
g 58 5531
a 58 5543
t 61 5555
a 61 5566
c 61 5578
t 61 5591
t 61 5603
a 61 5615
t 61 5627
g 61 5640
a 58 5653
a 58 5664
a 58 5676
a 58 5688
g 58 5700
a 58 5712
a 61 5724
a 61 5736
a 61 5747
t 61 5759
t 61 5771
a 61 5782
t 61 5794
t 61 5807
g 58 5820
a 58 5832
a 61 5844
a 61 5856
c 61 5868
g 61 5880
g 58 5892
a 58 5905
a 61 5917
t 61 5928
t 61 5940
a 58 5952
a 58 5964
g 61 5977
t 61 5989
g 58 6001
a 58 6013
t 58 6025
g 58 6037
c 58 6049
t 61 6062
a 61 6073
g 61 6086
t 61 6098
g 58 6111
a 58 6123
t 61 6134
t 61 6146
t 61 6159
t 61 6171
g 58 6183
a 61 6195
a 61 6207
a 61 6218
a 61 6230
t 61 6242
a 58 6253
t 61 6265
g 61 6278
g 51 6290
t 51 6302
a 51 6314
g 61 6326
g 58 6339
t 58 6351
g 58 6363
a 58 6376
t 58 6387
t 61 6399
t 61 6412
a 61 6423
a 58 6435
g 58 6447
a 58 6460
a 58 6471
t 58 6483
t 58 6495
a 58 6506
c 58 6518
a 51 6530
t 58 6542
t 61 6554
t 58 6567
a 51 6578
t 51 6590
t 51 6602
a 51 6614
a 58 6626
t 61 6638
t 61 6651
g 61 6663
g 58 6676
t 51 6688
t 58 6700
a 61 6711
a 61 6723
a 61 6734
a 61 6747
a 61 6759
a 58 6771
g 58 6783
a 58 6795
c 58 6806
a 58 6818
c 58 6829
a 58 6841
a 58 6853
a 61 6865
t 61 6877
g 61 6889
a 58 6902
a 61 6914
t 61 6926
t 61 6938
t 61 6950
t 58 6962
a 58 6974
t 58 6986
t 61 6998
c 58 7010
g 51 7023
a 51 7035
g 51 7047
a 51 7060
a 61 7071
a 61 7082
a 58 7094
a 58 7106
g 58 7118
a 58 7130
t 61 7141
a 51 7152
a 51 7164
a 58 7176
t 61 7188
t 61 7200
a 58 7212
t 58 7223
t 61 7235
t 61 7248
a 61 7259
a 61 7272
a 61 7283
g 58 7296
a 58 7308
t 61 7319
a 58 7331
a 58 7343
g 61 7355
a 58 7368
a 58 7380
a 58 7393
g 61 7405
a 61 7417
a 61 7430
c 61 7442
t 61 7454
a 61 7465
g 61 7478
a 61 7491
a 61 7503
a 61 7516
t 61 7527
g 61 7539
g 61 7552
a 61 7565
a 61 7577
a 61 7590
g 61 7602
a 61 7614
g 61 7626
t 61 7638
a 61 7650
c 58 7662
g 58 7674
a 58 7687
t 58 7699
t 61 7711
g 58 7723
t 58 7735
a 61 7747
c 58 7759
a 58 7770
a 58 7782
a 61 7795
g 61 7808
a 58 7820
a 58 7833
t 61 7844
t 61 7856
a 58 7867
g 58 7880
a 58 7893
a 58 7905
a 58 7918
a 58 7930
c 58 7942
c 61 7954
g 51 7966
t 51 7978
a 58 7990
a 61 8002
a 61 8014
a 61 8027
a 61 8039
t 61 8050
a 61 8062
t 58 8074
t 61 8086
g 58 8098
a 58 8111
a 58 8123
g 61 8135
a 61 8147
a 58 8160
c 51 8172
a 58 8184
g 58 8196
a 61 8208
a 58 8220
a 61 8232
t 61 8244
t 61 8256
a 61 8267
c 58 8279
a 58 8290
t 58 8302
g 61 8314
a 61 8328
t 61 8339
g 61 8351
a 61 8364
a 61 8376
a 61 8388
g 61 8401
a 61 8413
a 61 8425
a 61 8437
g 60 8449
a 60 8462
a 55 8473
a 55 8485
t 55 8496
t 57 8508
a 57 8520
g 58 8533
a 58 8545
t 61 8556
a 58 8569
t 58 8580
t 61 8592
g 58 8604
a 58 8617
t 61 8628
a 61 8640
t 61 8651
a 61 8663
t 61 8674
c 61 8687
t 61 8699
a 61 8710
a 61 8723
t 61 8735
g 61 8747
g 61 8760
t 58 8772
t 51 8783
a 58 8795
t 61 8807
a 61 8819
a 61 8831
a 61 8843
c 58 8854
a 58 8867
a 58 8878
a 61 8890
t 58 8902
a 28 8913
a 58 8926
a 58 8938
a 58 8951
a 61 8962
a 58 8974
a 61 8985
g 61 8998
a 61 9010
a 61 9023
a 61 9034
a 58 9045
a 61 9056
g 58 9069
a 58 9082
a 58 9093
g 61 9105
a 61 9117
a 61 9129
c 58 9141
a 58 9151
t 51 9163
a 58 9175
g 61 9187
g 58 9199
a 58 9213
a 61 9224
a 61 9236
c 51 9247
g 51 9259
a 51 9272
t 61 9283
t 61 9294
t 58 9306
g 58 9318
a 61 9331
t 61 9343
g 61 9355
a 61 9366
a 61 9378
g 61 9390
a 58 9402
a 58 9414
a 61 9426
g 61 9438
a 61 9450
t 61 9462
t 61 9473
a 61 9485
a 61 9496
g 61 9509
a 61 9521
t 61 9533
t 61 9545
t 61 9555
t 61 9566
t 61 9577
a 61 9590
c 51 9601
a 41 9612
a 41 9622
g 58 9636
a 61 9648
a 61 9658
a 61 9671
t 61 9682
c 61 9694
g 61 9706
a 61 9719
t 61 9730
a 61 9742
a 61 9754
a 61 9765
a 61 9775
t 61 9787
t 61 9798
a 61 9810
a 61 9821
a 61 9833
t 61 9844
t 61 9856
a 61 9867
g 61 9880
t 58 9892
a 58 9903
t 61 9915
t 58 9926
a 58 9937
t 58 9948
a 58 9961
t 58 9973
t 61 9983
t 61 9995
a 61 10007
g 58 10020
a 58 10033
a 58 10044
a 61 10055
a 58 10067
a 58 10078
g 58 10091
a 61 10103
a 58 10113
a 58 10123
a 58 10134
a 58 10146
t 58 10158
a 61 10170
t 61 10181
t 58 10192
a 58 10204
t 61 10216
c 51 10228
a 51 10240
a 51 10249
g 61 10261
a 61 10274
a 61 10284
t 61 10296
a 61 10308
t 61 10319
a 58 10331
a 61 10344
a 61 10354
a 58 10365
a 58 10377
t 61 10389
t 61 10400
t 61 10411
t 61 10423
g 58 10435
a 58 10447
g 46 10458
a 58 10472
a 58 10481
t 61 10493
g 61 10505
a 51 10517
t 51 10528
a 58 10541
a 58 10553
a 51 10564
a 46 10575
a 38 10588
a 57 10597
a 57 10604
a 52 10617
a 38 10628
a 22 10640
t 57 10653
t 52 10664
g 50 10676
t 58 10688
t 41 10699
g 58 10711
a 61 10722
t 61 10734
g 61 10746
c 23 10757
a 46 10768
a 23 10778
a 23 10787
t 58 10800
a 58 10811
t 58 10822
t 58 10833
g 58 10845
c 58 10857
t 61 10868
a 61 10880
c 61 10891
t 58 10902
g 58 10914
a 51 10926
a 51 10937
a 46 10947
c 51 10958
t 51 10968
a 58 10980
t 51 10991
g 58 11003
a 58 11015
t 61 11027
t 61 11037
g 61 11049
a 58 11060
t 58 11071
a 51 11083
t 58 11095
t 51 11104
a 61 11117
a 61 11128
t 51 11140
g 46 11151
t 51 11164
t 45 11174
g 45 11186
g 17 11196
t 23 11209
g 47 11221
g 40 11232
a 57 11245
g 58 11257
c 58 11268
t 58 11279
a 58 11290
t 58 11303
t 61 11315
t 57 11325
t 51 11337
t 50 11347
g 47 11359
a 57 11372
a 45 11387
c 25 11401
a 34 11412
t 36 11422
c 58 11434
t 58 11445
a 51 11457
g 58 11469
a 51 11481
c 46 11492
a 51 11503
t 28 11513
a 40 11524
c 40 11535
c 23 11545
t 50 11559
t 46 11569
a 45 11581
a 45 11590
c 20 11602
a 14 11613
c 20 11624
a 16 11637
c 16 11649
c 16 11659
a 50 11673
a 48 11685
a 48 11697
a 38 11709
g 48 11721
a 48 11734
t 20 11746
c 16 11759
c 11 11768
t 47 11785
t 43 11796
t 37 11807
a 43 11819
t 21 11830
a 8 11840
g 20 11853
a 28 11865
g 22 11875
a 48 11887
a 40 11896
a 30 11906
t 42 11920
t 30 11931
a 20 11942
t 46 11951
t 12 11962
a 46 11974
a 43 11987
g 33 11998
t 33 12010
g 42 12022
g 36 12032
a 37 12044
a 23 12054
g 18 12063
a 14 12073
c 12 12084
c 8 12094
t 19 12107
c 14 12118
t 8 12131
t 16 12140
g 31 12153
t 31 12166
a 26 12178
c 31 12191
c 24 12202
c 15 12213
g 11 12229
a 14 12241
g 13 12252
a 6 12266
t 6 12276
a 20 12290
c 15 12304
c 12 12315
a 37 12329
g 29 12341
g 28 12352
g 26 12362
a 27 12372
a 23 12382
a 21 12396
a 16 12406
t 28 12420
a 12 12428
t 24 12439
t 15 12450
c 35 12463
t 41 12476
t 27 12486
a 20 12497
a 17 12512
n 2 12522
a 8 12535
g 37 12549
g 27 12562
g 25 12572
a 11 12585
a 12 12599
a 10 12609
t 15 12624
g 15 12638
a 17 12649
g 17 12662
t 20 12676
a 8 12689
t 32 12701
t 30 12711
t 25 12721
a 11 12733
g 20 12745
a 31 12758
a 26 12768
t 27 12780
t 15 12792
t 8 12805
a 8 12817
c 21 12830
t 16 12842
a 27 12857
a 19 12868
c 28 12881
n 2 12893
c 8 12904
c 9 12916
t 25 12927
t 21 12938
a 16 12949
g 11 12964
a 35 12975
a 25 12986
a 10 12998
t 12 13010
c 25 13022
c 11 13033
n 2 13039
t 22 13054
a 27 13068
a 27 13077
c 23 13090
t 23 13101
t 8 13107
t 21 13120
c 38 13134
c 31 13144
c 22 13156
n 2 13167
t 17 13178
c 28 13193
c 27 13203
c 26 13213
a 28 13228
a 27 13240
a 25 13254
n 2 13266
t 35 13279
t 16 13290
c 7 13302
a 9 13312
a 9 13318
g 28 13330
g 15 13339
t 23 13351
a 15 13365
a 15 13379
t 12 13389
g 9 13396
t 7 13409
a 21 13421
a 20 13431
a 10 13442
c 37 13454
c 15 13465
t 20 13478
g 11 13490
t 20 13504
t 11 13513
a 28 13528
a 25 13537
a 24 13549
a 21 13560
a 21 13577
a 12 13595
END_DNA

END_SEQUENCE
