# Supplementary material for: Polymorphisms in Pfkelch13 domains before and after the introduction of artemisinin-based combination therapy in Southwest Nigeria
Source: PLoS One. 2025 Mar 31;20(3):e0316479. doi: 10.1371/journal.pone.0316479 (PMC11957316; doi:10.1371/journal.pone.0316479)
Supplement: Supporting information 2 — (ZIP) [file pone.0316479.s002.zip › 006KN2R_PREMIX_Plate_KELCH2_D03.phd.1]

BEGIN_SEQUENCE 006KN2R_PREMIX_D03_1660754264896.ab1

BEGIN_COMMENT

CHROMAT_FILE: 006KN2R_PREMIX_D03_1660754264896.ab1
ABI_THUMBPRINT: 
BASECALLER_VERSION: KB 1.4.2.4
BASECALLER_NAME: ABI basecaller
QUALITY_LEVELS: 50
TIME: Wed Aug 17 12:48:23 2022
TRACE_ARRAY_MIN_INDEX: 
TRACE_ARRAY_MAX_INDEX: 
TRIM: 126 1075
CHEM: 
DYE: 

END_COMMENT

BEGIN_DNA
n 3 16
n 2 26
n 2 36
n 2 43
g 8 54
a 8 66
c 8 78
c 8 89
c 10 100
c 8 113
a 8 124
a 8 137
t 8 148
c 7 161
a 8 164
t 7 174
c 12 180
g 8 190
g 7 196
n 2 206
n 2 214
g 12 218
t 6 228
c 24 236
n 2 239
c 17 248
n 2 254
c 19 263
c 17 269
t 15 278
c 22 285
t 7 291
n 2 303
c 20 314
g 20 325
c 10 339
a 20 349
n 2 359
a 7 365
c 6 374
t 27 379
c 21 385
t 10 394
c 7 406
g 11 416
t 16 432
a 8 444
t 17 455
c 27 463
t 15 475
a 26 485
t 15 494
g 11 508
t 8 518
t 7 533
a 24 543
c 20 554
t 16 566
a 14 577
a 29 589
t 27 601
g 17 613
g 8 628
g 9 637
c 9 647
a 20 655
a 15 664
t 7 676
g 8 688
g 12 700
t 12 710
a 8 722
a 14 734
a 14 745
a 13 755
c 13 768
c 8 776
t 9 789
t 26 800
a 15 812
a 15 823
t 26 836
a 24 847
c 17 857
c 20 869
c 10 879
t 27 893
a 26 905
a 15 918
a 15 929
a 15 941
t 26 951
t 14 964
g 14 976
t 14 989
g 16 1003
c 26 1013
t 20 1026
t 18 1039
c 26 1053
t 26 1064
t 14 1074
a 16 1089
c 15 1100
a 17 1112
a 14 1122
c 22 1133
a 14 1147
a 13 1156
g 13 1168
g 9 1181
c 12 1194
t 15 1207
t 11 1218
g 7 1225
c 7 1230
a 16 1241
c 12 1252
t 16 1267
t 16 1280
c 7 1286
t 7 1293
c 12 1306
t 7 1316
t 8 1327
a 17 1334
c 20 1344
t 17 1355
a 27 1366
c 20 1380
c 13 1391
t 20 1403
c 21 1415
a 8 1428
t 12 1437
t 17 1450
a 12 1462
g 25 1475
g 17 1489
t 27 1500
a 28 1512
t 28 1523
g 30 1536
g 31 1549
g 41 1561
t 25 1574
a 14 1585
t 17 1597
a 17 1609
g 41 1621
t 51 1634
t 51 1647
a 52 1658
a 58 1671
c 51 1682
g 51 1695
g 41 1708
a 46 1722
t 51 1733
t 34 1746
t 58 1759
c 58 1770
t 51 1783
t 51 1796
a 58 1807
a 51 1819
g 58 1831
a 58 1844
a 58 1856
g 58 1868
t 58 1880
t 58 1892
a 58 1902
a 58 1915
g 58 1927
t 58 1939
a 58 1951
t 58 1962
a 58 1974
a 58 1986
t 58 1998
t 58 2011
c 58 2024
t 51 2037
a 58 2048
a 51 2060
a 51 2072
t 51 2084
a 58 2095
a 58 2108
c 58 2119
t 58 2132
c 58 2145
a 46 2156
c 46 2167
t 31 2181
a 32 2192
t 58 2205
c 58 2217
c 58 2230
c 51 2242
t 51 2255
a 51 2267
t 58 2279
c 58 2291
t 61 2304
a 51 2315
a 58 2327
g 58 2339
a 58 2351
a 61 2363
t 58 2374
a 58 2386
t 51 2397
t 58 2410
c 58 2422
t 61 2435
t 61 2448
c 61 2460
c 61 2472
t 61 2485
t 61 2497
g 58 2509
t 58 2522
t 51 2534
t 51 2546
a 51 2557
t 58 2569
c 61 2580
t 58 2593
c 58 2605
t 58 2618
g 58 2630
g 58 2644
t 58 2656
t 51 2668
a 51 2679
c 58 2690
a 61 2701
t 58 2713
g 58 2725
a 58 2739
t 58 2751
g 58 2763
t 58 2776
c 58 2787
t 58 2800
t 58 2813
c 58 2825
c 61 2837
a 58 2848
c 61 2859
t 51 2873
t 51 2885
a 58 2897
a 58 2908
t 58 2920
a 61 2932
a 61 2944
t 61 2956
t 58 2968
t 58 2981
c 58 2993
t 58 3006
c 51 3018
t 51 3030
a 58 3042
t 58 3053
a 58 3065
a 58 3077
a 58 3088
t 58 3100
g 61 3113
a 58 3125
a 51 3137
t 51 3149
c 58 3161
t 58 3174
t 58 3186
t 58 3199
t 58 3211
t 58 3223
g 58 3236
t 58 3247
t 51 3260
g 51 3272
t 51 3284
g 51 3296
t 51 3308
t 51 3320
a 58 3331
a 58 3343
g 58 3355
g 51 3368
t 58 3380
a 51 3392
t 51 3403
g 58 3416
t 58 3427
c 58 3439
t 58 3452
a 58 3464
g 51 3477
a 51 3490
t 51 3501
g 58 3514
t 58 3525
t 58 3538
t 58 3550
c 58 3562
a 58 3573
a 58 3584
a 58 3596
a 58 3608
a 61 3620
t 58 3632
a 61 3644
g 61 3656
c 61 3669
t 61 3681
c 61 3693
c 58 3705
a 58 3717
c 58 3728
c 58 3741
a 58 3752
a 58 3764
c 61 3776
a 58 3788
t 61 3800
t 61 3812
a 61 3824
a 61 3836
t 61 3848
a 58 3860
t 58 3872
c 58 3884
a 61 3896
a 61 3908
t 61 3920
c 61 3932
a 61 3944
t 61 3956
a 61 3968
g 61 3981
t 61 3993
t 61 4005
t 61 4018
c 61 4030
a 61 4041
g 61 4054
t 61 4066
a 61 4078
g 61 4090
c 61 4102
a 61 4114
a 61 4125
t 61 4137
a 58 4149
t 58 4161
t 61 4173
t 61 4186
g 61 4198
c 61 4211
a 61 4222
t 61 4234
c 61 4246
a 61 4258
a 61 4270
c 61 4282
a 61 4293
a 61 4305
t 61 4318
t 61 4330
t 61 4342
t 61 4355
t 61 4367
t 61 4379
t 61 4391
t 61 4404
t 61 4416
t 28 4428
a 58 4439
t 58 4451
c 58 4463
a 58 4474
t 61 4486
t 61 4499
c 58 4512
t 51 4524
c 51 4536
a 58 4547
a 58 4559
a 61 4571
a 61 4583
t 61 4594
t 61 4606
t 61 4618
t 61 4630
t 61 4643
a 58 4654
t 58 4666
a 58 4678
t 61 4689
t 61 4701
c 61 4714
t 61 4726
t 61 4739
g 58 4751
a 51 4763
t 58 4775
a 58 4787
a 58 4798
t 58 4810
a 58 4822
t 61 4833
t 61 4845
t 61 4858
t 61 4870
t 58 4882
c 58 4895
t 58 4907
t 61 4919
t 61 4931
t 61 4943
t 58 4955
c 58 4967
t 58 4979
a 58 4990
a 61 5002
a 58 5013
t 58 5026
a 58 5037
t 58 5048
a 51 5060
a 58 5072
t 58 5084
a 58 5096
c 58 5108
t 58 5121
a 58 5132
a 58 5145
t 58 5157
t 58 5169
t 51 5181
a 58 5193
a 58 5205
t 58 5217
t 58 5229
t 61 5241
t 58 5254
a 51 5265
t 51 5277
c 58 5289
g 58 5302
a 58 5314
t 58 5326
t 58 5338
t 51 5351
c 51 5363
t 51 5375
t 58 5387
g 58 5399
t 58 5412
a 58 5423
a 58 5435
a 61 5446
a 61 5458
a 58 5470
t 58 5481
c 58 5493
t 58 5506
t 58 5518
a 58 5530
a 58 5542
t 58 5554
c 58 5566
t 58 5578
t 58 5590
t 58 5603
c 58 5616
t 58 5627
t 58 5639
c 58 5652
a 51 5663
t 51 5674
c 51 5686
a 58 5698
a 58 5709
a 58 5721
t 58 5733
c 58 5746
g 58 5758
t 58 5770
t 58 5782
t 61 5795
c 61 5807
c 51 5818
t 51 5831
a 58 5842
t 58 5854
g 58 5866
t 25 5878
t 58 5891
c 58 5903
t 58 5915
t 58 5927
c 58 5939
t 58 5952
t 58 5963
t 61 5975
t 61 5987
t 61 5999
c 58 6011
t 58 6023
t 58 6035
t 61 6047
t 61 6059
t 61 6070
t 61 6082
t 61 6094
a 58 6106
t 51 6117
t 51 6129
t 51 6141
g 51 6154
t 58 6166
t 58 6177
t 58 6189
a 58 6201
t 58 6213
a 58 6224
a 58 6236
c 58 6248
c 58 6260
a 58 6272
t 58 6284
t 58 6296
a 58 6309
g 51 6321
a 51 6333
t 58 6345
a 58 6357
t 58 6368
a 51 6380
t 51 6391
c 51 6404
a 58 6416
a 58 6427
t 58 6440
a 58 6451
t 58 6463
c 51 6476
t 51 6488
a 58 6500
a 58 6512
t 58 6524
t 58 6536
t 61 6548
c 51 6561
t 51 6573
t 51 6585
t 61 6598
c 58 6609
t 58 6621
t 51 6633
t 58 6645
c 51 6657
a 58 6668
t 58 6680
c 58 6691
a 58 6703
t 58 6715
g 51 6727
t 51 6739
a 58 6750
a 58 6762
t 58 6774
t 58 6786
t 61 6799
c 58 6812
t 58 6824
g 58 6837
t 58 6848
t 58 6860
c 58 6872
t 58 6884
t 58 6895
c 58 6908
a 58 6919
a 58 6930
t 58 6942
a 58 6954
t 58 6965
t 58 6977
t 61 6990
t 61 7001
t 61 7014
a 58 7026
c 58 7037
g 58 7050
g 31 7062
t 20 7074
t 31 7086
t 58 7098
t 51 7110
c 51 7122
t 58 7134
a 58 7146
a 51 7157
t 51 7169
t 58 7181
c 58 7194
t 51 7205
t 51 7217
t 58 7230
g 58 7242
t 58 7253
a 58 7265
c 58 7276
a 51 7287
a 51 7299
t 58 7311
c 58 7323
g 58 7336
t 58 7348
a 58 7361
c 58 7373
t 58 7385
c 58 7397
t 58 7409
t 58 7421
t 61 7433
c 61 7445
c 58 7457
a 58 7468
t 51 7480
t 58 7492
t 61 7504
c 58 7516
t 51 7529
a 51 7540
g 36 7552
t 36 7565
t 58 7577
c 61 7589
t 61 7601
t 61 7612
t 61 7625
c 58 7637
t 58 7649
t 58 7660
a 58 7672
t 58 7684
c 58 7696
t 58 7708
t 58 7719
t 61 7731
a 61 7743
a 61 7755
a 58 7768
t 58 7780
a 58 7791
a 51 7804
t 51 7816
t 51 7828
t 58 7840
a 58 7852
t 58 7863
c 58 7876
t 58 7888
t 58 7900
t 61 7912
t 61 7924
t 58 7937
c 58 7949
t 58 7961
c 58 7973
g 58 7985
a 58 7997
a 58 8008
t 58 8020
a 58 8031
a 61 8043
a 58 8056
a 58 8068
t 58 8079
t 58 8092
c 58 8104
a 51 8115
t 51 8127
t 61 8139
t 58 8152
g 58 8164
t 58 8176
g 58 8188
t 58 8200
c 58 8212
t 61 8224
t 61 8237
t 61 8248
t 61 8260
t 61 8271
t 58 8282
a 58 8294
a 58 8306
c 58 8318
c 58 8329
a 58 8341
a 58 8353
t 58 8365
t 51 8377
a 58 8389
a 51 8401
t 51 8413
a 58 8425
a 61 8437
a 61 8449
t 61 8461
g 58 8474
t 58 8486
a 58 8498
a 61 8510
t 61 8522
t 58 8534
c 58 8546
t 58 8558
t 51 8570
a 58 8582
a 61 8593
a 58 8606
t 58 8618
c 58 8630
a 58 8641
c 58 8653
c 58 8664
t 58 8677
a 58 8689
c 61 8701
c 58 8712
a 51 8724
t 51 8736
a 51 8748
t 58 8760
t 58 8771
t 58 8783
t 51 8795
c 51 8807
a 58 8819
a 58 8831
a 61 8842
a 58 8854
t 58 8865
c 58 8877
a 58 8889
c 58 8900
t 58 8912
a 58 8925
g 58 8937
c 58 8949
a 58 8961
t 58 8972
c 58 8984
a 58 8996
c 58 9007
t 61 9019
t 58 9031
a 58 9043
a 51 9055
t 58 9067
t 51 9079
c 61 9092
c 58 9103
g 58 9115
t 58 9128
t 61 9139
t 61 9150
c 58 9161
a 58 9173
a 58 9183
t 58 9195
a 58 9208
a 58 9219
t 58 9232
t 58 9244
t 61 9255
t 58 9266
c 58 9279
t 58 9291
t 58 9302
t 61 9313
t 58 9324
c 58 9336
a 58 9347
t 58 9359
a 58 9371
a 58 9382
g 58 9394
t 58 9406
a 58 9417
t 61 9429
c 61 9441
a 61 9452
t 61 9464
t 61 9476
t 61 9486
a 61 9499
c 58 9510
a 58 9521
t 58 9533
t 58 9544
a 58 9557
t 58 9569
t 58 9581
t 58 9591
a 58 9603
c 58 9615
a 58 9626
g 58 9638
t 58 9652
t 58 9661
g 61 9673
a 61 9686
a 61 9697
a 61 9709
a 58 9721
t 58 9733
g 58 9745
t 58 9758
t 58 9770
t 58 9781
t 58 9792
t 51 9803
a 58 9815
a 58 9826
a 61 9837
t 58 9850
t 51 9860
g 46 9873
t 46 9885
t 51 9896
t 61 9907
a 58 9920
a 58 9930
t 58 9942
c 61 9955
c 58 9965
a 58 9976
g 58 9988
a 51 10000
a 51 10012
t 51 10024
c 58 10035
a 58 10046
t 58 10058
c 58 10070
a 57 10080
t 57 10092
t 52 10104
t 52 10114
a 52 10127
t 45 10138
a 40 10151
a 30 10161
g 52 10175
a 57 10187
t 61 10199
t 58 10210
t 57 10220
g 58 10233
c 58 10244
t 58 10255
g 58 10267
c 58 10279
a 58 10290
t 58 10301
c 58 10313
t 58 10324
a 58 10337
a 60 10348
a 58 10360
a 57 10371
a 52 10381
a 22 10391
t 50 10404
t 45 10414
c 50 10426
t 51 10438
c 58 10450
t 61 10462
t 60 10474
t 57 10484
t 51 10496
t 45 10506
t 45 10518
g 45 10531
t 52 10543
t 52 10553
g 52 10565
g 25 10575
t 19 10585
a 26 10598
t 51 10610
t 51 10619
c 51 10631
a 51 10642
t 58 10653
a 58 10665
a 58 10676
t 58 10688
t 51 10699
g 58 10711
a 51 10723
t 51 10734
g 51 10747
g 51 10757
a 57 10770
g 50 10782
a 45 10795
a 32 10805
t 32 10819
c 28 10836
a 57 10847
t 58 10858
a 51 10870
t 51 10883
t 36 10892
a 41 10904
t 58 10916
t 50 10925
a 57 10939
t 45 10951
t 40 10961
a 40 10974
a 40 10983
t 50 10993
a 50 11007
a 46 11016
g 46 11029
a 45 11041
t 22 11055
a 22 11069
a 17 11075
t 23 11083
t 22 11093
a 35 11107
g 22 11119
g 22 11128
t 40 11139
a 27 11153
t 40 11164
a 35 11176
t 38 11189
t 38 11198
a 25 11209
t 48 11221
t 45 11230
t 28 11242
g 48 11255
c 48 11267
t 45 11278
g 26 11289
t 16 11299
c 26 11312
a 49 11323
g 44 11334
a 28 11346
t 22 11359
t 20 11368
a 20 11379
t 30 11387
t 23 11397
a 40 11410
t 40 11422
t 40 11431
a 40 11444
t 45 11455
t 45 11464
a 39 11477
t 40 11488
t 18 11498
a 18 11511
t 27 11525
a 28 11542
t 46 11552
g 24 11566
a 20 11577
t 46 11593
a 47 11607
a 26 11618
t 21 11631
a 26 11644
t 39 11656
t 39 11667
a 29 11677
t 28 11690
t 18 11698
a 20 11713
t 45 11726
t 40 11737
t 40 11750
c 28 11766
a 45 11777
t 47 11790
t 42 11801
t 25 11811
g 40 11821
g 23 11831
a 17 11845
a 17 11854
a 17 11865
a 17 11877
g 40 11887
g 35 11898
a 41 11910
t 52 11922
c 58 11934
t 58 11947
t 54 11958
t 54 11971
t 54 11982
t 53 11995
t 53 12007
t 52 12019
t 22 12030
a 22 12043
t 51 12057
t 35 12069
a 40 12082
a 35 12093
c 40 12106
a 30 12118
a 25 12129
t 35 12143
t 35 12154
a 44 12169
t 46 12184
t 45 12196
a 38 12211
a 27 12223
a 25 12233
t 12 12249
a 21 12259
t 30 12273
t 28 12284
a 33 12298
t 40 12310
t 30 12321
t 25 12333
c 30 12347
c 30 12356
t 12 12369
a 14 12380
a 24 12391
t 34 12404
t 27 12414
a 21 12427
t 26 12438
c 20 12450
t 36 12462
t 28 12473
t 26 12483
a 14 12497
g 14 12508
a 8 12521
a 20 12532
a 10 12543
a 8 12555
t 19 12566
t 10 12577
a 33 12589
t 30 12601
t 28 12611
a 36 12624
a 36 12635
a 20 12646
t 15 12657
g 30 12670
t 25 12682
c 18 12694
c 18 12705
t 25 12717
g 26 12729
a 8 12743
t 8 12753
a 21 12767
a 21 12778
t 25 12793
t 14 12804
a 14 12816
c 33 12828
t 25 12841
g 28 12856
g 15 12867
g 15 12878
a 31 12895
a 31 12909
a 25 12922
a 22 12934
a 20 12944
t 10 12957
c 15 12969
t 43 12983
t 43 12996
t 36 13009
t 25 13020
t 15 13030
c 14 13044
t 15 13062
n 2 13068
t 8 13075
c 35 13086
a 25 13099
a 17 13112
n 2 13122
t 8 13137
t 17 13148
c 35 13161
g 35 13172
a 30 13184
END_DNA

END_SEQUENCE
