# Supplementary material for: Polymorphisms in Pfkelch13 domains before and after the introduction of artemisinin-based combination therapy in Southwest Nigeria
Source: PLoS One. 2025 Mar 31;20(3):e0316479. doi: 10.1371/journal.pone.0316479 (PMC11957316; doi:10.1371/journal.pone.0316479)
Supplement: Supporting information 2 — (ZIP) [file pone.0316479.s002.zip › 006KNIFW_PREMIX_Plate_CORKELCH_D11.phd.1]

BEGIN_SEQUENCE 006KNIFW_PREMIX_D11_1660755838474.ab1

BEGIN_COMMENT

CHROMAT_FILE: 006KNIFW_PREMIX_D11_1660755838474.ab1
ABI_THUMBPRINT: 
BASECALLER_VERSION: KB 1.4.2.4
BASECALLER_NAME: ABI basecaller
QUALITY_LEVELS: 50
TIME: Wed Aug 17 13:12:30 2022
TRACE_ARRAY_MIN_INDEX: 
TRACE_ARRAY_MAX_INDEX: 
TRIM: 14 833
CHEM: 
DYE: 

END_COMMENT

BEGIN_DNA
n 3 3
n 2 27
n 2 38
g 7 41
g 16 53
g 11 61
g 11 71
g 9 85
g 10 93
a 10 105
g 7 116
g 7 128
g 8 139
a 8 151
a 9 162
t 12 175
g 9 187
g 8 196
g 8 202
a 9 212
g 7 222
t 17 226
t 14 237
a 14 240
c 25 248
c 22 254
a 22 263
t 30 274
g 22 277
t 40 287
c 43 300
c 40 312
a 41 323
t 41 336
t 51 349
a 51 360
g 41 371
t 41 384
a 51 395
t 31 404
t 58 416
t 55 428
t 58 440
g 58 453
t 55 464
a 58 475
t 51 485
a 29 494
g 51 507
g 51 520
t 58 532
g 58 544
g 46 557
a 46 570
t 46 579
t 58 591
t 51 603
g 38 614
a 36 628
t 46 637
g 51 650
g 51 664
t 58 675
g 58 687
t 51 698
a 46 709
g 41 719
a 41 732
a 58 743
t 58 753
a 46 763
t 46 773
t 46 786
t 51 798
a 51 809
a 58 820
a 58 831
t 58 842
t 58 855
c 58 867
g 51 879
a 51 893
t 58 904
g 58 915
g 41 928
a 16 941
a 16 953
t 36 962
t 51 975
a 46 986
t 46 996
t 51 1010
a 51 1021
g 51 1034
a 51 1047
t 58 1057
a 51 1069
t 51 1080
t 58 1093
a 58 1104
g 34 1117
t 51 1130
c 58 1142
a 58 1153
a 58 1164
c 58 1175
a 58 1186
a 58 1198
t 58 1210
g 51 1223
c 58 1236
t 58 1249
g 58 1262
g 58 1276
c 58 1288
g 51 1301
t 51 1313
a 51 1325
t 51 1336
g 58 1348
t 58 1361
g 58 1373
t 51 1386
a 58 1397
c 51 1408
a 46 1419
c 46 1429
c 58 1443
t 58 1456
a 58 1468
t 58 1481
g 58 1493
t 51 1506
c 51 1518
t 51 1531
a 46 1541
c 46 1552
c 46 1565
a 51 1576
a 58 1588
a 58 1599
a 51 1611
a 58 1623
a 58 1635
g 51 1647
c 51 1658
t 58 1671
t 58 1683
a 58 1695
t 58 1706
t 58 1719
t 58 1731
t 58 1744
g 58 1757
g 58 1770
a 58 1782
a 58 1793
g 58 1805
t 58 1817
g 46 1828
c 41 1839
t 51 1853
g 58 1866
t 58 1878
a 51 1889
t 51 1901
t 58 1913
g 51 1926
a 51 1938
a 58 1950
t 58 1961
a 58 1972
a 51 1984
t 51 1996
t 58 2008
t 58 2021
c 58 2033
t 51 2046
t 51 2058
a 58 2069
t 61 2081
a 51 2092
c 51 2104
g 58 2117
t 61 2129
t 58 2142
t 58 2154
t 58 2167
t 61 2179
g 58 2192
g 51 2204
t 51 2216
g 58 2228
g 58 2241
t 58 2253
a 61 2264
a 61 2275
t 61 2286
a 61 2297
a 61 2310
c 58 2321
t 58 2334
a 58 2345
t 58 2358
g 51 2370
a 51 2384
t 51 2395
t 51 2408
a 58 2419
t 58 2430
a 51 2442
a 58 2454
g 58 2466
g 58 2480
c 58 2491
t 58 2504
t 58 2516
t 58 2529
a 61 2540
t 58 2552
t 58 2564
t 58 2576
g 58 2589
a 61 2601
a 58 2612
a 58 2624
c 58 2635
t 58 2648
g 51 2660
a 46 2673
g 46 2684
g 46 2698
t 58 2710
g 58 2722
t 58 2733
a 58 2745
t 51 2756
g 51 2769
a 51 2781
t 51 2793
c 58 2805
g 58 2818
t 58 2830
t 46 2842
t 46 2855
a 41 2865
a 58 2878
g 58 2890
a 58 2902
g 58 2914
a 58 2927
t 58 2937
g 58 2950
t 58 2961
a 51 2973
t 58 2984
g 58 2997
g 51 3010
t 58 3022
a 51 3034
t 58 3045
g 58 3058
t 51 3069
t 58 3083
t 51 3094
c 51 3106
a 46 3116
a 58 3129
g 51 3141
t 58 3154
a 58 3165
a 34 3177
t 58 3188
t 58 3201
t 58 3213
a 58 3224
a 61 3236
a 61 3248
t 61 3259
a 58 3271
t 58 3282
a 51 3294
c 51 3306
c 51 3319
t 51 3331
a 51 3343
g 34 3355
a 58 3368
a 58 3380
g 58 3392
a 58 3404
a 58 3416
a 58 3427
t 58 3438
a 58 3450
a 58 3462
t 58 3473
t 58 3486
g 58 3499
t 58 3511
g 58 3524
g 41 3536
t 29 3548
g 41 3560
t 58 3572
t 58 3584
a 51 3596
c 51 3607
g 61 3620
t 61 3632
c 61 3644
a 61 3655
a 61 3667
a 61 3679
t 61 3691
g 61 3703
g 61 3716
t 61 3728
a 61 3740
g 58 3752
a 58 3764
a 61 3776
t 61 3787
t 61 3799
t 61 3811
a 61 3823
t 61 3834
t 61 3847
g 61 3860
t 61 3871
a 58 3883
t 58 3895
t 61 3907
g 61 3920
g 61 3933
g 61 3945
g 61 3958
g 58 3970
a 61 3982
t 61 3993
a 61 4005
t 61 4016
g 58 4029
a 58 4041
t 58 4053
g 58 4065
g 58 4078
c 58 4090
t 61 4103
c 61 4115
t 61 4127
t 61 4140
c 61 4152
t 61 4164
a 61 4175
t 61 4187
t 61 4199
a 61 4210
t 61 4222
a 61 4233
c 61 4245
c 61 4257
g 61 4270
a 61 4283
a 61 4295
t 61 4307
g 61 4319
t 61 4331
a 61 4343
g 61 4355
a 61 4367
a 61 4379
g 61 4392
c 61 4403
a 61 4415
t 61 4427
a 61 4439
t 61 4450
g 61 4463
a 61 4476
t 58 4487
c 58 4500
a 58 4512
t 61 4524
c 61 4536
g 61 4549
t 61 4562
a 61 4574
t 61 4586
g 61 4598
a 61 4611
a 61 4622
a 61 4634
g 61 4646
c 61 4658
a 61 4670
t 61 4681
g 61 4694
g 61 4706
g 61 4719
t 61 4731
a 61 4743
g 61 4755
a 61 4768
g 58 4780
g 58 4792
t 58 4804
g 58 4816
g 58 4828
c 61 4840
a 61 4852
c 61 4863
c 61 4875
t 61 4888
t 61 4901
t 61 4913
g 61 4925
a 61 4938
a 61 4949
t 61 4961
a 61 4972
c 61 4984
c 61 4996
c 61 5008
c 61 5020
t 61 5033
a 61 5045
g 58 5057
a 58 5069
t 61 5081
c 61 5093
a 61 5104
t 61 5116
c 61 5128
a 61 5139
g 61 5152
c 61 5164
t 61 5177
a 61 5188
t 61 5200
g 61 5212
t 61 5224
g 61 5237
t 61 5249
g 61 5261
t 61 5273
t 61 5285
g 61 5298
c 61 5309
t 61 5322
t 61 5334
t 61 5346
t 61 5358
g 61 5371
a 61 5383
t 61 5394
a 61 5405
a 61 5417
t 61 5428
a 61 5440
a 61 5452
a 61 5464
a 61 5476
t 61 5488
t 61 5500
t 61 5512
a 61 5523
t 61 5535
g 61 5548
t 58 5560
c 61 5572
a 58 5584
t 61 5596
t 61 5608
g 61 5620
g 61 5633
t 61 5646
g 61 5658
g 61 5670
a 61 5683
a 61 5694
c 61 5706
t 61 5718
a 61 5730
a 61 5742
t 61 5754
g 61 5766
g 61 5779
t 61 5791
g 58 5804
a 58 5816
g 58 5828
a 61 5840
g 61 5852
a 61 5865
t 61 5876
t 61 5888
a 61 5899
a 61 5911
a 58 5923
t 61 5935
t 61 5947
c 61 5959
t 61 5972
a 61 5984
t 61 5996
t 61 6008
g 61 6020
a 61 6033
a 61 6044
g 61 6057
t 61 6069
a 61 6080
t 61 6091
a 58 6103
t 58 6115
g 61 6128
a 61 6140
a 61 6152
g 61 6165
a 61 6177
a 61 6189
a 61 6200
a 61 6212
a 61 6224
a 61 6236
t 61 6247
g 61 6260
a 61 6272
a 61 6283
t 61 6295
a 61 6307
a 61 6319
a 61 6331
t 61 6343
g 61 6356
g 61 6368
g 61 6381
a 58 6394
a 61 6405
c 61 6417
a 61 6429
a 61 6440
t 61 6452
t 61 6465
t 61 6477
c 58 6489
c 61 6501
a 61 6513
t 61 6525
a 61 6536
t 61 6548
g 61 6561
c 61 6573
c 61 6585
t 61 6598
t 61 6610
a 61 6622
t 61 6634
t 61 6646
a 61 6657
g 61 6670
a 61 6682
a 61 6694
g 61 6706
c 58 6718
t 58 6730
a 58 6742
g 61 6754
a 61 6766
a 61 6778
g 61 6790
t 61 6802
t 61 6814
c 61 6826
a 61 6837
g 61 6850
g 58 6862
a 58 6875
g 61 6887
c 61 6899
a 61 6911
g 61 6923
c 61 6935
t 61 6947
t 61 6960
t 58 6972
t 58 6984
a 61 6995
a 61 7007
t 61 7018
t 61 7031
a 58 7042
c 58 7054
c 61 7066
t 58 7079
t 58 7091
a 61 7103
a 61 7115
t 61 7126
c 61 7139
a 61 7150
a 61 7161
a 61 7173
t 61 7185
a 61 7197
t 61 7208
a 61 7220
t 61 7232
g 61 7245
t 61 7257
t 61 7269
g 61 7282
t 61 7294
t 61 7306
g 61 7319
g 61 7332
a 61 7344
g 61 7355
g 61 7368
t 61 7380
a 61 7391
t 58 7402
t 61 7415
g 61 7427
a 61 7440
t 58 7451
a 58 7463
a 58 7475
t 58 7487
g 61 7499
a 61 7512
a 61 7524
c 61 7536
a 58 7547
t 61 7559
a 61 7571
a 61 7584
c 61 7596
a 61 7608
t 61 7620
a 61 7632
t 61 7645
t 61 7657
a 61 7669
g 61 7682
a 61 7696
t 61 7707
t 61 7720
c 61 7732
c 61 7744
g 61 7757
t 61 7769
t 61 7782
g 61 7793
a 61 7806
a 61 7819
c 61 7830
a 61 7842
a 61 7854
t 61 7866
a 61 7878
t 61 7890
c 61 7903
a 61 7914
a 61 7927
c 61 7939
c 61 7952
a 61 7963
t 61 7976
t 61 7988
t 61 8001
a 61 8013
a 61 8025
t 61 8037
a 61 8049
a 61 8061
a 61 8074
a 61 8087
g 58 8100
a 58 8112
t 58 8124
g 61 8136
g 61 8149
c 61 8161
a 61 8173
a 61 8185
t 61 8197
t 61 8209
t 61 8222
c 61 8234
t 61 8246
a 61 8258
a 61 8270
a 61 8283
t 61 8295
g 61 8307
g 61 8320
t 61 8332
g 61 8344
t 61 8356
a 61 8368
c 61 8379
c 61 8392
a 58 8403
g 58 8416
a 58 8429
g 61 8441
a 61 8455
a 61 8467
a 61 8480
a 61 8492
a 61 8504
a 61 8516
a 28 8529
t 58 8540
g 61 8552
a 61 8565
a 61 8577
t 61 8589
t 61 8602
t 61 8614
t 61 8626
g 61 8639
g 61 8652
a 61 8664
g 61 8676
c 61 8688
t 61 8701
g 61 8712
c 61 8724
c 61 8736
a 61 8748
c 61 8760
a 61 8771
t 61 8784
t 61 8796
g 61 8808
t 61 8821
c 61 8833
a 61 8844
g 61 8857
a 61 8870
t 61 8881
t 61 8894
c 61 8906
t 61 8918
t 61 8930
a 61 8942
t 61 8953
a 61 8965
t 58 8977
a 58 8989
a 61 9001
t 61 9013
t 61 9026
a 61 9038
c 61 9050
a 61 9061
g 61 9075
g 61 9087
a 61 9100
g 61 9113
g 61 9125
a 58 9138
g 58 9150
a 58 9162
a 61 9175
a 61 9187
a 61 9199
t 61 9211
g 61 9224
g 61 9236
c 61 9249
g 61 9261
a 61 9274
a 61 9286
g 61 9299
t 61 9311
t 61 9322
c 61 9335
t 61 9347
a 61 9358
a 61 9371
a 61 9383
t 61 9395
t 61 9407
c 61 9419
a 61 9430
t 61 9442
g 61 9454
t 61 9467
c 61 9479
a 61 9490
t 61 9502
t 61 9514
t 61 9526
c 61 9539
t 61 9550
t 61 9562
t 61 9574
t 58 9585
c 51 9597
a 51 9608
c 58 9619
c 61 9630
a 61 9642
g 61 9654
a 61 9666
t 61 9677
a 61 9689
c 58 9700
a 58 9712
a 61 9723
a 61 9735
t 61 9746
g 55 9758
a 58 9769
a 38 9779
t 37 9788
g 45 9802
c 20 9814
c 15 9825
a 10 9838
g 8 9850
g 8 9863
c 20 9873
t 33 9886
t 32 9896
g 31 9909
g 18 9920
c 18 9935
a 16 9944
a 20 9956
END_DNA

END_SEQUENCE
