# Supplementary material for: Polymorphisms in Pfkelch13 domains before and after the introduction of artemisinin-based combination therapy in Southwest Nigeria
Source: PLoS One. 2025 Mar 31;20(3):e0316479. doi: 10.1371/journal.pone.0316479 (PMC11957316; doi:10.1371/journal.pone.0316479)
Supplement: Supporting information 2 — (ZIP) [file pone.0316479.s002.zip › 008KN1R_PREMIX_Plate_KELCH1_B02.phd.1]

BEGIN_SEQUENCE 008KN1R_PREMIX_B02_1660754299951.ab1

BEGIN_COMMENT

CHROMAT_FILE: 008KN1R_PREMIX_B02_1660754299951.ab1
ABI_THUMBPRINT: 
BASECALLER_VERSION: KB 1.4.2.4
BASECALLER_NAME: ABI basecaller
QUALITY_LEVELS: 50
TIME: Wed Aug 17 12:48:24 2022
TRACE_ARRAY_MIN_INDEX: 
TRACE_ARRAY_MAX_INDEX: 
TRIM: 116 814
CHEM: 
DYE: 

END_COMMENT

BEGIN_DNA
n 2 3
n 2 4
n 3 60
n 3 73
n 3 80
n 4 104
n 4 114
n 4 134
n 5 146
n 5 163
n 4 175
n 4 183
n 4 196
n 5 205
n 5 222
n 5 235
t 9 251
n 5 262
n 5 281
a 19 291
n 5 307
t 13 320
t 7 333
n 5 348
n 5 358
c 9 374
a 9 391
t 11 403
t 9 418
t 9 431
t 18 445
c 26 457
t 15 468
c 24 480
c 22 490
t 21 503
c 14 516
c 18 526
t 18 539
g 21 551
a 19 575
a 26 586
t 16 596
t 13 607
a 30 619
t 20 628
a 35 641
n 5 651
a 30 661
a 22 673
g 13 687
a 33 700
a 24 711
t 21 721
g 10 737
t 7 746
g 25 762
a 42 774
c 13 784
a 20 794
a 21 804
t 10 817
g 40 830
n 5 842
g 43 856
g 42 870
c 23 883
a 11 891
c 9 905
n 4 925
n 4 935
n 4 959
n 4 974
n 5 984
n 5 995
n 5 1007
n 5 1020
n 5 1033
n 5 1041
n 5 1053
n 5 1067
t 10 1081
t 14 1093
t 18 1104
t 21 1117
t 20 1129
c 15 1141
t 20 1154
c 11 1164
t 15 1178
g 44 1190
g 31 1203
t 11 1215
a 17 1225
c 16 1236
a 14 1246
c 11 1257
c 16 1269
a 32 1279
t 38 1292
t 27 1306
t 20 1320
a 30 1330
g 23 1341
a 44 1356
a 18 1367
a 13 1379
t 12 1389
t 13 1401
n 5 1414
n 5 1436
n 5 1447
n 5 1464
n 5 1473
t 10 1486
t 10 1499
n 5 1513
n 5 1525
n 5 1534
t 9 1546
t 8 1559
a 24 1568
a 30 1580
a 24 1591
t 22 1603
g 56 1616
g 24 1629
n 5 1637
t 11 1654
g 29 1667
a 30 1679
t 18 1689
a 41 1700
t 24 1712
t 30 1725
g 17 1738
t 45 1752
t 32 1764
c 46 1776
a 31 1786
a 46 1797
c 51 1810
g 51 1822
g 46 1835
a 28 1849
a 58 1862
t 32 1872
c 51 1884
t 32 1897
a 36 1908
a 16 1919
t 36 1932
a 51 1944
t 58 1956
g 58 1968
t 32 1980
t 51 1993
a 51 2004
t 58 2016
g 58 2029
t 51 2041
t 41 2054
c 31 2065
a 31 2076
t 32 2089
t 34 2102
a 51 2113
t 32 2125
c 32 2137
a 51 2149
a 51 2160
t 51 2173
a 51 2183
c 58 2195
c 34 2208
t 27 2221
c 29 2233
c 27 2245
a 34 2256
a 58 2269
c 58 2280
a 58 2291
a 58 2303
c 32 2315
a 32 2327
t 58 2339
a 58 2350
t 58 2363
a 58 2374
t 58 2387
t 34 2399
t 32 2412
g 41 2423
a 41 2437
t 32 2449
t 32 2462
a 34 2473
a 58 2484
g 58 2497
g 51 2510
t 51 2522
a 46 2532
a 41 2545
t 46 2555
t 51 2569
a 58 2579
a 41 2591
a 16 2603
a 26 2615
g 46 2629
c 32 2640
t 32 2653
g 46 2665
c 31 2676
t 46 2690
c 32 2702
c 58 2714
t 58 2727
g 58 2739
a 32 2752
a 34 2764
c 58 2774
t 58 2787
t 58 2799
c 51 2811
t 32 2824
a 51 2835
g 46 2847
c 31 2858
t 46 2872
t 46 2884
c 25 2895
t 25 2908
a 41 2919
a 58 2931
t 58 2942
a 51 2953
a 58 2965
g 51 2978
g 51 2991
c 34 3001
a 34 3014
t 46 3024
a 51 3037
t 51 3049
g 58 3062
g 58 3075
a 58 3087
a 51 3099
a 46 3111
t 46 3121
t 58 3134
g 58 3147
t 34 3159
t 27 3171
c 29 3183
c 29 3194
c 32 3207
a 32 3218
t 58 3230
t 58 3243
t 34 3255
a 34 3266
t 34 3277
t 34 3290
c 58 3302
a 58 3314
t 41 3325
t 16 3337
t 29 3350
t 58 3363
t 34 3374
t 58 3387
c 34 3398
t 58 3411
t 29 3422
c 25 3434
a 25 3445
t 34 3456
a 31 3467
t 31 3479
a 32 3491
c 34 3503
t 58 3516
t 34 3528
c 34 3540
a 34 3551
a 58 3563
t 51 3575
a 34 3587
g 25 3599
a 51 3612
a 51 3624
t 31 3635
t 21 3647
t 21 3659
a 51 3671
a 51 3683
t 58 3695
c 58 3707
t 58 3720
c 51 3732
t 51 3745
c 58 3756
a 58 3768
c 58 3779
c 50 3792
a 50 3803
t 20 3815
g 14 3826
a 20 3839
g 19 3851
t 30 3864
t 58 3877
c 58 3889
c 58 3900
a 58 3912
c 58 3923
c 58 3935
a 58 3947
a 58 3959
t 58 3972
g 51 3984
a 58 3997
c 58 4008
a 58 4020
t 61 4032
a 58 4043
a 58 4055
a 58 4068
t 61 4080
t 61 4092
t 61 4105
t 61 4116
a 61 4128
t 61 4141
t 61 4153
a 61 4164
t 61 4176
c 51 4188
a 51 4200
a 51 4212
a 51 4224
a 58 4236
g 58 4248
c 58 4261
a 61 4272
a 61 4284
c 61 4296
a 58 4307
c 58 4319
a 58 4331
c 51 4343
a 34 4355
t 58 4367
a 58 4379
g 51 4392
c 51 4405
t 51 4418
g 58 4431
a 46 4444
t 32 4455
g 58 4468
a 58 4480
t 58 4492
c 51 4504
t 51 4517
a 34 4529
g 34 4541
g 58 4554
g 58 4566
g 51 4579
t 58 4591
a 58 4603
t 58 4614
t 51 4626
c 34 4638
a 34 4649
a 51 4661
a 58 4673
g 58 4686
g 51 4698
t 32 4710
g 51 4722
c 51 4734
c 51 4746
a 58 4758
c 51 4769
c 51 4781
t 51 4795
c 58 4807
t 51 4820
a 58 4831
c 58 4842
c 58 4855
c 51 4867
a 51 4878
t 51 4890
g 51 4902
c 51 4914
t 51 4927
t 51 4939
t 51 4952
c 58 4963
a 58 4975
t 58 4986
a 58 4998
c 58 5009
g 58 5021
a 58 5034
t 58 5046
g 58 5059
a 58 5071
t 58 5082
c 58 5094
a 58 5106
t 45 5118
a 45 5129
t 20 5142
g 14 5154
t 10 5168
t 30 5179
t 30 5191
t 30 5203
t 20 5215
a 12 5227
c 12 5239
a 33 5250
t 51 5262
t 58 5275
c 58 5287
g 51 5299
g 51 5312
t 32 5324
a 51 5336
t 61 5348
a 61 5358
a 61 5370
t 58 5383
a 58 5394
g 61 5407
a 61 5420
a 61 5432
g 58 5444
a 58 5456
g 51 5468
c 51 5480
c 51 5492
a 51 5503
t 51 5515
c 58 5528
a 58 5539
t 58 5551
a 58 5563
t 51 5575
c 51 5587
c 58 5600
c 58 5611
c 58 5624
c 58 5636
a 46 5647
a 46 5658
t 51 5671
a 58 5683
c 58 5694
a 58 5707
a 58 5717
t 58 5730
a 58 5741
a 58 5754
a 61 5766
t 61 5778
t 61 5790
c 61 5802
t 61 5815
a 61 5826
c 61 5838
c 58 5850
a 51 5862
t 51 5874
t 58 5887
t 58 5898
g 58 5911
a 58 5924
c 61 5935
g 58 5947
t 58 5960
a 58 5971
a 58 5983
c 58 5994
a 51 6006
c 51 6018
c 51 6030
a 58 6042
c 58 6054
a 51 6066
a 32 6078
t 58 6090
t 58 6102
a 58 6114
t 58 6125
t 58 6138
t 58 6150
c 58 6162
t 58 6174
t 58 6187
c 61 6200
t 58 6212
a 58 6223
g 58 6235
g 51 6247
t 51 6259
a 51 6271
t 58 6282
a 58 6294
t 61 6305
t 58 6318
t 58 6330
a 61 6341
a 58 6353
a 58 6365
t 58 6377
t 58 6390
a 58 6401
c 58 6413
t 58 6426
t 58 6438
g 58 6450
a 46 6463
a 25 6475
a 25 6487
c 58 6499
a 58 6510
t 58 6522
a 58 6534
c 58 6545
c 58 6558
a 61 6569
t 61 6582
a 58 6594
c 58 6606
a 58 6618
t 61 6630
c 61 6642
t 61 6655
c 61 6667
t 61 6680
t 61 6692
a 58 6704
a 58 6715
a 58 6727
c 58 6739
g 61 6751
a 61 6763
t 61 6775
c 61 6787
a 61 6799
t 61 6811
a 61 6822
c 58 6834
a 58 6846
c 58 6858
c 61 6871
t 61 6883
c 61 6896
a 58 6908
g 61 6920
t 61 6932
t 61 6945
t 61 6957
c 61 6968
a 61 6980
a 61 6991
a 61 7003
t 61 7015
a 58 7026
a 58 7038
a 58 7051
g 61 7063
c 61 7075
c 61 7087
t 61 7100
t 58 7112
a 61 7124
t 61 7136
a 61 7147
a 58 7159
t 51 7171
c 51 7183
a 58 7195
t 61 7207
a 61 7219
g 61 7232
t 58 7244
t 58 7256
a 61 7269
t 61 7280
t 61 7293
a 61 7305
c 58 7316
c 58 7329
a 58 7340
c 58 7353
c 58 7365
a 58 7376
a 61 7389
a 61 7402
a 61 7415
a 61 7428
c 61 7439
g 61 7452
t 58 7464
a 58 7476
t 58 7488
a 61 7500
a 61 7513
g 61 7525
a 61 7539
a 58 7551
a 58 7563
t 58 7575
t 58 7587
a 58 7599
t 58 7611
t 58 7624
c 58 7636
a 61 7648
a 61 7659
t 61 7672
a 61 7684
c 61 7696
a 61 7708
g 61 7721
c 61 7734
a 61 7746
c 61 7758
t 61 7770
t 61 7783
c 61 7795
c 61 7807
a 58 7818
a 58 7830
a 61 7842
a 58 7855
t 58 7867
a 58 7879
a 61 7892
g 61 7904
c 61 7916
t 58 7929
t 61 7941
t 61 7953
t 61 7966
t 61 7978
t 61 7990
g 61 8002
g 51 8015
t 61 8026
a 58 8038
g 61 8049
a 58 8063
c 58 8074
a 51 8086
t 58 8098
a 61 8110
g 61 8123
g 61 8135
t 58 8147
g 51 8160
t 51 8172
a 58 8184
c 58 8195
a 58 8208
c 58 8219
a 58 8231
t 58 8244
a 61 8256
c 61 8268
g 61 8280
c 61 8293
c 58 8306
a 58 8318
g 58 8330
c 61 8343
a 61 8355
t 61 8366
t 61 8379
g 61 8391
t 61 8403
t 61 8416
g 58 8428
a 51 8441
c 51 8452
t 58 8464
a 61 8476
a 61 8488
t 61 8500
a 61 8513
t 61 8524
c 61 8537
t 61 8550
a 61 8561
a 61 8574
t 61 8586
a 61 8598
a 61 8611
t 61 8622
t 61 8635
c 58 8647
c 61 8659
a 61 8670
t 61 8683
c 58 8695
g 58 8707
a 58 8720
a 61 8733
t 58 8744
t 58 8756
t 58 8769
a 58 8780
a 58 8792
a 58 8804
t 58 8816
a 58 8828
t 58 8840
t 58 8852
c 58 8865
t 58 8877
a 61 8889
c 58 8901
a 58 8913
c 58 8924
c 61 8937
a 61 8948
t 58 8960
c 58 8973
a 58 8985
a 61 8996
a 61 9009
t 61 9021
c 61 9033
c 61 9046
a 61 9057
c 61 9069
c 61 9081
t 61 9094
a 58 9106
t 58 9118
a 58 9129
c 58 9141
a 58 9154
a 51 9164
a 61 9177
a 61 9190
t 61 9202
a 61 9214
c 61 9226
t 61 9238
a 61 9250
a 61 9263
t 61 9275
g 61 9287
g 61 9300
g 61 9313
a 58 9326
a 58 9338
t 58 9350
g 61 9362
g 61 9374
t 61 9387
a 61 9399
a 61 9410
a 61 9423
a 61 9435
a 61 9448
t 58 9460
t 46 9470
t 46 9481
a 58 9495
a 61 9507
t 61 9518
a 58 9531
c 58 9543
c 58 9554
a 58 9566
t 58 9578
a 61 9590
a 58 9601
a 58 9613
a 61 9626
t 61 9638
t 61 9649
c 58 9661
t 58 9673
g 58 9686
c 61 9697
t 61 9709
t 61 9720
c 60 9732
t 57 9743
t 20 9753
c 14 9766
c 20 9777
a 50 9792
a 35 9803
c 44 9816
a 44 9828
a 43 9840
g 45 9853
g 35 9863
c 27 9877
a 34 9889
a 13 9899
n 2 9912
a 7 9925
END_DNA

END_SEQUENCE
