# Supplementary material for: Polymorphisms in Pfkelch13 domains before and after the introduction of artemisinin-based combination therapy in Southwest Nigeria
Source: PLoS One. 2025 Mar 31;20(3):e0316479. doi: 10.1371/journal.pone.0316479 (PMC11957316; doi:10.1371/journal.pone.0316479)
Supplement: Supporting information 2 — (ZIP) [file pone.0316479.s002.zip › 008KN2F_PREMIX_Plate_KELCH1_G02.phd.1]

BEGIN_SEQUENCE 008KN2F_PREMIX_G02_1660754290029.ab1

BEGIN_COMMENT

CHROMAT_FILE: 008KN2F_PREMIX_G02_1660754290029.ab1
ABI_THUMBPRINT: 
BASECALLER_VERSION: KB 1.4.2.4
BASECALLER_NAME: ABI basecaller
QUALITY_LEVELS: 50
TIME: Wed Aug 17 12:48:23 2022
TRACE_ARRAY_MIN_INDEX: 
TRACE_ARRAY_MAX_INDEX: 
TRIM: 15 1071
CHEM: 
DYE: 

END_COMMENT

BEGIN_DNA
g 7 3
c 7 13
a 7 24
c 7 34
c 7 46
a 8 57
t 7 69
c 8 81
t 8 92
g 8 103
c 10 114
g 8 126
g 6 135
a 8 145
g 13 157
c 11 169
t 11 178
t 12 184
g 27 193
g 22 202
g 20 208
c 10 218
g 30 230
a 20 240
a 23 246
g 20 256
a 21 269
t 25 279
a 43 293
a 30 303
a 19 315
a 19 327
t 35 338
g 40 351
a 35 365
g 28 376
a 35 390
a 47 401
a 42 412
a 40 422
c 14 433
g 22 444
g 13 458
n 2 469
n 2 474
a 30 484
a 28 494
a 32 504
t 51 515
a 34 527
a 34 537
t 58 548
a 51 561
g 51 573
t 51 586
t 58 599
t 58 612
c 58 624
c 51 635
t 51 647
t 58 660
t 46 673
t 46 686
a 58 697
a 31 705
a 31 714
t 58 726
a 58 737
a 58 748
t 51 760
a 61 771
g 51 784
t 51 797
a 51 809
g 58 820
t 58 834
t 58 846
a 51 857
t 51 868
g 51 881
g 26 894
a 20 909
a 41 920
a 36 931
t 36 941
g 58 954
t 51 967
t 51 980
a 58 991
a 58 1003
a 58 1015
g 31 1026
a 46 1039
t 46 1049
a 58 1062
g 51 1074
c 51 1087
c 51 1100
t 51 1113
a 46 1125
t 46 1136
t 46 1150
a 46 1162
g 31 1173
a 46 1187
a 58 1200
t 58 1210
c 58 1223
c 51 1235
a 51 1246
t 58 1258
t 51 1272
g 46 1283
a 46 1298
t 46 1309
a 58 1322
t 38 1332
g 51 1346
a 51 1360
g 58 1372
t 58 1385
g 58 1397
t 58 1410
a 51 1422
t 51 1432
t 58 1446
a 51 1458
g 31 1469
a 46 1483
t 41 1494
t 51 1508
c 58 1521
g 34 1533
a 58 1546
a 58 1558
c 58 1570
t 61 1582
t 61 1595
t 58 1608
g 58 1620
a 58 1634
t 61 1645
a 58 1657
g 46 1668
t 46 1682
a 58 1694
a 58 1705
a 58 1717
a 58 1729
a 58 1741
a 51 1753
g 51 1765
a 51 1778
t 51 1788
t 58 1801
t 58 1814
t 58 1826
t 51 1839
t 58 1852
a 51 1863
c 41 1874
c 46 1887
a 32 1897
a 51 1910
g 51 1922
t 51 1936
a 58 1947
a 58 1959
t 58 1971
t 51 1984
t 51 1997
a 58 2008
t 29 2019
c 29 2033
a 41 2043
a 58 2056
g 58 2068
a 51 2082
a 51 2094
c 61 2106
a 51 2117
t 58 2129
t 58 2142
t 58 2155
a 58 2166
a 58 2178
t 58 2190
a 58 2202
a 58 2214
t 58 2226
a 58 2238
t 61 2250
g 51 2263
t 51 2276
c 51 2289
t 58 2302
a 58 2313
a 58 2325
a 34 2337
g 46 2349
a 51 2362
t 58 2373
a 58 2385
a 51 2398
t 51 2409
a 51 2421
t 51 2433
a 51 2445
g 58 2458
g 58 2471
a 58 2485
a 58 2497
a 58 2509
t 58 2520
a 58 2531
a 58 2544
a 58 2556
t 58 2567
a 58 2579
t 58 2591
t 61 2604
t 58 2617
a 58 2628
a 58 2640
a 58 2652
t 58 2664
a 58 2676
a 58 2688
a 58 2700
t 58 2712
t 61 2725
g 58 2738
t 58 2750
t 51 2763
a 58 2774
a 58 2786
a 58 2798
t 58 2810
a 58 2821
a 58 2834
a 58 2846
a 58 2857
a 58 2870
a 58 2882
a 58 2894
a 58 2905
a 28 2917
g 58 2929
a 58 2941
t 58 2952
a 58 2964
c 51 2976
t 58 2988
a 58 3000
t 58 3012
t 58 3026
a 58 3037
c 58 3049
a 58 3060
a 58 3072
a 58 3085
t 58 3097
g 58 3109
a 58 3122
a 58 3134
a 51 3146
a 51 3158
t 51 3169
a 58 3181
a 58 3193
t 58 3204
a 58 3217
a 58 3229
t 58 3240
a 58 3253
t 61 3264
t 58 3277
a 58 3289
a 58 3301
t 51 3313
c 51 3326
a 58 3337
t 51 3349
a 51 3361
a 58 3374
t 58 3385
a 61 3397
a 58 3410
t 58 3421
a 58 3433
a 58 3446
t 58 3457
a 61 3469
a 61 3482
t 61 3493
a 58 3505
a 58 3518
t 58 3529
a 58 3541
a 58 3554
t 58 3565
c 58 3579
t 51 3591
g 51 3604
a 61 3617
c 61 3629
a 58 3640
g 61 3652
c 58 3665
a 61 3677
a 61 3688
a 61 3700
t 61 3711
a 61 3723
a 51 3735
t 51 3747
a 51 3759
t 58 3771
a 58 3783
a 58 3795
c 58 3807
t 58 3820
a 58 3832
a 58 3844
t 61 3856
a 61 3868
a 61 3880
t 61 3892
c 61 3905
t 58 3917
t 58 3930
a 58 3942
t 51 3953
t 51 3966
a 58 3977
a 61 3989
t 58 4001
a 58 4013
a 58 4025
t 61 4037
a 61 4049
a 61 4061
t 61 4073
a 61 4085
t 61 4096
g 61 4110
a 61 4122
a 61 4134
t 61 4146
t 61 4159
c 61 4172
t 61 4183
c 58 4196
c 58 4208
a 51 4219
t 46 4231
c 46 4244
a 41 4254
a 58 4267
t 61 4279
t 58 4292
a 58 4304
t 58 4315
g 58 4328
a 58 4341
a 61 4353
t 61 4365
a 61 4376
c 58 4389
c 51 4401
a 51 4413
a 51 4424
c 51 4438
a 58 4449
a 58 4461
a 61 4473
a 61 4485
a 61 4498
a 61 4510
g 58 4522
a 58 4535
g 58 4547
a 58 4559
a 61 4571
t 58 4582
t 58 4594
t 58 4606
t 61 4619
t 61 4632
t 58 4643
a 58 4655
g 34 4667
a 61 4680
t 61 4691
g 58 4704
c 58 4716
a 58 4728
g 58 4740
c 51 4753
a 31 4763
a 18 4775
a 31 4787
t 61 4799
c 61 4812
t 61 4824
t 58 4836
a 58 4848
t 58 4860
a 58 4872
a 58 4883
a 51 4895
t 58 4907
g 58 4920
a 58 4932
t 58 4944
g 61 4956
a 61 4969
t 61 4980
t 61 4993
c 61 5005
t 61 5017
g 61 5030
g 58 5042
a 58 5055
t 61 5066
t 51 5078
a 51 5089
a 58 5102
a 58 5113
c 58 5126
a 61 5137
a 58 5149
t 61 5161
t 61 5173
t 61 5185
a 61 5197
a 61 5209
a 61 5221
a 61 5233
a 61 5244
a 61 5257
a 61 5268
t 58 5279
t 61 5291
t 61 5304
t 61 5316
c 61 5329
a 58 5340
a 58 5351
c 61 5364
t 61 5376
g 61 5388
t 58 5401
a 58 5412
a 58 5424
a 58 5436
t 58 5448
a 58 5460
a 58 5472
t 61 5483
g 58 5496
t 61 5508
a 61 5520
a 61 5531
a 61 5544
t 61 5556
g 61 5568
a 61 5581
t 61 5592
a 61 5604
c 58 5617
t 58 5629
t 34 5641
a 58 5653
t 58 5665
g 51 5677
a 58 5690
a 61 5702
a 61 5714
a 58 5726
g 58 5737
a 58 5750
a 61 5762
a 61 5773
a 61 5785
t 58 5796
t 58 5807
a 58 5820
t 51 5832
t 58 5844
g 58 5857
a 58 5869
a 58 5881
a 58 5893
c 61 5906
g 61 5918
g 61 5930
a 58 5943
a 61 5954
t 61 5966
t 61 5978
a 58 5990
a 58 6002
g 58 6014
t 61 6026
g 61 6038
a 61 6051
t 61 6062
g 61 6074
c 58 6087
t 58 6099
a 61 6111
g 61 6123
t 61 6135
g 58 6148
a 58 6160
t 61 6172
t 61 6184
t 61 6195
t 61 6208
g 61 6220
a 61 6233
a 61 6244
a 61 6255
a 61 6267
t 61 6279
a 58 6290
t 58 6302
g 61 6314
g 58 6327
t 58 6339
a 58 6351
g 61 6364
g 58 6376
t 58 6388
g 51 6400
a 58 6413
t 58 6424
t 61 6437
t 61 6448
a 61 6461
a 58 6472
g 58 6484
a 58 6496
a 61 6508
t 61 6519
t 58 6531
a 58 6543
c 58 6555
a 61 6566
t 58 6578
t 58 6590
t 58 6603
a 58 6615
t 58 6626
t 58 6639
a 58 6650
a 58 6662
t 58 6674
t 58 6687
g 58 6699
g 58 6712
t 61 6724
t 61 6736
a 61 6747
a 61 6759
a 61 6771
a 61 6783
a 61 6795
a 58 6806
g 58 6818
a 58 6831
c 58 6842
a 61 6853
c 58 6865
a 58 6876
a 58 6889
a 58 6900
t 58 6912
g 61 6925
a 61 6938
a 61 6950
t 61 6961
t 61 6974
t 61 6986
t 58 6998
a 51 7010
t 51 7021
t 58 7033
c 51 7046
g 51 7058
a 58 7071
g 61 7082
a 61 7095
a 61 7106
a 61 7118
a 61 7130
a 51 7141
g 46 7152
a 46 7165
t 58 7176
a 61 7187
a 61 7199
a 61 7211
t 61 7223
t 58 7235
a 58 7247
t 58 7258
t 58 7271
t 58 7283
a 61 7295
a 61 7306
a 61 7319
g 58 7331
a 58 7344
t 61 7355
a 61 7367
a 58 7380
g 58 7392
a 58 7405
a 61 7418
a 61 7431
g 61 7443
a 61 7455
a 61 7467
c 58 7480
t 58 7491
a 61 7503
g 61 7516
a 61 7529
a 58 7541
a 61 7553
t 58 7564
g 61 7576
g 61 7589
a 61 7602
a 61 7615
a 61 7627
a 61 7639
a 58 7651
g 58 7663
t 58 7675
a 58 7687
c 58 7699
g 58 7711
a 61 7724
t 58 7736
t 58 7748
g 58 7760
t 51 7772
a 51 7784
c 51 7796
a 58 7807
a 58 7820
a 58 7832
g 58 7844
a 51 7857
a 61 7870
t 61 7881
t 61 7893
a 61 7905
g 61 7917
a 61 7930
a 61 7942
a 61 7955
a 61 7968
c 61 7980
c 61 7992
g 61 8003
t 61 8016
a 61 8028
a 61 8040
a 61 8052
a 61 8065
a 61 8077
t 61 8088
a 61 8100
t 61 8111
t 61 8124
g 61 8136
a 61 8148
a 61 8161
g 61 8173
a 61 8186
a 58 8198
c 58 8210
a 58 8221
g 61 8234
a 61 8246
a 61 8259
a 58 8271
t 58 8282
t 58 8294
a 61 8306
c 58 8318
a 58 8329
t 51 8341
g 58 8353
a 58 8367
t 58 8378
g 61 8389
a 61 8403
a 58 8414
a 58 8427
g 58 8439
a 58 8451
a 58 8463
a 58 8476
g 58 8488
a 61 8500
a 58 8512
a 58 8524
t 58 8535
t 61 8547
a 61 8559
g 61 8571
a 61 8584
t 58 8595
a 58 8608
t 58 8618
t 58 8631
g 58 8643
a 58 8656
t 61 8667
a 61 8679
t 61 8690
a 61 8702
t 61 8713
c 58 8726
t 58 8738
a 58 8750
a 58 8762
t 58 8774
g 61 8786
g 61 8799
t 58 8810
t 58 8823
a 58 8835
t 58 8846
a 58 8859
a 58 8870
a 58 8882
c 51 8894
a 58 8906
a 58 8917
a 61 8929
t 58 8941
a 28 8954
a 61 8965
a 58 8978
a 51 8990
a 51 9003
a 58 9014
a 61 9025
g 61 9038
a 61 9050
a 61 9062
a 58 9074
a 58 9086
a 58 9098
g 58 9110
a 61 9122
a 61 9134
g 61 9146
a 61 9159
a 61 9170
c 58 9182
a 58 9193
t 58 9204
a 61 9216
g 61 9229
g 61 9241
a 61 9254
a 61 9266
a 61 9278
c 61 9290
g 61 9301
a 61 9314
t 61 9325
t 61 9338
t 58 9349
g 58 9361
a 58 9374
t 58 9385
g 61 9397
a 61 9410
a 61 9421
g 61 9434
a 61 9446
a 58 9458
a 58 9470
g 58 9482
a 51 9494
t 58 9505
t 58 9517
a 61 9528
a 58 9540
g 51 9553
a 51 9565
t 61 9577
t 61 9589
t 58 9600
t 58 9611
t 58 9622
a 61 9634
c 58 9646
a 58 9658
a 51 9669
g 58 9681
a 58 9693
a 61 9704
a 58 9717
t 58 9728
c 46 9741
g 58 9752
a 58 9765
t 58 9776
a 58 9789
a 58 9800
a 58 9811
a 61 9822
t 61 9834
t 61 9846
a 61 9858
a 61 9868
a 61 9881
t 61 9893
t 61 9904
a 61 9916
g 61 9929
t 58 9940
a 58 9952
t 58 9963
t 61 9974
a 61 9986
t 58 9997
a 58 10010
t 58 10021
t 61 10033
t 58 10045
a 51 10057
g 51 10069
a 58 10081
a 46 10092
a 46 10102
a 58 10116
a 58 10127
g 58 10139
a 58 10153
a 61 10162
a 58 10173
a 58 10185
a 58 10197
t 58 10208
a 58 10221
t 58 10231
t 58 10243
a 58 10256
t 58 10266
c 51 10279
a 58 10291
a 51 10302
g 61 10314
a 61 10325
a 61 10337
t 58 10349
a 58 10360
t 58 10372
a 61 10384
a 61 10395
a 61 10407
a 58 10418
a 58 10429
t 61 10442
t 61 10454
t 58 10465
t 58 10476
g 58 10489
a 58 10501
g 58 10513
a 61 10526
a 58 10536
t 58 10548
g 58 10560
a 58 10572
t 58 10583
a 58 10596
a 58 10608
a 51 10619
a 58 10631
a 58 10642
a 61 10651
a 61 10662
a 61 10673
a 51 10684
a 28 10697
t 58 10709
t 51 10719
g 46 10732
t 46 10744
t 46 10754
g 58 10768
a 51 10780
t 51 10791
g 51 10803
c 51 10815
a 58 10827
a 58 10837
a 51 10847
t 58 10859
a 58 10871
t 61 10882
t 58 10893
g 61 10905
c 58 10918
t 58 10929
a 58 10941
c 58 10952
t 51 10963
g 51 10974
a 58 10987
a 58 10998
a 58 11008
c 41 11021
t 51 11031
a 58 11043
t 58 11055
g 61 11067
a 61 11079
t 61 11089
t 61 11100
g 61 11113
a 58 11124
t 58 11135
a 58 11147
t 61 11159
t 58 11168
a 61 11181
a 61 11191
t 58 11203
g 29 11214
t 46 11228
t 29 11238
g 58 11251
g 36 11263
t 36 11274
g 51 11287
g 36 11299
a 51 11311
g 58 11323
c 58 11335
t 51 11346
a 51 11357
t 61 11370
t 61 11381
t 57 11392
t 50 11402
t 25 11412
g 51 11424
a 51 11437
a 51 11447
a 46 11457
c 46 11470
a 51 11481
t 58 11492
c 52 11503
t 52 11515
a 51 11526
g 51 11538
a 28 11550
c 26 11562
a 20 11571
t 41 11582
a 48 11594
c 45 11606
c 44 11616
t 40 11629
t 18 11639
a 18 11653
a 17 11662
c 20 11674
a 14 11684
c 20 11697
a 17 11710
c 17 11721
c 17 11731
a 46 11746
a 44 11760
a 44 11772
a 31 11783
g 46 11796
a 28 11808
t 28 11821
t 28 11830
c 18 11842
t 46 11859
t 40 11871
t 29 11883
a 41 11895
t 41 11907
a 49 11918
g 51 11930
a 51 11942
g 22 11953
a 34 11965
a 22 11977
a 16 11987
t 27 11998
t 23 12006
a 45 12019
t 50 12031
t 49 12041
a 40 12054
a 40 12063
g 34 12075
t 40 12088
g 35 12099
g 35 12109
a 50 12123
a 27 12132
g 33 12145
a 17 12156
c 20 12167
a 20 12177
t 43 12188
c 45 12199
a 46 12210
t 36 12220
g 47 12233
t 36 12245
a 29 12257
a 28 12267
c 21 12282
c 9 12293
g 20 12308
a 35 12321
g 38 12332
a 34 12345
t 39 12356
a 39 12368
a 28 12379
a 27 12388
c 29 12401
a 22 12418
g 35 12433
g 32 12442
a 32 12457
a 16 12466
g 7 12480
a 18 12495
t 35 12507
a 30 12519
t 30 12531
t 30 12541
c 30 12552
t 38 12565
t 26 12575
a 16 12583
g 12 12594
a 15 12606
t 35 12617
a 25 12628
g 43 12641
g 33 12652
g 17 12662
a 24 12674
t 24 12685
a 25 12696
g 20 12709
t 8 12720
g 20 12731
a 15 12743
g 15 12755
t 38 12769
t 16 12778
a 9 12791
t 35 12797
t 30 12809
t 15 12819
a 20 12832
g 12 12844
a 27 12857
a 20 12867
t 25 12880
t 19 12891
t 6 12905
a 7 12917
c 20 12930
t 18 12943
a 18 12958
a 18 12967
c 27 12981
t 33 12994
t 31 13004
c 19 13016
t 35 13027
t 22 13037
a 16 13050
g 7 13063
a 42 13077
a 35 13088
n 2 13099
t 30 13112
c 35 13125
c 33 13134
g 37 13146
t 43 13159
t 33 13169
a 37 13182
c 46 13196
t 20 13207
a 8 13219
t 8 13231
c 46 13248
c 30 13260
c 15 13272
t 8 13285
a 8 13297
c 34 13310
c 25 13320
a 45 13334
a 29 13345
a 30 13358
a 25 13374
a 10 13385
t 36 13398
t 36 13407
t 27 13416
a 45 13430
a 20 13441
t 15 13454
g 15 13466
a 42 13481
a 42 13493
a 17 13504
t 29 13518
g 20 13531
a 37 13544
a 17 13554
c 30 13570
c 26 13582
t 35 13596
t 25 13606
g 29 13617
t 16 13634
t 6 13640
g 27 13650
a 37 13663
a 37 13672
a 20 13683
g 15 13696
a 16 13705
c 16 13719
c 8 13730
g 12 13745
a 37 13758
a 15 13770
t 34 13784
t 35 13795
t 29 13807
t 15 13818
t 10 13831
g 32 13843
g 25 13855
g 20 13868
t 25 13882
t 21 13892
a 32 13905
a 30 13916
a 30 13928
t 38 13941
t 34 13953
t 34 13965
t 34 13981
END_DNA

END_SEQUENCE
