# Supplementary material for: Polymorphisms in Pfkelch13 domains before and after the introduction of artemisinin-based combination therapy in Southwest Nigeria
Source: PLoS One. 2025 Mar 31;20(3):e0316479. doi: 10.1371/journal.pone.0316479 (PMC11957316; doi:10.1371/journal.pone.0316479)
Supplement: Supporting information 2 — (ZIP) [file pone.0316479.s002.zip › 008KN2R_PREMIX_Plate_KELCH2_D04.phd.1]

BEGIN_SEQUENCE 008KN2R_PREMIX_D04_1660754266021.ab1

BEGIN_COMMENT

CHROMAT_FILE: 008KN2R_PREMIX_D04_1660754266021.ab1
ABI_THUMBPRINT: 
BASECALLER_VERSION: KB 1.4.2.4
BASECALLER_NAME: ABI basecaller
QUALITY_LEVELS: 50
TIME: Wed Aug 17 12:48:23 2022
TRACE_ARRAY_MIN_INDEX: 
TRACE_ARRAY_MAX_INDEX: 
TRIM: 13 1079
CHEM: 
DYE: 

END_COMMENT

BEGIN_DNA
n 3 8
n 2 13
n 2 26
g 8 40
n 2 52
t 8 64
t 9 74
c 9 87
g 10 99
a 6 116
t 7 128
c 7 141
a 13 152
t 8 166
t 14 176
a 16 179
t 10 187
g 8 196
t 21 204
c 12 208
a 16 216
a 10 222
t 8 232
a 24 242
c 21 246
a 18 256
c 27 267
c 36 279
a 28 289
t 46 302
c 46 315
a 31 326
a 50 336
a 51 348
t 51 359
c 28 371
c 28 384
a 28 393
c 51 405
c 61 417
t 61 430
a 61 442
t 58 454
a 51 466
c 58 477
a 31 487
a 58 497
a 61 508
a 61 520
t 61 530
a 58 542
c 58 552
t 61 565
a 61 577
a 61 589
t 58 601
g 58 614
g 61 628
g 58 641
a 58 655
a 61 665
t 46 675
g 58 687
g 58 701
t 58 713
a 58 724
a 58 735
a 51 746
a 51 757
a 51 768
t 51 778
t 58 790
t 58 802
a 61 813
a 61 825
t 61 835
a 61 848
c 61 858
c 41 870
a 41 881
t 28 894
a 34 905
a 25 918
a 29 929
a 58 942
t 51 952
t 58 965
c 51 977
t 51 990
g 51 1003
c 58 1015
t 51 1029
t 51 1041
c 51 1053
t 61 1065
t 58 1078
t 58 1090
c 58 1102
a 58 1112
a 58 1123
c 61 1133
a 61 1144
a 51 1156
g 46 1167
g 51 1181
c 51 1194
t 58 1207
t 51 1220
c 58 1231
a 51 1243
c 51 1253
t 58 1267
t 58 1280
t 58 1293
c 58 1305
a 51 1316
c 51 1327
t 58 1340
t 51 1353
a 58 1364
a 58 1376
a 58 1388
t 58 1399
c 58 1411
t 58 1424
t 58 1437
t 58 1450
t 58 1462
g 58 1475
g 51 1488
t 58 1500
a 58 1512
t 51 1523
g 58 1535
g 58 1548
g 58 1561
t 58 1574
a 58 1585
t 58 1596
a 58 1608
g 58 1620
t 51 1634
t 51 1646
a 58 1658
a 51 1669
c 51 1681
g 58 1694
g 51 1707
a 58 1721
t 58 1732
t 51 1745
t 51 1757
c 51 1769
t 58 1782
t 51 1794
a 58 1805
a 51 1817
g 51 1829
a 58 1842
a 61 1853
g 61 1865
t 61 1877
t 61 1889
a 61 1900
a 61 1912
g 51 1924
t 51 1937
a 58 1948
t 58 1960
a 58 1972
a 58 1984
t 58 1996
t 58 2008
c 51 2021
t 58 2034
a 61 2045
a 61 2057
a 61 2069
t 61 2081
a 61 2092
a 58 2104
c 51 2116
t 51 2129
c 51 2141
a 51 2152
c 51 2164
t 51 2177
a 51 2189
t 61 2201
c 61 2214
c 61 2226
c 58 2238
t 58 2251
a 61 2263
t 61 2275
c 58 2287
t 51 2300
a 58 2311
a 58 2322
g 58 2334
a 61 2347
a 61 2359
t 61 2370
a 58 2381
t 51 2393
t 58 2405
c 58 2417
t 61 2430
t 58 2443
c 58 2455
c 58 2467
t 51 2480
t 58 2492
g 58 2504
t 51 2517
t 51 2529
t 51 2541
a 51 2552
t 61 2563
c 61 2575
t 61 2588
c 61 2600
t 61 2613
g 61 2625
g 58 2638
t 51 2650
t 51 2662
a 51 2673
c 58 2684
a 58 2695
t 58 2707
g 61 2719
a 61 2733
t 61 2744
g 58 2757
t 58 2769
c 58 2781
t 51 2794
t 58 2806
c 61 2818
c 61 2830
a 58 2841
c 61 2852
t 51 2865
t 51 2878
a 58 2889
a 61 2901
t 58 2913
a 58 2924
a 51 2936
t 51 2948
t 58 2960
t 58 2973
c 58 2985
t 58 2997
c 58 3009
t 58 3022
a 61 3033
t 61 3045
a 58 3056
a 58 3068
a 58 3080
t 61 3091
g 61 3104
a 58 3116
a 58 3128
t 51 3140
c 58 3152
t 58 3165
t 58 3177
t 58 3189
t 58 3202
t 51 3214
g 51 3227
t 51 3238
t 58 3250
g 58 3263
t 58 3274
g 58 3287
t 58 3298
t 58 3310
a 58 3322
a 51 3333
g 51 3345
g 58 3358
t 58 3369
a 58 3381
t 58 3392
g 58 3405
t 58 3417
c 58 3429
t 58 3442
a 58 3453
g 51 3466
a 51 3478
t 51 3490
g 61 3502
t 58 3514
t 58 3526
t 58 3538
c 58 3550
a 58 3561
a 58 3572
a 58 3584
a 58 3596
a 58 3608
t 61 3619
a 61 3631
g 61 3644
c 61 3656
t 61 3669
c 61 3681
c 61 3693
a 61 3704
c 61 3715
c 61 3728
a 61 3739
a 61 3751
c 61 3763
a 61 3774
t 58 3786
t 58 3799
a 61 3811
a 61 3823
t 61 3834
a 58 3846
t 58 3858
c 58 3870
a 61 3882
a 61 3893
t 61 3905
c 61 3918
a 61 3929
t 61 3941
a 61 3953
g 61 3966
t 61 3978
t 58 3991
t 61 4003
c 58 4015
a 58 4026
g 61 4038
t 61 4051
a 61 4062
g 61 4074
c 61 4086
a 61 4098
a 61 4110
t 61 4121
a 58 4133
t 58 4145
t 61 4157
t 61 4170
g 61 4182
c 61 4194
a 61 4206
t 61 4218
c 61 4230
a 61 4241
a 61 4253
c 61 4265
a 58 4277
a 58 4288
t 61 4301
t 61 4313
t 61 4326
t 61 4338
t 61 4350
t 61 4362
t 61 4374
t 61 4386
t 61 4398
t 28 4410
a 61 4421
t 61 4433
c 61 4445
a 61 4456
t 61 4468
t 61 4481
c 61 4493
t 61 4505
c 61 4518
a 61 4529
a 61 4540
a 61 4552
a 61 4564
t 61 4576
t 61 4588
t 61 4600
t 61 4612
t 61 4624
a 61 4635
t 61 4647
a 58 4658
t 58 4670
t 58 4682
c 58 4695
t 58 4707
t 61 4719
g 61 4731
a 61 4744
t 61 4755
a 61 4767
a 61 4778
t 61 4790
a 58 4802
t 58 4813
t 61 4825
t 61 4838
t 61 4850
t 61 4862
c 61 4875
t 61 4887
t 58 4899
t 58 4911
t 61 4923
t 61 4935
c 61 4946
t 61 4958
a 61 4969
a 61 4980
a 61 4992
t 61 5004
a 61 5015
t 61 5027
a 61 5039
a 61 5051
t 61 5063
a 61 5074
c 61 5086
t 61 5099
a 61 5110
a 61 5123
t 61 5135
t 61 5147
t 61 5159
a 61 5171
a 61 5183
t 61 5195
t 61 5207
t 58 5220
t 61 5231
a 61 5243
t 61 5254
c 61 5267
g 61 5279
a 61 5292
t 58 5303
t 58 5316
t 58 5328
c 61 5340
t 61 5352
t 61 5364
g 61 5376
t 61 5389
a 58 5400
a 58 5411
a 58 5423
a 61 5435
a 58 5447
t 58 5458
c 61 5470
t 61 5483
t 61 5495
a 58 5506
a 58 5518
t 58 5530
c 61 5542
t 61 5555
t 61 5567
t 61 5579
c 61 5591
t 61 5604
t 61 5615
c 61 5627
a 61 5638
t 61 5650
c 61 5662
a 61 5674
a 61 5685
a 58 5697
t 58 5709
c 61 5721
g 61 5734
t 61 5746
t 61 5758
t 61 5770
c 61 5782
c 61 5794
t 61 5806
a 61 5818
t 58 5830
g 61 5842
t 61 5854
t 61 5866
c 58 5878
t 58 5891
t 61 5902
c 61 5914
t 61 5927
t 61 5939
t 61 5951
t 61 5963
t 61 5975
c 61 5986
t 61 5998
t 61 6010
t 61 6022
t 61 6034
t 61 6046
t 61 6058
t 61 6069
a 61 6081
t 61 6092
t 61 6104
t 61 6116
g 61 6128
t 61 6140
t 58 6152
t 58 6164
a 58 6175
t 58 6187
a 61 6199
a 61 6210
c 61 6222
c 61 6235
a 61 6246
t 61 6258
t 58 6271
a 51 6283
g 51 6295
a 58 6308
t 61 6319
a 58 6331
t 58 6342
a 51 6354
t 58 6366
c 58 6378
a 58 6390
a 58 6402
t 58 6414
a 58 6426
t 58 6438
c 61 6450
t 61 6463
a 61 6475
a 61 6486
t 61 6499
t 61 6511
t 61 6524
c 61 6536
t 61 6548
t 61 6560
t 61 6572
c 61 6584
t 61 6597
t 61 6608
t 61 6620
c 61 6632
a 61 6643
t 61 6655
c 61 6667
a 61 6678
t 61 6690
g 61 6702
t 61 6715
a 61 6726
a 58 6738
t 58 6750
t 61 6762
t 61 6774
c 61 6787
t 61 6799
g 61 6811
t 61 6824
t 61 6836
c 61 6848
t 58 6860
t 58 6872
c 61 6884
a 61 6895
a 61 6906
t 61 6918
a 61 6929
t 61 6941
t 61 6953
t 61 6965
t 58 6978
t 58 6990
a 61 7002
c 61 7013
g 61 7026
g 61 7038
t 61 7051
t 61 7063
t 61 7075
t 61 7087
c 61 7099
t 61 7111
a 61 7122
a 58 7133
t 61 7146
t 61 7158
c 61 7170
t 61 7182
t 61 7194
t 61 7207
g 61 7219
t 61 7231
a 61 7242
c 61 7254
a 61 7265
a 61 7277
t 61 7289
c 61 7301
g 61 7313
t 61 7326
a 61 7339
c 61 7350
t 61 7362
t 61 7375
t 61 7387
t 61 7400
t 61 7412
c 61 7423
c 61 7435
a 61 7446
t 61 7458
t 61 7471
t 61 7483
c 61 7495
t 61 7507
a 51 7519
g 51 7531
t 51 7544
t 61 7556
c 61 7568
t 61 7580
t 58 7592
t 58 7604
c 58 7616
t 58 7628
t 61 7640
a 61 7652
t 58 7664
c 58 7676
t 58 7688
t 58 7700
t 61 7712
a 61 7723
a 61 7736
a 61 7748
t 61 7760
a 58 7772
a 58 7784
t 58 7796
t 61 7808
t 61 7820
a 61 7832
t 61 7844
c 61 7857
t 61 7869
t 61 7882
t 61 7894
t 61 7906
t 61 7918
c 61 7930
t 61 7942
c 51 7954
g 51 7966
a 58 7978
a 61 7990
t 61 8003
a 61 8014
a 61 8026
a 58 8039
a 58 8051
t 58 8063
t 58 8075
c 61 8087
a 58 8099
t 61 8111
t 61 8123
t 61 8136
g 61 8148
t 61 8160
g 61 8173
t 58 8185
c 61 8197
t 58 8209
t 61 8221
t 61 8233
t 61 8245
t 61 8257
t 61 8269
a 61 8281
a 61 8292
c 61 8304
c 58 8316
a 58 8328
a 61 8340
t 61 8352
t 61 8365
a 61 8376
a 61 8389
t 61 8401
a 61 8413
a 61 8426
a 61 8439
t 61 8450
g 58 8463
t 58 8475
a 58 8487
a 61 8500
t 61 8511
t 61 8524
c 61 8536
t 61 8548
t 61 8560
a 61 8573
a 61 8585
a 61 8597
t 61 8609
c 58 8621
a 51 8633
c 58 8645
c 61 8657
t 61 8669
a 61 8682
c 61 8693
c 61 8706
a 61 8718
t 61 8730
a 61 8742
t 61 8753
t 58 8766
t 58 8778
t 58 8790
c 61 8803
a 61 8814
a 61 8826
a 61 8838
a 61 8850
t 61 8862
c 58 8874
a 51 8886
c 51 8898
t 61 8910
a 61 8922
g 61 8935
c 61 8948
a 61 8960
t 61 8971
c 61 8983
a 61 8995
c 58 9007
t 61 9019
t 61 9031
a 61 9044
a 61 9056
t 61 9068
t 61 9080
c 61 9092
c 58 9105
g 58 9117
t 51 9129
t 58 9142
t 61 9153
c 58 9165
a 58 9176
a 58 9188
t 61 9199
a 58 9212
a 61 9224
t 61 9236
t 61 9248
t 61 9260
t 58 9272
c 58 9284
t 58 9296
t 58 9308
t 58 9320
t 61 9332
c 61 9344
a 58 9355
t 58 9366
a 61 9378
a 58 9390
g 51 9403
t 51 9415
a 58 9427
t 58 9438
c 58 9450
a 58 9462
t 61 9474
t 61 9486
t 61 9498
a 61 9510
c 61 9522
a 61 9533
t 61 9545
t 61 9557
a 61 9569
t 61 9581
t 61 9593
t 61 9605
a 61 9618
c 51 9629
a 51 9641
g 58 9653
t 61 9666
t 58 9677
g 61 9690
a 61 9703
a 61 9714
a 61 9728
a 61 9739
t 58 9752
t 61 9765
t 61 9776
t 61 9787
t 61 9798
t 61 9809
t 61 9822
a 61 9834
a 58 9846
a 58 9858
t 58 9870
t 61 9882
g 58 9894
t 58 9907
t 58 9918
t 61 9929
a 61 9942
a 61 9953
t 58 9966
c 58 9978
c 58 9990
a 58 10002
g 58 10014
a 58 10026
a 51 10038
t 51 10050
c 51 10062
a 51 10074
t 61 10085
c 61 10098
a 61 10109
t 61 10121
t 61 10133
t 58 10144
a 58 10157
t 51 10169
a 51 10182
a 36 10192
g 51 10205
a 51 10219
t 61 10231
t 61 10242
t 61 10253
g 61 10266
c 61 10278
t 61 10290
g 58 10302
c 58 10314
a 51 10325
t 51 10337
c 51 10349
t 51 10361
a 58 10373
a 58 10385
a 58 10397
a 58 10409
a 58 10421
a 28 10432
t 61 10444
t 58 10455
c 58 10467
t 58 10479
c 51 10492
t 58 10505
t 58 10516
t 51 10527
t 58 10539
t 51 10550
t 51 10561
g 31 10574
t 31 10588
t 31 10597
g 58 10611
g 41 10621
t 41 10635
a 58 10647
t 61 10658
t 58 10669
c 58 10681
a 58 10692
t 58 10704
a 58 10716
a 51 10727
t 58 10740
t 58 10750
g 58 10763
a 51 10776
t 51 10788
g 58 10801
g 51 10812
a 46 10825
g 46 10836
a 61 10850
a 58 10861
t 61 10874
t 58 10884
c 51 10897
a 51 10908
t 41 10918
a 46 10931
t 46 10943
t 41 10953
a 51 10967
t 58 10979
t 51 10989
a 51 11002
t 58 11015
t 51 11025
a 58 11038
a 46 11049
t 46 11060
a 51 11074
a 46 11085
g 58 11098
a 46 11110
t 58 11122
t 51 11132
a 58 11145
t 58 11157
t 58 11168
a 58 11180
g 51 11192
t 51 11206
t 46 11215
a 41 11228
t 58 11240
a 51 11252
t 46 11263
t 46 11273
a 46 11286
t 61 11299
t 58 11310
t 46 11321
g 58 11334
c 58 11347
t 58 11359
g 58 11371
t 58 11383
c 58 11395
a 58 11407
g 57 11419
a 40 11431
t 45 11444
t 45 11453
a 40 11465
t 45 11477
t 28 11486
a 58 11500
t 58 11512
t 51 11521
a 46 11534
t 46 11547
t 46 11556
a 46 11569
t 46 11581
t 29 11591
a 29 11605
t 46 11617
t 46 11626
a 29 11639
t 29 11649
g 50 11664
a 35 11677
t 18 11692
a 35 11701
a 40 11715
a 39 11725
t 27 11735
a 36 11746
t 46 11759
t 46 11769
a 36 11781
t 29 11793
t 29 11802
a 29 11816
t 51 11829
t 51 11840
t 49 11852
t 46 11863
c 50 11877
a 49 11888
t 50 11901
t 45 11913
t 22 11922
g 23 11933
g 18 11941
a 35 11955
a 16 11965
t 27 11979
a 26 11990
g 11 12003
a 30 12018
n 2 12029
t 50 12040
c 50 12052
t 52 12066
t 54 12076
t 51 12089
t 51 12103
t 53 12118
t 51 12133
t 51 12145
t 28 12156
a 27 12168
t 32 12181
t 18 12192
t 17 12203
a 40 12215
a 27 12224
c 35 12237
a 51 12249
a 46 12259
t 49 12272
t 46 12283
t 36 12293
a 24 12306
t 36 12317
t 27 12328
t 26 12338
a 48 12352
a 45 12363
a 31 12374
t 22 12387
a 26 12398
t 44 12411
t 40 12422
t 35 12432
a 39 12445
t 47 12457
t 44 12467
t 30 12479
c 36 12493
c 25 12503
t 35 12514
a 25 12527
t 15 12539
a 10 12551
t 28 12563
t 25 12573
a 43 12585
t 35 12597
c 35 12608
t 27 12621
t 23 12632
t 20 12640
a 17 12654
a 7 12664
a 8 12676
c 11 12689
a 14 12701
a 6 12709
a 8 12721
t 25 12732
t 13 12743
a 23 12756
t 23 12769
t 23 12778
a 42 12793
a 42 12804
a 28 12816
t 39 12829
g 36 12841
t 20 12855
t 14 12865
c 20 12876
t 21 12888
t 21 12897
g 30 12912
a 35 12924
a 17 12935
a 35 12948
a 25 12962
a 25 12972
t 39 12986
a 42 13001
c 25 13013
t 18 13026
t 10 13036
g 22 13051
g 12 13066
a 38 13081
a 48 13092
a 37 13104
a 32 13115
a 22 13127
a 15 13138
a 10 13148
n 2 13159
t 18 13175
t 45 13186
t 41 13199
t 45 13210
t 31 13222
t 26 13233
a 41 13245
c 41 13256
t 18 13268
a 14 13278
t 13 13288
c 20 13299
a 35 13312
a 30 13323
a 13 13334
g 24 13347
t 18 13360
t 16 13370
c 10 13385
a 23 13400
a 18 13410
t 27 13424
c 14 13436
t 15 13449
a 20 13462
a 12 13472
n 2 13484
a 9 13495
c 10 13507
c 11 13517
c 8 13531
c 8 13542
c 10 13553
a 11 13567
t 24 13580
t 16 13591
c 38 13605
a 28 13619
t 24 13632
g 19 13645
g 16 13655
a 10 13669
END_DNA

END_SEQUENCE
