# Supplementary material for: Polymorphisms in Pfkelch13 domains before and after the introduction of artemisinin-based combination therapy in Southwest Nigeria
Source: PLoS One. 2025 Mar 31;20(3):e0316479. doi: 10.1371/journal.pone.0316479 (PMC11957316; doi:10.1371/journal.pone.0316479)
Supplement: Supporting information 2 — (ZIP) [file pone.0316479.s002.zip › 008KNIFW_PREMIX_Plate_CORKELCH_D12.phd.1]

BEGIN_SEQUENCE 008KNIFW_PREMIX_D12_1660755839443.ab1

BEGIN_COMMENT

CHROMAT_FILE: 008KNIFW_PREMIX_D12_1660755839443.ab1
ABI_THUMBPRINT: 
BASECALLER_VERSION: KB 1.4.2.4
BASECALLER_NAME: ABI basecaller
QUALITY_LEVELS: 50
TIME: Wed Aug 17 13:12:30 2022
TRACE_ARRAY_MIN_INDEX: 
TRACE_ARRAY_MAX_INDEX: 
TRIM: 18 816
CHEM: 
DYE: 

END_COMMENT

BEGIN_DNA
a 6 12
g 6 24
a 6 30
g 6 40
g 6 56
a 8 68
a 8 79
t 8 93
g 15 105
g 10 116
a 12 129
a 14 139
g 10 153
g 10 161
g 8 167
a 10 176
a 8 186
a 10 197
t 13 208
c 8 222
c 9 231
n 2 237
t 17 245
t 15 256
t 20 268
a 20 276
a 15 282
g 15 291
t 25 302
a 27 314
t 40 324
t 8 336
g 8 349
t 26 361
g 30 374
t 31 385
a 45 396
t 29 407
a 28 418
g 35 430
g 44 443
t 45 455
g 50 467
g 45 480
a 29 493
t 46 502
t 51 514
t 28 525
g 36 537
a 29 551
t 28 559
g 46 572
g 46 585
t 34 595
g 36 608
t 51 620
a 49 631
g 49 642
a 36 653
a 30 664
t 29 673
a 25 684
t 25 694
t 28 706
t 28 719
a 29 729
a 29 740
a 48 752
t 30 763
t 28 774
c 11 786
g 11 798
a 26 811
t 28 822
g 29 834
g 34 847
a 25 860
a 16 870
t 34 881
t 44 892
a 46 903
t 46 913
t 48 927
a 30 939
g 31 950
a 36 964
t 28 974
a 18 986
t 28 995
t 46 1009
a 31 1020
g 25 1032
t 25 1046
c 32 1058
a 41 1068
a 16 1079
c 16 1090
a 17 1101
a 32 1114
t 51 1125
g 51 1138
c 41 1150
t 28 1163
g 28 1175
g 31 1190
c 34 1202
g 32 1214
t 46 1225
a 31 1238
t 46 1248
g 58 1261
t 51 1275
g 58 1286
t 58 1298
a 51 1310
c 51 1320
a 46 1330
c 58 1343
c 58 1355
t 34 1368
a 34 1380
t 58 1392
g 58 1404
t 34 1417
c 32 1430
t 32 1442
a 34 1453
c 51 1464
c 51 1477
a 51 1487
a 28 1498
a 17 1510
a 31 1521
a 58 1534
a 41 1544
g 25 1556
c 26 1568
t 28 1579
t 36 1592
a 51 1604
t 51 1615
t 51 1629
t 50 1641
t 32 1653
g 49 1665
g 45 1678
a 36 1691
a 46 1702
g 36 1712
t 30 1726
g 26 1737
c 15 1748
t 26 1761
g 26 1773
t 16 1786
a 26 1797
t 29 1808
t 44 1821
g 26 1833
a 16 1846
a 16 1858
t 27 1869
a 28 1880
a 25 1892
t 16 1902
t 39 1916
t 41 1928
c 29 1940
t 26 1952
t 17 1965
a 26 1976
t 29 1988
a 28 1999
c 51 2011
g 25 2024
t 50 2037
t 50 2049
t 32 2061
t 51 2074
t 46 2085
g 32 2097
g 29 2110
t 25 2122
g 41 2134
g 46 2147
t 46 2159
a 41 2169
a 32 2182
t 51 2192
a 50 2204
a 31 2216
c 46 2227
t 26 2240
a 15 2251
t 15 2264
g 26 2275
a 36 2289
t 46 2300
t 26 2312
a 15 2324
t 26 2336
a 36 2347
a 41 2360
g 46 2371
g 51 2385
c 32 2398
t 41 2409
t 31 2421
t 31 2434
a 51 2445
t 51 2457
t 34 2470
t 25 2482
g 58 2495
a 58 2507
a 58 2518
a 58 2530
c 58 2542
t 51 2553
g 29 2565
a 28 2579
g 29 2588
g 46 2603
t 58 2615
g 51 2628
t 41 2640
a 46 2651
t 31 2661
g 31 2674
a 46 2687
t 46 2697
c 51 2711
g 51 2724
t 51 2736
t 36 2749
t 25 2761
a 36 2772
a 28 2783
g 25 2796
a 41 2808
g 25 2820
a 27 2832
t 28 2842
g 28 2856
t 44 2867
a 47 2879
t 40 2889
g 40 2902
g 36 2916
t 25 2927
a 36 2940
t 26 2950
g 26 2964
t 18 2975
t 27 2987
t 30 3001
c 25 3012
a 18 3024
a 26 3035
g 26 3047
t 16 3060
a 26 3071
a 46 3083
t 27 3094
t 18 3106
t 26 3119
a 34 3130
a 29 3141
a 31 3154
t 32 3165
a 32 3177
t 51 3188
a 51 3201
c 36 3212
c 31 3225
t 31 3238
a 34 3249
g 34 3263
a 58 3275
a 51 3287
g 34 3299
a 32 3311
a 51 3324
a 51 3334
t 58 3346
a 58 3357
a 58 3369
t 58 3380
t 58 3393
g 58 3406
t 58 3417
g 29 3430
g 31 3443
t 41 3455
g 17 3467
t 17 3478
t 26 3491
a 31 3503
c 58 3515
g 25 3527
t 29 3538
c 52 3552
a 51 3563
a 51 3575
a 32 3587
t 51 3599
g 52 3611
g 51 3623
t 26 3635
a 16 3647
g 26 3660
a 29 3671
a 31 3683
t 32 3695
t 41 3707
t 16 3719
a 25 3731
t 46 3743
t 41 3754
g 46 3768
t 51 3779
a 51 3792
t 58 3803
t 46 3814
g 58 3828
g 58 3841
g 51 3854
g 51 3867
g 58 3879
a 58 3892
t 61 3903
a 58 3914
t 51 3925
g 51 3938
a 41 3951
t 41 3962
g 51 3975
g 51 3988
c 58 4000
t 58 4012
c 34 4025
t 34 4037
t 58 4049
c 25 4062
t 34 4074
a 61 4084
t 61 4097
t 61 4108
a 58 4120
t 51 4132
a 32 4144
c 51 4155
c 58 4169
g 58 4180
a 51 4193
a 51 4206
t 51 4218
g 51 4230
t 51 4242
a 51 4254
g 25 4266
a 58 4279
a 58 4291
g 58 4303
c 51 4315
a 58 4327
t 58 4338
a 34 4351
t 51 4362
g 41 4374
a 41 4388
t 51 4400
c 58 4413
a 34 4424
t 41 4436
c 17 4449
g 26 4461
t 58 4474
a 34 4486
t 58 4498
g 51 4510
a 58 4523
a 34 4535
a 34 4547
g 51 4559
c 32 4572
a 58 4583
t 51 4594
g 58 4606
g 41 4619
g 29 4632
t 29 4644
a 34 4656
g 34 4669
a 58 4681
g 58 4693
g 61 4706
t 58 4717
g 58 4729
g 51 4742
c 34 4754
a 32 4766
c 58 4778
c 58 4790
t 58 4802
t 58 4815
t 58 4828
g 34 4840
a 51 4853
a 58 4864
t 34 4876
a 32 4887
c 51 4899
c 58 4911
c 58 4923
c 58 4936
t 58 4948
a 58 4960
g 32 4972
a 32 4985
t 51 4996
c 51 5009
a 51 5020
t 51 5031
c 51 5044
a 51 5056
g 25 5068
c 58 5080
t 58 5093
a 58 5105
t 58 5116
g 58 5129
t 51 5141
g 51 5153
t 51 5165
g 61 5177
t 61 5190
t 58 5203
g 58 5215
c 58 5227
t 58 5239
t 51 5251
t 51 5264
t 51 5276
g 51 5288
a 58 5300
t 58 5311
a 58 5323
a 34 5335
t 34 5346
a 58 5358
a 34 5370
a 34 5383
a 46 5394
t 51 5405
t 32 5418
t 34 5430
a 32 5442
t 58 5453
g 58 5467
t 51 5478
c 51 5492
a 51 5503
t 58 5515
t 34 5527
g 58 5539
g 34 5552
t 58 5564
g 58 5577
g 58 5590
a 58 5603
a 58 5614
c 58 5626
t 41 5637
a 25 5649
a 27 5661
t 58 5674
g 58 5686
g 58 5699
t 58 5711
g 32 5724
a 31 5736
g 58 5748
a 58 5762
g 61 5773
a 61 5786
t 61 5796
t 58 5808
a 58 5820
a 34 5832
a 58 5844
t 58 5855
t 51 5868
c 32 5881
t 58 5893
a 61 5904
t 58 5916
t 34 5929
g 34 5942
a 51 5955
a 32 5966
g 32 5978
t 51 5990
a 58 6002
t 58 6012
a 58 6024
t 58 6036
g 58 6049
a 58 6062
a 34 6074
g 25 6086
a 51 6098
a 31 6109
a 18 6121
a 27 6133
a 58 6145
a 58 6157
t 58 6169
g 34 6181
a 34 6194
a 58 6205
t 58 6217
a 58 6229
a 58 6242
a 61 6254
t 61 6265
g 61 6278
g 61 6291
g 61 6303
a 58 6316
a 58 6328
c 58 6340
a 58 6351
a 58 6363
t 58 6375
t 61 6386
t 61 6400
c 58 6412
c 58 6424
a 58 6435
t 61 6447
a 61 6459
t 61 6471
g 61 6483
c 58 6496
c 58 6508
t 58 6520
t 58 6532
a 58 6544
t 61 6555
t 61 6568
a 61 6579
g 61 6591
a 61 6604
a 61 6616
g 61 6628
c 61 6640
t 61 6652
a 61 6664
g 61 6676
a 58 6688
a 61 6700
g 61 6711
t 61 6723
t 61 6735
c 58 6747
a 51 6758
g 58 6770
g 58 6783
a 58 6796
g 58 6807
c 58 6820
a 58 6832
g 61 6844
c 58 6856
t 58 6868
t 58 6880
t 61 6893
t 61 6904
a 61 6916
a 58 6927
t 58 6939
t 58 6951
a 61 6962
c 61 6975
c 61 6986
t 58 6998
t 58 7010
a 58 7023
a 58 7034
t 58 7046
c 46 7058
a 51 7069
a 58 7080
a 61 7092
t 61 7104
a 61 7116
t 61 7127
a 61 7139
t 61 7150
g 58 7163
t 58 7175
t 58 7187
g 61 7200
t 61 7212
t 61 7223
g 61 7236
g 61 7248
a 61 7261
g 61 7272
g 58 7284
t 58 7296
a 58 7308
t 61 7319
t 61 7331
g 58 7343
a 58 7356
t 61 7367
a 61 7379
a 58 7390
t 61 7402
g 61 7414
a 61 7427
a 61 7438
c 58 7450
a 58 7461
t 58 7473
a 61 7485
a 61 7496
c 58 7509
a 51 7519
t 51 7531
a 61 7544
t 61 7555
t 61 7567
a 58 7579
g 58 7591
a 58 7603
t 58 7615
t 61 7626
c 51 7639
c 51 7651
g 51 7663
t 51 7676
t 58 7687
g 61 7699
a 61 7712
a 58 7723
c 58 7736
a 58 7747
a 51 7758
t 51 7770
a 51 7782
t 58 7793
c 58 7806
a 58 7818
a 58 7827
c 58 7841
c 51 7852
a 51 7863
t 51 7876
t 58 7889
t 58 7900
a 51 7914
a 58 7923
t 51 7936
a 58 7947
a 51 7959
a 51 7970
a 58 7982
g 51 7995
a 58 8007
t 58 8019
g 61 8031
g 61 8042
c 58 8055
a 58 8068
a 58 8077
t 58 8090
t 58 8102
t 58 8112
c 51 8125
t 58 8137
a 58 8149
a 61 8161
a 58 8172
t 58 8184
g 58 8196
g 41 8207
t 41 8219
g 41 8231
t 58 8243
a 58 8254
c 51 8266
c 46 8277
a 46 8287
g 58 8301
a 58 8314
g 46 8325
a 58 8339
a 58 8348
a 51 8362
a 29 8372
a 37 8382
a 35 8397
a 22 8408
t 35 8419
g 45 8431
a 45 8445
a 52 8455
t 52 8467
t 52 8480
t 37 8491
t 37 8501
g 32 8516
g 23 8525
a 40 8539
g 51 8550
c 51 8562
t 53 8574
g 53 8586
c 51 8598
c 41 8608
a 28 8619
c 26 8631
a 26 8640
t 30 8653
t 40 8663
g 45 8676
t 49 8688
c 49 8700
a 51 8711
g 50 8723
a 45 8735
t 23 8746
t 22 8756
c 22 8770
t 23 8782
t 17 8791
a 12 8804
t 27 8813
a 33 8824
t 36 8837
a 51 8850
a 49 8859
t 51 8871
t 50 8882
a 50 8893
c 40 8904
a 45 8916
g 40 8929
g 45 8940
a 23 8953
g 23 8966
g 22 8975
a 22 8988
g 20 8999
a 27 9013
a 57 9024
a 52 9034
a 52 9045
t 52 9058
g 60 9070
g 57 9080
c 58 9093
g 51 9105
a 51 9117
a 51 9128
g 36 9139
t 46 9152
t 46 9162
c 51 9175
t 58 9186
a 58 9199
a 58 9210
a 61 9220
t 61 9233
t 58 9243
c 46 9254
a 46 9266
t 46 9276
g 51 9288
t 51 9300
c 27 9312
a 18 9322
t 26 9331
t 37 9342
t 33 9354
c 30 9366
t 35 9379
t 32 9391
t 24 9408
c 28 9421
a 21 9432
c 27 9444
c 33 9456
a 10 9467
a 17 9481
a 11 9490
t 26 9501
a 30 9514
c 35 9526
a 36 9539
a 19 9551
t 19 9565
g 36 9578
a 38 9591
a 34 9600
t 28 9612
g 23 9625
g 22 9634
c 33 9647
a 25 9658
g 12 9670
c 12 9681
n 2 9694
n 2 9703
n 2 9715
g 8 9726
c 10 9739
END_DNA

END_SEQUENCE
