# Supplementary material for: Polymorphisms in Pfkelch13 domains before and after the introduction of artemisinin-based combination therapy in Southwest Nigeria
Source: PLoS One. 2025 Mar 31;20(3):e0316479. doi: 10.1371/journal.pone.0316479 (PMC11957316; doi:10.1371/journal.pone.0316479)
Supplement: Supporting information 2 — (ZIP) [file pone.0316479.s002.zip › 010KN1R_PREMIX_Plate_KELCH1_B03.phd.1]

BEGIN_SEQUENCE 010KN1R_PREMIX_B03_1660754316124.ab1

BEGIN_COMMENT

CHROMAT_FILE: 010KN1R_PREMIX_B03_1660754316124.ab1
ABI_THUMBPRINT: 
BASECALLER_VERSION: KB 1.4.2.4
BASECALLER_NAME: ABI basecaller
QUALITY_LEVELS: 50
TIME: Wed Aug 17 12:48:24 2022
TRACE_ARRAY_MIN_INDEX: 
TRACE_ARRAY_MAX_INDEX: 
TRIM: 14 823
CHEM: 
DYE: 

END_COMMENT

BEGIN_DNA
g 7 2
c 7 14
c 7 24
c 7 35
c 8 46
c 8 59
c 9 70
t 11 83
g 13 93
a 10 108
a 12 118
g 12 130
a 12 140
g 7 150
t 7 161
g 8 172
a 13 185
a 20 192
a 22 198
t 11 210
t 14 220
t 12 226
a 14 236
g 16 247
a 20 261
a 22 271
c 19 283
t 28 294
t 35 305
c 31 318
g 25 329
c 28 341
c 41 351
a 51 362
t 51 373
t 46 386
t 31 399
t 28 411
c 53 423
t 51 435
c 51 445
c 50 455
t 30 467
n 2 478
c 21 490
t 45 502
g 40 513
t 27 527
a 32 538
a 31 548
t 30 558
t 36 570
a 28 580
t 28 589
a 44 602
t 44 611
a 47 622
a 36 634
g 36 645
a 28 659
a 47 670
t 28 680
c 24 691
t 27 704
g 17 716
a 27 730
c 24 739
n 2 750
a 14 760
t 23 772
g 43 784
t 35 797
g 46 808
g 44 823
c 46 835
a 31 846
g 31 857
c 45 870
t 45 883
c 31 894
c 18 906
a 25 916
a 29 927
a 27 938
a 18 950
t 29 961
t 49 974
c 29 985
a 25 996
t 28 1006
t 31 1021
t 51 1033
t 32 1046
t 32 1058
t 36 1071
t 41 1084
c 41 1094
t 45 1107
c 45 1118
t 49 1131
g 49 1143
g 36 1156
t 20 1169
a 26 1180
c 28 1189
a 46 1201
c 28 1211
c 29 1223
a 29 1235
t 26 1248
t 16 1261
t 16 1275
a 26 1286
g 25 1298
a 46 1311
a 43 1323
a 30 1335
t 26 1345
t 16 1357
g 27 1370
c 29 1382
c 28 1394
a 30 1406
t 36 1418
c 46 1429
t 44 1444
t 36 1457
t 16 1469
t 16 1481
a 26 1492
t 36 1503
t 28 1516
a 41 1527
a 46 1538
a 31 1550
t 31 1562
g 50 1575
g 41 1588
t 16 1600
t 34 1612
g 41 1625
a 29 1639
t 51 1650
a 58 1662
t 58 1673
t 58 1686
g 58 1698
t 51 1711
t 32 1724
c 58 1736
a 58 1747
a 34 1758
c 27 1769
g 46 1781
g 28 1795
a 28 1810
a 58 1822
t 58 1833
c 34 1845
t 34 1858
a 58 1869
a 58 1881
t 41 1892
a 29 1904
t 41 1916
g 58 1929
t 58 1942
t 41 1954
a 25 1966
t 31 1977
g 51 1990
t 25 2004
t 32 2015
c 58 2028
a 32 2039
t 58 2051
t 58 2063
a 58 2075
t 58 2087
c 51 2099
a 31 2110
a 31 2122
t 46 2134
a 58 2146
c 34 2158
c 41 2171
t 28 2184
c 28 2195
c 58 2209
a 58 2221
a 58 2232
c 58 2244
a 32 2255
a 32 2267
c 58 2279
a 58 2290
t 58 2302
a 58 2314
t 58 2327
a 58 2338
t 58 2351
t 58 2364
t 58 2377
g 51 2390
a 51 2403
t 51 2413
t 32 2427
a 58 2438
a 28 2449
g 36 2460
g 41 2474
t 25 2486
a 46 2498
a 51 2510
t 51 2521
t 51 2534
a 58 2546
a 58 2558
a 58 2570
a 58 2582
g 58 2594
c 58 2606
t 58 2619
g 58 2631
c 58 2643
t 58 2657
c 58 2668
c 58 2680
t 58 2694
g 58 2705
a 32 2719
a 51 2730
c 51 2742
t 58 2754
t 58 2767
c 58 2778
t 32 2791
a 51 2802
g 25 2814
c 58 2827
t 58 2839
t 58 2852
c 58 2863
t 58 2876
a 58 2887
a 58 2898
t 58 2910
a 41 2921
a 17 2933
g 21 2945
g 41 2958
c 28 2970
a 17 2982
t 51 2994
a 51 3006
t 58 3018
g 58 3030
g 58 3044
a 58 3057
a 58 3068
a 58 3081
t 51 3092
t 58 3104
g 58 3117
t 41 3128
t 28 3141
c 36 3153
c 51 3165
c 51 3177
a 51 3188
t 58 3201
t 58 3213
t 58 3226
a 51 3237
t 51 3249
t 51 3261
c 58 3273
a 61 3284
t 58 3296
t 58 3309
t 58 3321
t 58 3334
t 41 3345
t 29 3358
c 41 3369
t 58 3382
t 58 3395
c 58 3406
a 58 3417
t 58 3429
a 58 3440
t 34 3452
a 58 3464
c 58 3475
t 58 3488
t 34 3501
c 58 3513
a 29 3524
a 16 3536
t 31 3548
a 58 3561
g 58 3572
a 51 3585
a 51 3597
t 51 3609
t 51 3622
t 58 3633
a 51 3645
a 61 3657
t 61 3669
c 61 3681
t 61 3694
c 51 3707
t 51 3719
c 58 3731
a 58 3743
c 58 3754
c 58 3766
a 58 3778
t 61 3791
t 61 3803
a 58 3815
g 58 3827
t 58 3840
t 51 3852
c 58 3864
c 61 3876
a 58 3887
c 58 3899
c 58 3911
a 58 3923
a 61 3935
t 58 3948
g 58 3960
a 58 3973
c 61 3985
a 61 3996
t 61 4008
a 51 4020
a 51 4032
a 58 4045
t 58 4056
t 61 4069
t 61 4081
t 61 4094
a 58 4105
t 58 4117
t 58 4130
a 58 4142
t 58 4153
c 61 4166
a 61 4178
a 61 4189
a 61 4202
a 61 4214
g 61 4226
c 61 4238
a 61 4250
a 58 4262
c 61 4274
a 58 4286
c 58 4298
a 51 4310
c 51 4322
a 34 4334
t 58 4346
a 58 4359
g 58 4371
c 61 4385
t 61 4398
g 58 4410
a 58 4424
t 58 4435
g 58 4448
a 58 4461
t 58 4472
c 61 4484
t 58 4497
a 58 4509
g 58 4521
g 58 4534
g 61 4547
g 61 4560
t 61 4572
a 58 4584
t 51 4594
t 51 4607
c 58 4619
a 61 4630
a 61 4642
a 58 4655
g 58 4667
g 58 4679
t 61 4692
g 61 4704
c 58 4716
c 51 4728
a 58 4740
c 58 4751
c 58 4764
t 58 4777
c 58 4789
t 61 4802
a 58 4814
c 58 4825
c 58 4837
c 61 4849
a 61 4861
t 61 4873
g 61 4885
c 61 4898
t 61 4910
t 58 4923
t 58 4935
c 61 4947
a 58 4958
t 58 4969
a 51 4981
c 51 4993
g 32 5005
a 51 5018
t 58 5030
g 58 5042
a 58 5055
t 61 5066
c 61 5079
a 61 5090
t 61 5102
a 58 5114
t 58 5126
g 61 5138
c 61 5151
t 61 5164
t 61 5176
c 61 5188
t 61 5201
a 61 5212
c 61 5224
a 61 5235
t 61 5247
t 58 5260
c 58 5272
g 58 5284
g 58 5297
t 61 5310
a 61 5321
t 61 5333
a 61 5345
a 58 5356
t 58 5368
a 58 5380
g 58 5393
a 58 5406
a 61 5417
g 58 5430
a 58 5442
g 58 5454
c 58 5466
c 58 5478
a 58 5490
t 58 5502
c 51 5514
a 58 5526
t 58 5538
a 58 5550
t 61 5562
c 61 5574
c 61 5586
c 61 5598
c 61 5611
c 61 5623
a 61 5634
a 61 5646
t 61 5658
a 61 5670
c 61 5682
a 58 5693
a 58 5705
t 58 5717
a 58 5729
a 61 5741
a 61 5753
t 61 5765
t 61 5778
c 58 5790
t 58 5802
a 61 5814
c 61 5825
c 61 5838
a 61 5850
t 61 5861
t 61 5874
t 61 5887
g 61 5899
a 61 5912
c 61 5923
g 61 5936
t 61 5948
a 61 5959
a 61 5971
c 61 5983
a 61 5995
c 61 6006
c 61 6019
a 61 6030
c 61 6043
a 61 6054
a 61 6066
t 58 6079
t 58 6091
a 61 6103
t 61 6115
t 61 6127
t 61 6139
c 61 6152
t 61 6164
t 61 6176
c 61 6189
t 61 6201
a 61 6212
g 61 6224
g 61 6237
t 61 6249
a 61 6260
t 61 6272
a 58 6283
t 58 6295
t 61 6307
t 61 6319
a 61 6331
a 61 6343
a 61 6355
t 61 6367
t 61 6379
a 61 6391
c 61 6403
t 61 6416
t 61 6428
g 58 6440
a 58 6453
a 61 6465
a 61 6477
c 61 6488
a 61 6500
t 61 6512
a 61 6524
c 61 6536
c 61 6548
a 61 6560
t 61 6572
a 61 6584
c 61 6596
a 61 6608
t 61 6620
c 61 6633
t 61 6645
c 61 6658
t 61 6670
t 61 6683
a 61 6694
a 61 6706
a 61 6718
c 58 6730
g 51 6742
a 51 6754
t 58 6766
c 51 6778
a 58 6790
t 58 6802
a 61 6813
c 58 6825
a 51 6837
c 58 6849
c 61 6862
t 58 6874
c 58 6887
a 58 6899
g 61 6911
t 61 6923
t 61 6936
t 61 6948
c 61 6959
a 61 6971
a 61 6982
a 61 6994
t 61 7006
a 61 7018
a 61 7029
a 61 7042
g 61 7054
c 61 7066
c 61 7079
t 61 7091
t 58 7103
a 61 7115
t 61 7127
a 61 7138
a 58 7150
t 58 7162
c 58 7175
a 61 7186
t 61 7198
a 61 7210
g 61 7222
t 58 7235
t 51 7248
a 51 7259
t 58 7271
t 61 7284
a 61 7296
c 61 7307
c 61 7320
a 61 7331
c 61 7343
c 61 7356
a 61 7368
a 61 7380
a 61 7393
a 61 7406
a 61 7419
c 61 7430
g 61 7443
t 58 7455
a 58 7467
t 58 7479
a 61 7491
a 61 7504
g 61 7516
a 58 7529
a 58 7542
a 58 7555
t 61 7566
t 61 7578
a 58 7591
t 58 7602
t 58 7615
c 58 7627
a 58 7639
a 61 7651
t 61 7663
a 61 7675
c 61 7687
a 61 7699
g 61 7712
c 61 7725
a 61 7737
c 61 7749
t 61 7761
t 61 7774
c 58 7786
c 61 7798
a 58 7809
a 61 7822
a 61 7834
a 61 7847
t 61 7858
a 61 7871
a 61 7883
g 61 7896
c 61 7908
t 61 7920
t 61 7933
t 61 7944
t 61 7957
t 61 7969
t 61 7981
g 58 7993
g 58 8006
t 61 8018
a 61 8029
g 58 8041
a 58 8054
c 61 8065
a 61 8077
t 58 8089
a 61 8102
g 61 8114
g 61 8127
t 61 8139
g 61 8151
t 61 8164
a 61 8175
c 61 8187
a 61 8199
c 61 8211
a 61 8223
t 61 8235
a 61 8247
c 61 8260
g 61 8272
c 61 8284
c 58 8297
a 58 8309
g 58 8321
c 61 8333
a 61 8346
t 61 8357
t 61 8370
g 61 8382
t 61 8395
t 61 8407
g 58 8419
a 58 8432
c 61 8443
t 61 8456
a 61 8467
a 61 8480
t 61 8491
a 61 8504
t 61 8515
c 61 8528
t 61 8540
a 61 8552
a 61 8565
t 61 8577
a 58 8589
a 58 8602
t 58 8613
t 61 8625
c 61 8637
c 61 8650
a 61 8661
t 61 8673
c 61 8686
g 61 8698
a 61 8711
a 61 8724
t 61 8735
t 61 8747
t 58 8759
a 61 8771
a 58 8783
a 58 8796
t 58 8807
a 58 8819
t 58 8831
t 61 8843
c 61 8856
t 61 8868
a 61 8880
c 51 8891
a 51 8903
c 51 8916
c 58 8928
a 58 8939
t 61 8952
c 61 8964
a 61 8975
a 61 8987
a 61 9000
t 61 9012
c 61 9024
c 58 9036
a 58 9048
c 58 9060
c 61 9072
t 61 9084
a 61 9096
t 61 9108
a 61 9121
c 61 9132
a 61 9144
a 61 9156
a 58 9168
a 58 9181
t 61 9192
a 61 9204
c 61 9216
t 61 9228
a 61 9240
a 61 9253
t 61 9265
g 61 9277
g 61 9290
g 61 9303
a 58 9317
a 58 9329
t 61 9340
g 61 9352
g 61 9365
t 61 9377
a 58 9389
a 58 9401
a 58 9413
a 61 9426
a 61 9438
t 61 9450
t 61 9461
t 61 9472
a 61 9485
a 61 9497
t 61 9509
a 61 9521
c 61 9533
c 61 9545
a 61 9556
t 61 9568
a 61 9580
a 58 9591
a 58 9604
a 58 9616
t 61 9628
t 61 9640
c 61 9652
t 61 9663
g 61 9676
c 61 9687
t 61 9699
t 61 9710
c 60 9722
t 45 9732
t 15 9742
c 15 9756
c 17 9767
a 36 9780
a 46 9792
c 45 9806
a 47 9819
a 47 9831
g 46 9844
g 44 9855
c 19 9867
a 17 9881
a 15 9890
END_DNA

END_SEQUENCE
