# Supplementary material for: Polymorphisms in Pfkelch13 domains before and after the introduction of artemisinin-based combination therapy in Southwest Nigeria
Source: PLoS One. 2025 Mar 31;20(3):e0316479. doi: 10.1371/journal.pone.0316479 (PMC11957316; doi:10.1371/journal.pone.0316479)
Supplement: Supporting information 2 — (ZIP) [file pone.0316479.s002.zip › 010KN2F_PREMIX_Plate_KELCH1_G03.phd.1]

BEGIN_SEQUENCE 010KN2F_PREMIX_G03_1660754305045.ab1

BEGIN_COMMENT

CHROMAT_FILE: 010KN2F_PREMIX_G03_1660754305045.ab1
ABI_THUMBPRINT: 
BASECALLER_VERSION: KB 1.4.2.4
BASECALLER_NAME: ABI basecaller
QUALITY_LEVELS: 50
TIME: Wed Aug 17 12:48:23 2022
TRACE_ARRAY_MIN_INDEX: 
TRACE_ARRAY_MAX_INDEX: 
TRIM: 98 1029
CHEM: 
DYE: 

END_COMMENT

BEGIN_DNA
c 7 10
c 13 20
c 8 31
c 12 42
a 7 56
a 8 67
t 7 80
t 8 94
g 12 105
g 15 117
g 15 131
g 10 141
a 10 144
g 8 153
t 10 156
c 8 166
t 8 177
g 8 190
c 11 200
t 11 204
c 9 214
a 19 217
g 10 226
c 13 238
g 8 253
n 2 265
a 17 273
g 17 277
c 25 291
a 22 300
t 25 304
g 27 316
g 8 330
t 19 337
c 8 344
g 26 354
a 21 366
g 23 377
a 14 391
t 7 400
c 19 412
c 16 430
g 9 441
g 8 455
t 8 468
t 20 481
g 21 493
a 14 504
a 22 518
t 25 527
t 14 539
a 18 553
g 21 564
g 14 577
n 2 589
a 14 595
t 15 607
c 27 615
c 31 627
t 16 638
t 8 651
t 13 664
t 25 676
t 15 688
c 15 700
c 25 712
t 17 723
a 8 737
n 2 749
a 8 760
g 16 773
t 28 782
a 14 798
g 17 809
c 16 821
t 8 834
c 14 847
t 17 855
g 17 868
g 25 881
g 16 894
a 7 907
a 9 922
t 23 929
g 25 940
t 27 952
t 16 967
c 14 981
a 20 989
c 25 1002
g 13 1011
a 14 1024
t 14 1034
a 20 1046
g 27 1058
c 33 1072
c 28 1083
t 16 1096
c 15 1109
t 15 1119
t 9 1133
t 9 1144
g 26 1156
a 14 1170
t 13 1182
g 15 1196
g 16 1210
c 16 1223
g 24 1235
t 13 1253
g 25 1264
a 38 1279
t 48 1290
a 48 1302
t 49 1313
g 50 1325
a 41 1339
g 51 1351
t 58 1364
g 58 1376
t 51 1388
a 46 1400
t 46 1410
t 58 1424
a 51 1435
g 46 1447
a 41 1461
t 51 1472
t 58 1485
c 58 1498
g 58 1510
a 58 1523
a 58 1535
c 58 1546
t 58 1559
t 58 1571
t 58 1584
g 51 1595
a 51 1610
t 58 1621
a 58 1632
g 58 1644
t 58 1657
a 58 1668
a 58 1680
a 58 1692
a 58 1703
a 58 1715
a 51 1727
g 51 1739
a 51 1752
t 46 1761
t 58 1775
t 58 1787
t 61 1799
t 51 1812
t 58 1825
a 51 1836
c 51 1847
c 51 1859
a 51 1869
a 58 1882
g 58 1894
t 58 1908
a 58 1919
a 58 1931
t 51 1943
t 51 1955
t 51 1968
a 51 1979
t 51 1991
c 51 2004
a 58 2015
a 51 2027
g 51 2039
a 46 2052
a 58 2064
c 58 2076
a 51 2087
t 58 2099
t 51 2112
t 51 2125
a 58 2136
a 58 2148
t 58 2160
a 58 2172
a 58 2184
t 58 2196
a 58 2207
t 58 2219
g 58 2232
t 58 2245
c 51 2258
t 58 2270
a 58 2282
a 58 2294
a 58 2306
g 51 2318
a 51 2331
t 58 2341
a 58 2353
a 58 2365
t 61 2377
a 61 2389
t 61 2400
a 58 2412
g 61 2425
g 58 2439
a 58 2452
a 58 2464
a 61 2476
t 61 2487
a 61 2498
a 58 2510
a 58 2522
t 58 2534
a 61 2546
t 61 2557
t 61 2570
t 61 2583
a 58 2594
a 58 2607
a 58 2618
t 58 2630
a 51 2642
a 51 2654
a 51 2666
t 51 2678
t 58 2690
g 58 2703
t 51 2715
t 51 2728
a 58 2740
a 58 2751
a 58 2763
t 58 2775
a 58 2787
a 58 2799
a 58 2811
a 58 2823
a 58 2834
a 58 2846
a 58 2858
a 58 2870
a 28 2882
g 51 2894
a 51 2906
t 51 2916
a 58 2929
c 58 2940
t 58 2953
a 61 2964
t 58 2976
t 58 2990
a 58 3001
c 58 3013
a 58 3024
a 58 3036
a 58 3048
t 51 3060
g 58 3073
a 51 3086
a 58 3098
a 58 3110
a 58 3122
t 58 3133
a 58 3144
a 58 3157
t 58 3168
a 58 3180
a 58 3192
t 58 3204
a 58 3216
t 58 3227
t 61 3240
a 61 3252
a 61 3264
t 51 3276
c 51 3289
a 58 3300
t 61 3312
a 61 3324
a 61 3336
t 61 3348
a 61 3360
a 61 3372
t 61 3384
a 61 3396
a 61 3408
t 51 3420
a 51 3432
a 51 3444
t 51 3456
a 51 3468
a 51 3480
t 51 3492
a 51 3504
a 46 3516
t 46 3527
c 51 3541
t 61 3553
g 58 3566
a 58 3579
c 61 3591
a 61 3602
g 58 3614
c 58 3627
a 61 3639
a 61 3650
a 61 3662
t 61 3674
a 61 3686
a 61 3698
t 61 3709
a 51 3721
t 51 3733
a 58 3745
a 61 3757
c 61 3770
t 61 3782
a 61 3794
a 61 3806
t 58 3818
a 58 3830
a 58 3842
t 61 3854
c 61 3867
t 61 3879
t 61 3892
a 61 3904
t 61 3915
t 61 3927
a 61 3940
a 61 3951
t 61 3963
a 61 3975
a 61 3987
t 61 3999
a 61 4011
a 61 4023
t 61 4035
a 61 4047
t 61 4059
g 61 4071
a 61 4084
a 61 4096
t 61 4108
t 61 4121
c 61 4133
t 61 4146
c 58 4158
c 61 4170
a 58 4181
t 58 4193
c 58 4206
a 61 4217
a 58 4229
t 58 4241
t 58 4254
a 58 4266
t 61 4277
g 61 4290
a 61 4303
a 58 4315
t 58 4326
a 58 4339
c 58 4351
c 58 4363
a 58 4374
a 58 4386
c 58 4399
a 58 4410
a 61 4423
a 61 4435
a 61 4448
a 61 4460
a 61 4472
g 61 4484
a 61 4497
g 61 4509
a 58 4522
a 61 4533
t 61 4545
t 61 4556
t 61 4569
t 61 4582
t 61 4594
t 61 4606
a 61 4618
g 58 4630
a 58 4642
t 58 4654
g 58 4666
c 61 4678
a 51 4690
g 51 4702
c 51 4714
a 51 4726
a 51 4738
a 51 4750
t 58 4762
c 58 4774
t 58 4786
t 58 4799
a 61 4811
t 61 4822
a 58 4834
a 58 4846
a 58 4858
t 61 4869
g 58 4882
a 58 4895
t 58 4906
g 58 4919
a 58 4932
t 58 4943
t 58 4955
c 58 4968
t 58 4980
g 58 4993
g 61 5005
a 58 5018
t 58 5029
t 58 5042
a 61 5053
a 61 5064
a 61 5076
c 58 5088
a 58 5100
a 58 5111
t 61 5123
t 61 5136
t 58 5148
a 61 5161
a 58 5172
a 58 5184
a 58 5196
a 51 5208
c 46 5220
a 51 5231
t 61 5243
t 61 5255
t 61 5268
t 58 5280
c 58 5293
a 51 5304
a 51 5315
c 58 5328
t 61 5340
g 61 5352
t 61 5365
a 61 5376
a 61 5388
a 61 5400
t 58 5412
a 58 5424
a 58 5436
t 61 5447
g 61 5460
t 61 5472
a 58 5484
a 58 5496
a 51 5508
t 58 5520
g 58 5533
a 58 5545
t 61 5557
a 61 5569
c 61 5581
t 61 5593
t 61 5605
a 61 5618
t 61 5629
g 61 5642
a 61 5655
a 61 5666
a 61 5678
a 61 5690
g 61 5702
a 61 5715
a 61 5726
a 61 5738
a 61 5750
t 61 5761
t 61 5773
a 61 5785
t 61 5797
t 61 5808
g 61 5822
a 61 5834
a 61 5847
a 61 5858
c 61 5871
g 61 5883
g 61 5895
a 61 5908
a 61 5920
t 61 5931
t 61 5943
a 61 5955
a 61 5966
g 61 5979
t 61 5991
g 58 6003
a 58 6016
t 58 6027
g 61 6040
c 61 6052
t 61 6064
a 61 6076
g 61 6088
t 61 6101
g 61 6113
a 61 6126
t 61 6137
t 61 6149
t 61 6161
t 61 6173
g 61 6186
a 61 6198
a 61 6209
a 61 6221
a 61 6233
t 61 6244
a 58 6256
t 58 6268
g 61 6280
g 58 6293
t 58 6305
a 58 6317
g 61 6329
g 61 6342
t 61 6354
g 61 6366
a 61 6379
t 61 6390
t 61 6402
t 61 6414
a 58 6426
a 58 6438
g 58 6450
a 61 6462
a 61 6474
t 61 6485
t 61 6497
a 61 6509
c 58 6521
a 58 6533
t 58 6544
t 58 6557
t 51 6569
a 58 6581
t 61 6593
t 61 6605
a 61 6617
a 61 6628
t 61 6640
t 61 6653
g 61 6665
g 58 6678
t 58 6690
t 58 6703
a 61 6714
a 61 6726
a 61 6737
a 61 6749
a 58 6761
a 58 6773
g 58 6785
a 61 6797
c 51 6809
a 51 6820
c 51 6832
a 51 6843
a 51 6855
a 58 6868
t 61 6879
g 61 6891
a 58 6904
a 61 6916
t 58 6928
t 61 6940
t 58 6952
t 61 6964
a 61 6976
t 61 6987
t 61 7000
c 61 7013
g 58 7025
a 51 7037
g 51 7049
a 51 7062
a 61 7073
a 61 7085
a 58 7096
a 58 7108
g 58 7120
a 61 7132
t 61 7142
a 58 7155
a 58 7166
a 58 7178
t 61 7190
t 58 7202
a 58 7214
t 58 7226
t 61 7238
t 61 7251
a 61 7262
a 58 7275
a 58 7287
g 51 7299
a 58 7312
t 58 7323
a 61 7336
a 61 7348
g 61 7360
a 61 7374
a 61 7386
a 61 7399
g 58 7411
a 58 7423
a 51 7436
c 58 7448
t 61 7459
a 61 7471
g 58 7484
a 58 7497
a 51 7509
a 58 7522
t 58 7533
g 61 7545
g 61 7558
a 61 7571
a 61 7583
a 61 7595
g 61 7607
a 58 7620
g 34 7632
t 34 7643
a 61 7656
c 61 7667
g 58 7679
a 58 7692
t 58 7704
t 58 7716
g 58 7728
t 58 7740
a 61 7753
c 58 7765
a 51 7776
a 58 7788
a 61 7800
g 58 7812
a 58 7825
a 61 7838
t 61 7849
t 61 7861
a 58 7873
g 58 7885
a 58 7898
a 61 7910
a 61 7923
a 61 7935
c 61 7947
c 61 7959
g 61 7971
t 61 7983
a 61 7995
a 61 8007
a 61 8020
a 61 8031
a 58 8044
t 58 8055
a 58 8067
t 58 8078
t 61 8091
g 61 8103
a 61 8116
a 61 8128
g 61 8140
a 61 8153
a 61 8165
c 58 8178
a 51 8189
g 58 8201
a 61 8213
a 58 8226
a 58 8238
t 58 8249
t 61 8261
a 61 8273
c 61 8285
a 61 8295
t 61 8307
g 58 8319
a 58 8333
t 58 8344
g 61 8356
a 61 8369
a 61 8381
a 61 8394
g 61 8406
a 61 8418
a 61 8430
a 61 8443
g 61 8454
a 61 8466
a 61 8478
a 61 8491
t 61 8502
t 61 8514
a 61 8526
g 58 8538
a 58 8551
t 58 8562
a 58 8574
t 58 8585
t 61 8597
g 58 8609
a 58 8622
t 61 8633
a 61 8645
t 61 8656
a 58 8668
t 58 8680
c 58 8692
t 58 8704
a 58 8715
a 58 8728
t 61 8740
g 58 8752
g 58 8764
t 58 8775
t 58 8788
a 61 8799
t 61 8811
a 61 8823
a 61 8834
a 58 8846
c 51 8859
a 58 8870
a 58 8881
a 61 8894
t 61 8905
a 61 8918
a 61 8930
a 58 8941
a 58 8954
a 58 8965
a 58 8978
a 28 8990
g 58 9002
a 58 9014
a 58 9026
a 58 9039
a 58 9051
a 58 9062
g 61 9074
a 61 9087
a 61 9099
g 61 9111
a 58 9122
a 58 9134
c 46 9146
a 51 9157
t 58 9168
a 61 9180
g 61 9193
g 61 9204
a 61 9218
a 61 9229
a 61 9242
c 61 9254
g 61 9265
a 61 9278
t 61 9289
t 61 9301
t 58 9312
g 58 9324
a 58 9337
t 58 9347
g 61 9360
a 61 9372
a 61 9384
g 61 9396
a 61 9409
a 61 9420
a 61 9431
g 61 9443
a 61 9455
t 61 9466
t 61 9478
a 61 9490
a 61 9501
g 61 9513
a 61 9526
t 61 9537
t 61 9549
t 61 9560
t 61 9571
t 58 9583
a 58 9594
c 51 9606
a 58 9617
a 51 9628
g 51 9640
a 51 9652
a 61 9663
a 58 9676
t 61 9687
c 58 9700
g 61 9711
a 61 9724
t 61 9735
a 61 9747
a 61 9758
a 61 9770
a 61 9782
t 61 9793
t 61 9804
a 61 9816
a 61 9828
a 61 9839
t 61 9851
t 61 9862
a 61 9874
g 61 9886
t 61 9898
a 61 9909
t 61 9920
t 58 9932
a 58 9944
t 58 9955
a 58 9966
t 58 9977
t 61 9989
t 61 10001
a 61 10012
g 58 10025
a 58 10037
a 61 10049
a 61 10059
a 61 10072
a 61 10084
g 51 10096
a 46 10107
a 46 10116
a 58 10130
a 58 10139
a 61 10152
t 58 10163
a 58 10175
t 58 10186
t 58 10197
a 51 10209
t 51 10221
c 51 10233
a 58 10245
a 51 10255
g 58 10267
a 61 10279
a 58 10291
t 51 10302
a 46 10314
t 41 10324
a 61 10338
a 61 10350
a 61 10360
a 61 10372
a 58 10382
t 61 10394
t 61 10405
t 61 10417
t 58 10428
g 51 10440
a 58 10453
g 58 10464
a 61 10477
a 61 10487
t 61 10499
g 61 10510
a 61 10522
t 58 10533
a 61 10546
a 58 10558
a 38 10569
a 38 10581
a 38 10590
a 58 10599
a 61 10609
a 61 10621
a 58 10633
a 28 10646
t 58 10658
t 51 10668
g 51 10681
t 51 10693
t 51 10704
g 51 10716
a 58 10728
t 58 10739
g 58 10751
c 46 10762
a 58 10775
a 46 10785
a 28 10793
t 51 10805
a 51 10817
t 61 10828
t 58 10839
g 61 10852
c 58 10864
t 58 10874
a 58 10885
c 58 10897
t 51 10908
g 51 10920
a 58 10932
a 58 10943
a 51 10954
c 51 10966
t 51 10976
a 58 10988
t 58 10999
g 61 11010
a 58 11023
t 58 11034
t 58 11044
g 61 11056
a 58 11068
t 58 11078
a 58 11090
t 61 11102
t 58 11112
a 61 11124
a 51 11134
t 46 11144
g 51 11157
t 51 11170
t 40 11180
g 40 11193
g 20 11203
t 14 11214
g 40 11226
g 25 11236
a 50 11250
g 58 11261
c 58 11273
t 51 11283
a 51 11295
t 61 11307
t 61 11318
t 58 11329
t 58 11339
t 51 11349
g 58 11362
a 23 11375
a 23 11385
a 18 11391
c 36 11405
a 51 11417
t 51 11426
c 51 11438
t 46 11449
a 46 11459
g 50 11473
a 50 11484
c 20 11495
a 12 11505
t 20 11515
a 50 11527
c 51 11540
c 51 11550
t 51 11562
t 46 11572
a 51 11585
a 46 11595
c 26 11605
a 21 11615
c 28 11626
a 28 11637
a 28 11646
c 51 11660
a 51 11672
a 38 11683
a 52 11694
a 29 11701
a 29 11713
g 52 11726
a 52 11738
t 52 11749
t 51 11759
c 28 11770
a 22 11779
t 52 11786
t 46 11796
t 23 11809
a 45 11822
t 51 11834
a 41 11845
g 41 11856
a 35 11868
g 18 11879
a 46 11893
a 17 11906
a 13 11912
t 50 11922
t 46 11932
a 46 11943
t 35 11956
t 22 11967
a 17 11978
a 19 11987
g 22 11996
t 12 12009
g 35 12022
g 26 12031
a 39 12043
a 40 12053
g 39 12066
a 29 12077
c 23 12089
a 16 12095
t 25 12105
c 17 12117
c 11 12126
t 20 12140
g 32 12152
t 17 12163
a 17 12176
c 40 12192
c 20 12202
a 12 12215
g 12 12225
a 20 12237
g 7 12248
a 18 12262
t 28 12271
a 34 12285
a 10 12301
c 18 12314
a 19 12329
g 24 12344
g 19 12354
a 30 12369
a 20 12379
g 7 12390
a 13 12405
t 27 12417
a 14 12429
t 21 12441
t 25 12450
c 35 12461
t 41 12473
t 35 12483
a 20 12494
g 8 12504
a 20 12515
t 12 12526
a 6 12535
n 2 12541
g 22 12554
g 35 12567
a 23 12580
t 25 12590
a 15 12602
g 14 12614
t 6 12624
g 14 12633
a 32 12645
g 33 12657
t 38 12669
t 26 12679
a 20 12690
t 28 12702
t 21 12713
a 14 12727
g 6 12740
a 27 12752
a 26 12762
t 22 12776
a 15 12789
t 10 12800
a 25 12812
c 35 12824
t 23 12838
t 22 12848
a 28 12861
c 27 12875
t 38 12887
t 22 12897
c 17 12908
t 12 12918
n 2 12924
a 23 12940
g 14 12953
a 34 12964
a 42 12974
a 15 12986
t 27 12998
c 27 13011
c 26 13021
g 26 13033
t 37 13042
t 35 13053
a 28 13065
c 33 13079
t 40 13090
n 2 13102
t 18 13113
c 28 13132
c 35 13142
c 10 13154
t 16 13168
a 16 13178
c 39 13191
c 33 13201
a 42 13213
a 42 13225
a 20 13236
g 14 13249
a 20 13261
t 35 13274
t 35 13285
a 21 13299
a 19 13310
g 9 13326
g 21 13338
a 34 13352
a 24 13362
a 20 13373
g 7 13386
n 2 13398
a 27 13412
a 19 13423
c 27 13439
c 22 13450
t 9 13464
t 7 13475
t 26 13491
t 25 13501
g 16 13514
a 17 13528
a 17 13537
g 8 13552
a 16 13565
a 16 13575
c 6 13589
n 2 13601
n 2 13612
a 10 13624
t 26 13642
t 10 13656
t 10 13668
n 2 13681
g 23 13695
g 17 13706
g 20 13716
a 26 13730
t 18 13742
n 2 13756
a 22 13764
a 40 13777
t 35 13790
t 31 13801
t 29 13811
t 20 13820
a 8 13832
c 20 13844
c 8 13854
t 10 13867
t 10 13877
END_DNA

END_SEQUENCE
