# Supplementary material for: Polymorphisms in Pfkelch13 domains before and after the introduction of artemisinin-based combination therapy in Southwest Nigeria
Source: PLoS One. 2025 Mar 31;20(3):e0316479. doi: 10.1371/journal.pone.0316479 (PMC11957316; doi:10.1371/journal.pone.0316479)
Supplement: Supporting information 2 — (ZIP) [file pone.0316479.s002.zip › 010KN2R_PREMIX_Plate_KELCH2_D05.phd.1]

BEGIN_SEQUENCE 010KN2R_PREMIX_D05_1660754282959.ab1

BEGIN_COMMENT

CHROMAT_FILE: 010KN2R_PREMIX_D05_1660754282959.ab1
ABI_THUMBPRINT: 
BASECALLER_VERSION: KB 1.4.2.4
BASECALLER_NAME: ABI basecaller
QUALITY_LEVELS: 50
TIME: Wed Aug 17 12:48:24 2022
TRACE_ARRAY_MIN_INDEX: 
TRACE_ARRAY_MAX_INDEX: 
TRIM: 52 880
CHEM: 
DYE: 

END_COMMENT

BEGIN_DNA
a 7 13
t 7 19
a 7 27
g 7 40
g 8 50
c 8 62
t 8 74
t 8 86
c 8 98
c 8 108
c 10 121
a 8 129
n 2 135
c 8 140
n 2 146
t 8 156
c 9 165
c 9 171
t 12 177
t 8 183
c 8 191
g 15 201
c 14 213
a 8 223
n 2 232
n 2 238
c 10 246
t 20 256
a 16 265
c 25 277
t 29 289
t 15 297
t 8 303
c 11 314
c 25 324
g 24 335
c 24 347
a 16 358
c 6 369
n 2 377
c 15 386
c 27 400
a 16 408
c 36 420
c 39 435
t 42 447
a 36 458
t 27 469
a 18 483
c 26 493
a 16 501
c 16 509
a 15 522
a 11 535
t 27 547
a 28 557
c 45 569
t 46 582
a 41 594
a 25 605
t 29 619
g 35 631
g 17 644
t 8 652
g 14 663
a 15 673
a 26 684
t 25 692
g 58 705
g 51 718
t 34 730
a 58 741
a 58 753
a 58 764
a 58 775
a 58 786
t 58 796
t 51 808
t 32 821
a 32 832
a 58 843
t 58 854
a 25 866
c 46 877
c 25 889
a 13 899
t 7 912
a 8 928
a 15 936
a 36 948
a 36 960
t 29 969
t 51 983
c 51 997
t 25 1008
g 51 1022
c 32 1035
t 32 1047
t 51 1060
c 41 1072
t 25 1084
t 29 1096
t 28 1109
c 31 1121
a 25 1130
a 46 1141
c 28 1152
a 28 1161
a 31 1174
g 30 1186
g 23 1199
c 17 1213
t 14 1225
t 45 1238
c 25 1250
a 25 1259
c 32 1272
t 32 1285
t 51 1298
t 36 1310
c 28 1323
a 25 1334
c 51 1345
t 51 1358
t 51 1370
a 52 1382
a 52 1394
a 36 1405
t 36 1416
c 25 1430
t 28 1441
t 51 1455
t 52 1468
t 31 1480
g 28 1492
g 46 1506
t 51 1517
a 36 1529
t 31 1539
g 34 1552
g 58 1566
g 41 1578
t 29 1590
a 29 1602
t 58 1614
a 58 1625
g 34 1637
t 51 1651
t 32 1663
a 58 1675
a 58 1686
c 58 1698
g 51 1710
g 36 1723
a 46 1737
t 32 1748
t 58 1761
t 58 1773
c 58 1785
t 51 1798
t 51 1810
a 25 1822
a 27 1833
g 18 1845
a 31 1857
a 34 1869
g 34 1881
t 58 1893
t 58 1905
a 58 1916
a 31 1927
g 18 1939
t 27 1952
a 34 1964
t 58 1975
a 58 1987
a 58 1998
t 58 2010
t 58 2023
c 32 2036
t 34 2049
a 58 2060
a 58 2071
a 58 2083
t 58 2095
a 34 2107
a 34 2118
c 58 2131
t 29 2142
c 29 2155
a 41 2166
c 51 2179
t 51 2192
a 32 2203
t 34 2215
c 58 2228
c 58 2240
c 32 2253
t 25 2265
a 58 2276
t 34 2288
c 51 2301
t 51 2313
a 58 2324
a 36 2336
g 36 2347
a 36 2360
a 58 2373
t 58 2383
a 51 2395
t 32 2406
t 32 2418
c 51 2431
t 51 2443
t 58 2456
c 51 2468
c 51 2480
t 32 2492
t 34 2505
g 58 2516
t 34 2529
t 46 2541
t 51 2553
a 51 2564
t 58 2575
c 58 2588
t 58 2599
c 58 2612
t 32 2624
g 51 2636
g 51 2649
t 34 2661
t 58 2674
a 58 2685
c 46 2695
a 31 2705
t 34 2718
g 58 2730
a 58 2744
t 25 2755
g 58 2767
t 58 2780
c 58 2792
t 51 2804
t 51 2817
c 41 2828
c 46 2841
a 46 2851
c 51 2863
t 51 2875
t 51 2888
a 58 2899
a 58 2911
t 51 2923
a 51 2934
a 32 2946
t 51 2957
t 58 2970
t 34 2982
c 34 2995
t 25 3007
c 51 3019
t 58 3031
a 34 3042
t 34 3054
a 58 3065
a 58 3077
a 58 3088
t 25 3101
g 34 3113
a 58 3125
a 51 3137
t 51 3148
c 51 3161
t 51 3173
t 58 3185
t 58 3198
t 58 3210
t 58 3223
g 51 3235
t 51 3245
t 58 3259
g 58 3271
t 58 3282
g 58 3294
t 58 3306
t 58 3319
a 58 3330
a 41 3340
g 58 3353
g 46 3366
t 26 3378
a 25 3389
t 26 3399
g 36 3413
t 51 3424
c 58 3437
t 58 3450
a 46 3461
g 46 3472
a 46 3486
t 58 3498
g 58 3510
t 58 3521
t 58 3533
t 41 3545
c 29 3558
a 32 3568
a 51 3579
a 51 3591
a 58 3603
a 58 3615
t 58 3626
a 58 3639
g 58 3651
c 51 3664
t 51 3676
c 46 3687
c 28 3700
a 25 3711
c 58 3723
c 41 3734
a 26 3745
a 16 3757
c 26 3770
a 25 3782
t 58 3793
t 58 3805
a 58 3817
a 58 3829
t 58 3841
a 51 3853
t 51 3864
c 51 3877
a 51 3888
a 51 3900
t 51 3912
c 51 3926
a 34 3937
t 34 3948
a 58 3960
g 34 3973
t 33 3984
t 50 3997
t 16 4009
g 11 4022
g 11 4032
g 15 4045
t 30 4057
a 17 4069
g 35 4080
c 25 4094
a 32 4105
a 32 4117
t 32 4128
a 51 4141
t 51 4152
t 58 4164
t 34 4177
g 29 4189
c 46 4202
a 46 4212
t 32 4225
c 34 4237
a 34 4249
a 34 4261
c 58 4272
a 58 4283
a 58 4295
t 58 4308
t 51 4319
t 51 4332
t 58 4344
t 51 4357
t 58 4369
t 58 4381
t 61 4393
t 61 4405
t 28 4418
a 51 4429
t 51 4440
c 51 4453
a 46 4463
t 58 4475
t 58 4488
c 58 4502
t 46 4513
c 46 4526
a 25 4535
a 58 4547
a 61 4559
a 58 4572
t 51 4583
t 58 4595
t 58 4607
t 58 4619
t 58 4632
a 58 4644
t 58 4655
a 58 4667
t 58 4678
t 34 4690
c 34 4704
t 58 4715
t 34 4728
g 34 4741
a 61 4752
t 58 4763
a 58 4776
a 58 4787
t 58 4798
a 58 4810
t 46 4822
t 46 4833
t 41 4847
t 36 4858
t 28 4870
c 25 4885
t 51 4896
t 51 4908
t 32 4921
t 46 4931
t 46 4943
c 46 4957
t 58 4969
a 58 4979
a 32 4991
a 51 5003
t 58 5016
a 58 5026
t 58 5039
a 51 5050
a 51 5062
t 51 5074
a 51 5085
c 25 5099
t 32 5110
a 51 5122
a 32 5135
t 32 5147
t 51 5159
t 51 5171
a 51 5183
a 51 5195
t 58 5207
t 58 5219
t 58 5231
t 58 5244
a 58 5257
t 58 5269
c 41 5281
g 25 5293
a 28 5305
t 32 5317
t 46 5329
t 36 5341
c 36 5355
t 51 5367
t 41 5379
g 25 5391
t 25 5403
a 58 5415
a 58 5426
a 58 5438
a 61 5450
a 58 5463
t 58 5474
c 34 5487
t 32 5498
t 32 5511
a 32 5522
a 58 5536
t 51 5547
c 51 5560
t 51 5571
t 58 5584
t 51 5598
c 51 5610
t 51 5621
t 51 5634
c 58 5647
a 51 5657
t 36 5668
c 36 5681
a 36 5691
a 52 5703
a 52 5717
t 52 5728
c 31 5741
g 31 5753
t 36 5767
t 46 5778
t 46 5792
c 51 5804
c 51 5816
t 51 5828
a 36 5839
t 25 5850
g 26 5864
g 14 5877
t 26 5890
c 51 5902
t 25 5913
t 31 5926
c 28 5939
t 17 5949
t 28 5963
t 58 5975
t 58 5987
t 51 6000
c 51 6012
t 51 6023
t 58 6037
t 58 6048
t 58 6061
t 58 6073
t 46 6084
t 46 6097
a 46 6107
t 58 6119
t 58 6133
t 58 6145
g 58 6157
t 58 6169
t 58 6181
t 58 6194
a 51 6205
t 51 6216
a 51 6228
a 58 6240
c 58 6252
c 51 6266
a 46 6277
t 46 6288
t 41 6303
a 51 6316
g 51 6328
a 36 6340
t 38 6351
a 38 6364
t 38 6375
a 36 6388
t 32 6399
c 32 6413
a 36 6424
a 38 6438
t 36 6451
a 34 6462
t 31 6473
c 31 6488
t 36 6500
a 28 6513
a 32 6523
t 28 6535
t 22 6549
t 28 6560
c 36 6575
t 34 6586
t 34 6599
t 34 6612
c 36 6626
t 32 6637
t 28 6648
t 28 6660
c 31 6674
a 32 6685
t 32 6696
c 34 6709
a 33 6722
t 27 6732
g 10 6746
t 17 6759
a 16 6769
a 37 6782
t 21 6794
t 22 6806
t 28 6821
c 38 6835
t 36 6846
g 36 6859
t 34 6872
t 31 6884
c 31 6898
t 36 6910
t 36 6921
c 36 6935
a 36 6945
a 36 6957
t 38 6970
a 36 6982
t 28 6994
t 28 7005
t 28 7021
t 34 7031
t 38 7045
a 39 7057
c 28 7069
g 21 7081
g 21 7095
t 10 7108
t 21 7120
t 37 7134
t 37 7146
c 36 7158
t 38 7170
a 38 7182
a 38 7193
t 36 7205
t 38 7219
c 31 7232
t 28 7245
t 31 7255
t 34 7270
g 38 7283
t 38 7295
a 31 7307
c 28 7319
a 28 7328
a 36 7343
t 28 7356
c 28 7368
a 23 7377
t 22 7393
a 28 7407
c 36 7422
t 38 7433
c 36 7446
t 31 7458
t 27 7469
t 20 7484
c 30 7496
c 36 7508
a 36 7520
t 28 7532
t 34 7543
t 34 7558
c 32 7572
t 34 7583
a 33 7595
g 30 7609
t 21 7623
a 12 7634
c 21 7648
t 35 7660
t 35 7673
t 36 7684
c 30 7697
t 32 7710
t 27 7721
a 29 7734
t 29 7747
c 34 7760
t 28 7771
t 17 7785
t 27 7795
a 34 7810
a 36 7822
a 36 7834
t 38 7846
a 38 7860
a 38 7872
t 38 7884
t 38 7895
t 38 7909
a 36 7920
t 34 7933
c 34 7947
t 34 7958
t 34 7974
t 36 7985
t 36 7998
t 36 8011
c 36 8024
t 32 8036
c 13 8049
g 13 8062
a 27 8076
a 36 8088
t 34 8100
a 29 8113
a 31 8123
a 34 8137
a 28 8152
t 30 8163
t 28 8174
c 28 8188
a 31 8199
t 36 8212
t 37 8225
t 19 8238
g 12 8251
t 12 8265
g 24 8277
t 14 8290
c 12 8304
n 2 8318
t 16 8331
t 11 8342
c 12 8355
t 21 8368
t 31 8379
a 31 8393
a 28 8404
c 28 8415
c 28 8430
a 28 8443
a 34 8457
t 36 8471
t 36 8481
a 36 8496
a 36 8506
t 34 8518
a 34 8530
a 34 8545
a 36 8557
t 34 8571
g 31 8583
t 28 8599
a 28 8612
a 28 8622
t 38 8636
t 38 8649
c 36 8663
t 34 8676
t 28 8688
a 32 8703
a 38 8716
a 36 8728
t 32 8740
c 31 8754
a 31 8765
c 31 8779
c 29 8792
t 34 8803
a 33 8819
c 37 8832
c 23 8843
a 14 8855
t 23 8867
a 37 8881
t 37 8893
t 32 8904
t 33 8917
t 27 8931
c 8 8944
t 8 8953
a 22 8965
a 30 8975
a 31 8987
a 29 8998
t 32 9010
c 30 9023
a 32 9036
c 35 9048
t 31 9060
a 18 9072
a 17 9082
n 2 9096
c 8 9104
a 27 9115
t 37 9128
c 32 9141
a 32 9153
c 27 9165
t 14 9178
t 21 9192
a 33 9207
a 23 9218
t 17 9233
t 10 9247
c 20 9261
c 21 9273
c 14 9285
t 17 9300
t 23 9312
t 22 9326
c 18 9340
a 18 9355
a 22 9363
t 14 9376
a 23 9388
a 34 9401
t 28 9416
t 29 9427
t 22 9440
t 18 9452
c 6 9471
t 13 9485
t 35 9498
t 35 9511
t 27 9522
c 16 9536
a 11 9545
t 21 9558
a 35 9572
a 15 9583
a 7 9594
n 2 9608
a 13 9622
t 27 9636
c 30 9649
a 30 9660
t 35 9674
t 27 9684
t 27 9695
t 25 9706
a 26 9717
c 26 9730
a 28 9741
t 29 9755
t 28 9766
a 31 9781
t 26 9793
c 15 9806
t 21 9817
t 17 9826
a 14 9837
c 22 9850
a 13 9861
n 2 9873
n 2 9886
t 22 9900
g 8 9917
a 19 9932
a 28 9942
a 36 9955
a 31 9969
t 32 9982
g 27 9995
t 34 10009
t 33 10019
t 27 10031
t 22 10040
t 22 10054
t 25 10064
a 25 10078
a 28 10089
a 37 10101
t 35 10115
t 22 10126
t 15 10137
t 22 10149
t 27 10159
t 28 10172
t 28 10183
a 26 10197
a 33 10208
t 21 10221
g 12 10232
c 16 10244
c 18 10255
a 21 10266
a 16 10286
a 15 10297
a 11 10307
t 27 10318
c 30 10332
a 29 10344
t 22 10356
c 22 10369
a 20 10384
t 36 10402
t 34 10414
t 28 10425
a 21 10439
t 23 10452
a 23 10465
a 17 10474
a 26 10485
a 22 10500
a 17 10510
t 33 10523
t 32 10536
t 31 10548
g 34 10564
c 38 10576
t 36 10589
g 31 10602
c 20 10615
a 19 10627
t 26 10640
t 15 10650
c 15 10662
t 10 10674
a 20 10688
a 25 10700
a 35 10712
a 28 10726
a 16 10740
a 10 10752
t 27 10766
t 25 10777
c 17 10790
t 17 10802
c 22 10814
c 16 10824
t 30 10838
t 30 10848
t 30 10862
t 28 10873
t 27 10883
t 27 10898
t 22 10907
n 2 10919
n 2 10933
t 13 10944
g 30 10957
g 22 10968
t 11 10981
t 11 10990
a 22 11005
t 33 11017
t 33 11028
c 21 11042
c 12 11054
c 11 11069
a 22 11083
a 21 11093
t 7 11105
a 7 11116
t 9 11128
g 23 11138
a 16 11157
g 20 11172
g 27 11184
g 17 11196
a 12 11210
g 27 11224
g 22 11235
a 14 11248
a 14 11259
t 15 11278
c 15 11291
c 10 11304
t 21 11320
a 16 11333
g 19 11347
t 26 11357
a 22 11370
a 15 11382
t 22 11394
t 22 11403
g 16 11416
a 16 11426
t 17 11439
t 14 11450
a 21 11466
a 17 11475
t 15 11488
a 16 11502
a 15 11513
a 6 11524
g 6 11540
a 8 11551
t 24 11564
t 14 11576
a 6 11591
END_DNA

END_SEQUENCE
