# Supplementary material for: Polymorphisms in Pfkelch13 domains before and after the introduction of artemisinin-based combination therapy in Southwest Nigeria
Source: PLoS One. 2025 Mar 31;20(3):e0316479. doi: 10.1371/journal.pone.0316479 (PMC11957316; doi:10.1371/journal.pone.0316479)
Supplement: Supporting information 2 — (ZIP) [file pone.0316479.s002.zip › 010KNIFW_PREMIX_Plate_CORKELCH_E01.phd.1]

BEGIN_SEQUENCE 010KNIFW_PREMIX_E01_1660755761629.ab1

BEGIN_COMMENT

CHROMAT_FILE: 010KNIFW_PREMIX_E01_1660755761629.ab1
ABI_THUMBPRINT: 
BASECALLER_VERSION: KB 1.4.2.4
BASECALLER_NAME: ABI basecaller
QUALITY_LEVELS: 50
TIME: Wed Aug 17 13:06:25 2022
TRACE_ARRAY_MIN_INDEX: 
TRACE_ARRAY_MAX_INDEX: 
TRIM:  
CHEM: 
DYE: 

END_COMMENT

BEGIN_DNA
c 5 2
g 5 16
a 4 29
g 5 37
a 4 46
a 5 53
a 4 62
a 4 73
a 5 87
a 5 102
c 5 119
c 4 135
c 4 145
c 4 160
c 4 168
c 4 181
c 5 190
c 4 197
c 4 208
t 5 216
g 5 225
a 4 233
c 6 245
a 5 258
t 4 267
t 9 282
c 7 295
c 4 313
a 7 325
t 14 338
t 15 350
a 10 360
c 10 372
a 6 381
t 9 393
a 14 405
t 11 424
a 10 436
c 11 452
g 10 467
g 5 487
t 10 497
g 23 511
g 18 525
g 16 539
g 11 550
g 28 565
a 10 581
c 17 588
c 11 600
c 11 610
c 19 623
t 11 633
c 11 647
c 13 657
c 13 668
c 13 680
c 11 691
t 16 704
g 11 715
a 6 724
a 13 737
a 16 749
t 12 759
a 13 770
a 34 781
a 28 791
a 13 802
a 18 817
a 24 832
g 33 840
a 24 851
a 24 861
g 6 875
a 12 885
c 15 894
c 10 909
g 10 925
t 5 941
a 5 952
t 8 969
t 13 984
c 13 998
c 7 1013
c 18 1025
c 12 1037
t 11 1051
t 11 1068
c 8 1081
t 7 1098
t 14 1107
t 10 1119
g 23 1131
a 20 1144
t 18 1154
t 27 1166
t 34 1179
g 27 1191
a 10 1202
c 13 1214
a 10 1225
t 9 1235
c 13 1249
g 13 1263
g 20 1277
c 10 1293
g 21 1303
c 15 1317
g 19 1332
g 12 1346
g 17 1355
t 10 1369
t 10 1382
g 8 1396
a 9 1412
g 5 1423
g 5 1442
g 14 1452
t 10 1465
t 11 1479
a 18 1489
t 12 1499
a 12 1510
t 11 1524
t 7 1532
a 10 1546
t 11 1559
g 11 1571
t 13 1584
t 13 1597
c 26 1609
a 16 1618
t 13 1631
g 28 1643
t 10 1655
t 10 1668
c 13 1680
a 12 1691
g 13 1704
a 18 1716
a 13 1727
g 13 1739
a 25 1751
t 19 1761
a 24 1773
t 27 1783
g 27 1796
a 13 1808
c 13 1821
t 11 1835
a 18 1845
t 12 1857
g 13 1867
t 5 1875
g 8 1888
g 11 1904
a 13 1917
t 13 1928
g 11 1939
t 13 1951
g 18 1963
g 13 1977
g 13 1991
a 12 2004
g 12 2015
a 14 2029
t 11 2038
a 13 2050
c 19 2060
a 8 2074
t 10 2086
g 13 2098
a 13 2110
t 18 2122
g 18 2134
a 13 2147
g 8 2154
g 19 2173
a 18 2185
t 13 2196
g 24 2207
a 11 2222
g 18 2234
a 10 2245
a 5 2256
g 7 2274
a 10 2289
g 10 2304
a 13 2318
g 11 2330
t 11 2340
g 13 2352
a 13 2364
g 6 2375
g 13 2390
g 8 2398
a 8 2412
a 10 2424
a 10 2436
g 10 2449
g 27 2460
a 10 2474
t 12 2484
c 13 2496
c 10 2508
g 10 2517
a 8 2527
t 13 2538
g 13 2550
t 5 2562
g 16 2580
t 7 2594
a 13 2606
t 10 2616
g 11 2635
g 24 2646
g 18 2658
c 8 2670
a 10 2685
g 12 2699
g 27 2711
g 18 2724
t 8 2737
c 12 2748
g 10 2757
t 16 2770
a 13 2787
a 17 2798
g 15 2807
a 27 2820
a 18 2831
a 23 2842
a 34 2854
a 18 2865
a 28 2877
g 21 2889
a 11 2903
t 12 2914
t 10 2926
a 16 2935
t 21 2947
g 17 2956
t 23 2970
a 18 2981
t 22 2994
g 11 3009
a 9 3017
t 27 3030
c 18 3041
a 12 3051
t 12 3064
g 18 3077
g 12 3090
a 14 3105
a 13 3115
t 13 3126
c 19 3139
c 18 3151
t 16 3165
a 12 3175
t 20 3188
t 10 3202
a 12 3212
a 13 3224
t 23 3236
t 23 3248
a 30 3260
t 39 3271
t 34 3283
t 27 3295
t 24 3307
a 19 3318
t 24 3330
a 24 3341
t 24 3353
t 26 3367
a 34 3378
t 18 3390
c 43 3403
a 16 3413
t 31 3426
c 28 3439
t 18 3452
t 10 3466
c 15 3474
c 18 3487
t 18 3499
c 13 3512
t 28 3525
t 18 3537
t 24 3550
t 34 3562
g 19 3572
a 10 3587
t 18 3598
t 13 3609
c 13 3621
t 13 3633
t 13 3645
c 27 3658
t 23 3670
g 19 3682
t 6 3701
g 13 3715
g 18 3729
t 18 3741
a 18 3753
t 18 3765
a 18 3777
t 24 3788
g 28 3802
g 23 3815
g 13 3827
a 23 3839
t 13 3850
a 18 3863
t 13 3874
a 8 3886
g 13 3896
a 11 3905
g 13 3918
g 9 3928
g 17 3942
t 7 3959
g 12 3971
a 18 3982
a 18 3993
a 5 4003
a 6 4018
g 5 4029
a 18 4045
a 10 4060
t 5 4075
g 5 4083
c 8 4098
c 18 4110
t 18 4123
a 13 4135
c 5 4156
t 7 4166
END_DNA

END_SEQUENCE
