# Supplementary material for: Polymorphisms in Pfkelch13 domains before and after the introduction of artemisinin-based combination therapy in Southwest Nigeria
Source: PLoS One. 2025 Mar 31;20(3):e0316479. doi: 10.1371/journal.pone.0316479 (PMC11957316; doi:10.1371/journal.pone.0316479)
Supplement: Supporting information 2 — (ZIP) [file pone.0316479.s002.zip › 012KN1R_PREMIX_Plate_KELCH1_B04.phd.1]

BEGIN_SEQUENCE 012KN1R_PREMIX_B04_1660754317405.ab1

BEGIN_COMMENT

CHROMAT_FILE: 012KN1R_PREMIX_B04_1660754317405.ab1
ABI_THUMBPRINT: 
BASECALLER_VERSION: KB 1.4.2.4
BASECALLER_NAME: ABI basecaller
QUALITY_LEVELS: 50
TIME: Wed Aug 17 12:48:24 2022
TRACE_ARRAY_MIN_INDEX: 
TRACE_ARRAY_MAX_INDEX: 
TRIM: 9 819
CHEM: 
DYE: 

END_COMMENT

BEGIN_DNA
a 7 14
a 7 21
a 7 31
g 8 42
c 13 55
t 15 67
g 22 78
a 22 92
a 15 102
g 13 115
a 8 130
t 8 142
g 8 154
a 19 168
a 20 178
a 15 184
t 16 194
t 17 204
t 14 210
a 16 220
g 27 232
a 30 245
a 42 255
c 43 267
t 49 278
t 50 289
c 52 302
g 58 312
c 51 325
c 58 336
a 36 345
t 36 355
t 51 369
t 61 381
t 61 394
c 61 405
t 61 417
c 61 428
c 58 439
t 58 450
c 58 462
c 58 473
t 41 484
g 29 495
t 46 509
a 61 520
a 51 529
t 51 539
t 58 551
a 61 561
t 61 571
a 61 582
t 51 593
a 58 604
a 51 615
g 58 627
a 58 640
a 51 651
t 51 661
c 61 673
t 58 685
g 38 697
a 36 711
c 51 721
a 58 731
a 61 741
t 58 753
g 61 764
t 61 777
g 61 789
g 58 803
c 58 815
a 58 827
g 58 837
c 58 850
t 58 863
c 51 874
c 58 886
a 58 896
a 58 907
a 51 918
a 51 929
t 51 940
t 58 952
c 58 964
a 51 975
t 58 985
t 58 998
t 58 1011
t 58 1024
t 58 1037
t 58 1049
t 58 1061
c 61 1073
t 61 1085
c 61 1096
t 58 1108
g 58 1120
g 51 1134
t 51 1146
a 51 1157
c 58 1167
a 51 1178
c 58 1189
c 58 1201
a 58 1212
t 61 1224
t 61 1238
t 61 1251
a 58 1262
g 51 1274
a 58 1287
a 58 1299
a 51 1310
t 51 1321
t 58 1333
g 58 1345
c 51 1358
c 51 1370
a 58 1381
t 61 1393
c 61 1405
t 58 1418
t 58 1431
t 58 1444
t 58 1456
a 51 1467
t 58 1478
t 58 1490
a 51 1501
a 58 1513
a 58 1524
t 58 1536
g 58 1548
g 58 1562
t 61 1574
t 61 1586
g 58 1598
a 58 1612
t 61 1622
a 61 1634
t 58 1645
t 61 1658
g 61 1670
t 58 1683
t 58 1696
c 58 1708
a 61 1718
a 61 1730
c 61 1742
g 58 1753
g 58 1767
a 58 1781
a 61 1792
t 58 1804
c 58 1816
t 58 1828
a 61 1839
a 61 1851
t 61 1863
a 61 1875
t 61 1886
g 58 1899
t 58 1911
t 58 1924
a 51 1935
t 58 1947
g 58 1959
t 58 1972
t 58 1985
c 58 1997
a 58 2007
t 51 2019
t 51 2032
a 51 2044
t 58 2055
c 51 2068
a 51 2079
a 58 2090
t 58 2103
a 58 2114
c 58 2126
c 58 2139
t 58 2151
c 58 2164
c 58 2176
a 51 2187
a 58 2198
c 58 2211
a 58 2221
a 58 2233
c 58 2245
a 58 2256
t 58 2269
a 61 2280
t 61 2292
a 61 2304
t 61 2316
t 61 2329
t 58 2342
g 51 2354
a 51 2367
t 51 2378
t 51 2391
a 58 2402
a 51 2414
g 58 2426
g 58 2439
t 58 2451
a 51 2462
a 51 2474
t 51 2485
t 51 2498
a 58 2509
a 61 2521
a 61 2533
a 61 2545
g 58 2557
c 58 2569
t 58 2582
g 58 2594
c 58 2607
t 58 2619
c 61 2631
c 58 2643
t 58 2655
g 61 2667
a 58 2680
a 61 2692
c 61 2704
t 61 2715
t 61 2728
c 61 2740
t 61 2752
a 51 2763
g 51 2775
c 58 2788
t 58 2800
t 58 2812
c 58 2824
t 61 2836
a 61 2847
a 58 2859
t 58 2870
a 58 2882
a 61 2894
g 61 2905
g 61 2918
c 58 2931
a 58 2942
t 58 2953
a 58 2965
t 58 2976
g 58 2989
g 58 3002
a 58 3015
a 61 3027
a 61 3039
t 58 3050
t 61 3062
g 61 3074
t 61 3086
t 61 3099
c 61 3111
c 61 3123
c 61 3134
a 61 3145
t 58 3157
t 51 3170
t 51 3182
a 58 3194
t 51 3205
t 51 3217
c 58 3230
a 51 3240
t 58 3252
t 61 3264
t 61 3277
t 61 3289
t 61 3301
t 61 3313
c 61 3326
t 61 3337
t 58 3349
c 51 3361
a 58 3372
t 61 3383
a 61 3395
t 51 3406
a 51 3418
c 58 3430
t 58 3442
t 51 3455
c 51 3468
a 58 3478
a 61 3490
t 61 3502
a 61 3513
g 61 3526
a 58 3538
a 61 3551
t 61 3561
t 61 3574
t 58 3586
a 58 3597
a 51 3609
t 61 3621
c 61 3634
t 61 3646
c 61 3659
t 58 3671
c 58 3683
a 61 3694
c 61 3706
c 61 3718
a 58 3729
t 61 3741
t 61 3754
a 61 3765
g 61 3777
t 61 3790
t 61 3802
c 61 3815
c 61 3826
a 58 3837
c 58 3849
c 58 3861
a 61 3872
a 61 3884
t 61 3897
g 61 3909
a 58 3922
c 61 3934
a 61 3945
t 61 3956
a 58 3968
a 58 3980
a 58 3993
t 41 4004
t 41 4016
t 36 4029
t 41 4041
a 58 4053
t 58 4064
t 61 4077
a 61 4089
t 58 4100
c 58 4113
a 61 4124
a 58 4136
a 61 4148
a 61 4160
g 61 4172
c 61 4185
a 58 4196
a 58 4208
c 58 4220
a 61 4231
c 61 4244
a 61 4255
c 58 4267
a 58 4279
t 61 4291
a 58 4304
g 51 4316
c 51 4330
t 58 4342
g 61 4354
a 61 4368
t 61 4379
g 58 4391
a 58 4404
t 58 4416
c 61 4428
t 61 4440
a 61 4452
g 61 4465
g 61 4477
g 61 4490
g 58 4502
t 61 4514
a 61 4526
t 58 4537
t 58 4549
c 58 4562
a 61 4573
a 61 4584
a 61 4596
g 61 4608
g 61 4621
t 61 4633
g 61 4645
c 58 4657
c 61 4669
a 61 4681
c 61 4692
c 61 4705
t 61 4717
c 61 4730
t 61 4742
a 61 4753
c 61 4765
c 61 4777
c 61 4789
a 61 4800
t 58 4812
g 58 4824
c 58 4837
t 61 4849
t 61 4861
t 61 4873
c 61 4886
a 61 4896
t 61 4908
a 61 4919
c 61 4931
g 61 4943
a 61 4956
t 61 4967
g 58 4979
a 58 4992
t 58 5003
c 58 5016
a 61 5027
t 61 5039
a 61 5051
t 61 5062
g 61 5075
c 61 5088
t 61 5100
t 61 5112
c 61 5125
t 61 5136
a 61 5148
c 61 5160
a 61 5171
t 61 5182
t 61 5195
c 61 5208
g 61 5219
g 58 5232
t 61 5244
a 61 5256
t 61 5267
a 61 5279
a 61 5290
t 58 5302
a 58 5314
g 61 5326
a 61 5339
a 58 5351
g 58 5363
a 58 5375
g 61 5387
c 61 5399
c 61 5411
a 61 5423
t 61 5434
c 61 5447
a 61 5458
t 61 5470
a 61 5482
t 61 5494
c 61 5506
c 61 5519
c 61 5531
c 58 5543
c 51 5556
a 51 5566
a 58 5577
t 61 5589
a 61 5601
c 61 5613
a 61 5624
a 61 5636
t 61 5648
a 61 5659
a 61 5671
a 61 5684
t 61 5695
t 58 5707
c 58 5720
t 61 5732
a 61 5744
c 61 5756
c 61 5768
a 58 5779
t 61 5791
t 61 5803
t 61 5816
g 61 5828
a 58 5840
c 61 5852
g 61 5864
t 61 5876
a 61 5888
a 61 5899
c 61 5911
a 61 5922
c 61 5934
c 58 5947
a 58 5958
c 58 5970
a 61 5982
a 61 5993
t 61 6005
t 61 6018
a 61 6029
t 61 6041
t 61 6053
t 61 6066
c 61 6078
t 61 6090
t 61 6102
c 61 6115
t 61 6126
a 61 6138
g 61 6150
g 61 6162
t 61 6174
a 61 6185
t 61 6197
a 61 6208
t 61 6219
t 61 6232
t 61 6244
a 61 6256
a 61 6267
a 58 6279
t 58 6291
t 58 6303
a 58 6315
c 58 6327
t 58 6339
t 61 6351
g 58 6364
a 58 6376
a 61 6388
a 61 6400
c 58 6412
a 58 6423
t 58 6434
a 61 6446
c 61 6458
c 61 6471
a 61 6482
t 61 6494
a 58 6506
c 58 6518
a 58 6529
t 61 6541
c 61 6554
t 61 6566
c 61 6579
t 61 6591
t 61 6603
a 61 6615
a 61 6626
a 61 6638
c 61 6650
g 61 6662
a 58 6675
t 58 6686
c 58 6699
a 61 6710
t 58 6721
a 58 6733
c 51 6745
a 51 6756
c 58 6769
c 61 6781
t 58 6793
c 58 6806
a 61 6817
g 61 6829
t 61 6842
t 61 6854
t 58 6866
c 58 6878
a 58 6889
a 61 6900
a 61 6912
t 61 6924
a 61 6935
a 61 6947
a 61 6959
g 61 6971
c 58 6984
c 58 6996
t 58 7008
t 58 7020
a 61 7032
t 61 7044
a 61 7055
a 58 7067
t 58 7078
c 58 7091
a 58 7102
t 58 7114
a 58 7126
g 58 7138
t 58 7150
t 58 7163
a 58 7174
t 58 7186
t 61 7198
a 61 7210
c 61 7222
c 58 7235
a 58 7246
c 61 7258
c 61 7271
a 61 7282
a 61 7294
a 61 7307
a 61 7320
a 58 7332
c 61 7344
g 58 7356
t 58 7368
a 58 7380
t 58 7392
a 61 7404
a 58 7417
g 58 7429
a 58 7442
a 61 7454
a 61 7467
t 61 7478
t 61 7490
a 58 7502
t 58 7514
t 58 7526
c 58 7539
a 61 7550
a 61 7562
t 61 7574
a 61 7586
c 61 7599
a 61 7610
g 61 7623
c 61 7636
a 61 7648
c 61 7660
t 61 7672
t 61 7684
c 61 7697
c 61 7709
a 58 7720
a 61 7732
a 58 7744
a 61 7756
t 58 7768
a 61 7780
a 61 7793
g 61 7805
c 61 7818
t 61 7829
t 61 7841
t 61 7853
t 61 7866
t 61 7878
t 61 7890
g 61 7902
g 58 7915
t 61 7926
a 61 7938
g 61 7949
a 61 7962
c 61 7974
a 61 7985
t 58 7997
a 61 8009
g 61 8021
g 61 8034
t 61 8046
g 61 8058
t 61 8071
a 61 8082
c 61 8094
a 61 8106
c 58 8118
a 58 8129
t 58 8141
a 58 8154
c 51 8166
g 51 8178
c 51 8191
c 58 8203
a 58 8215
g 61 8226
c 58 8240
a 58 8251
t 58 8263
t 61 8275
g 61 8287
t 61 8299
t 61 8312
g 61 8324
a 58 8337
c 61 8348
t 61 8360
a 61 8371
a 61 8384
t 61 8395
a 61 8408
t 58 8419
c 58 8432
t 58 8444
a 61 8456
a 61 8468
t 61 8480
a 61 8492
a 58 8504
t 58 8516
t 61 8528
c 61 8541
c 61 8553
a 58 8564
t 61 8576
c 61 8589
g 61 8600
a 58 8613
a 58 8625
t 58 8637
t 58 8649
t 61 8661
a 58 8672
a 58 8684
a 58 8696
t 58 8708
a 58 8720
t 58 8732
t 61 8744
c 61 8757
t 61 8768
a 61 8780
c 61 8793
a 58 8804
c 58 8816
c 58 8828
a 61 8839
t 61 8851
c 61 8864
a 61 8876
a 61 8887
a 61 8900
t 61 8911
c 58 8924
c 58 8936
a 61 8947
c 61 8959
c 61 8972
t 61 8983
a 61 8995
t 61 9007
a 61 9019
c 61 9031
a 61 9042
a 58 9054
a 61 9066
a 61 9079
t 61 9090
a 61 9102
c 61 9114
t 61 9126
a 61 9137
a 61 9150
t 61 9162
g 61 9174
g 61 9186
g 61 9200
a 58 9213
a 58 9225
t 61 9236
g 61 9248
g 61 9261
t 58 9273
a 58 9285
a 61 9297
a 61 9309
a 61 9321
a 61 9333
t 61 9345
t 61 9356
t 61 9368
a 61 9380
a 61 9391
t 61 9403
a 61 9415
c 58 9427
c 58 9439
a 58 9450
t 61 9462
a 58 9474
a 61 9487
a 61 9498
a 61 9509
t 61 9521
t 61 9533
c 58 9545
t 58 9556
g 58 9568
c 61 9580
t 61 9592
t 61 9603
c 51 9614
t 38 9625
t 23 9634
c 17 9648
c 24 9659
a 44 9672
a 33 9685
c 42 9698
a 39 9710
a 38 9721
g 37 9735
g 28 9745
c 27 9759
a 21 9771
END_DNA

END_SEQUENCE
