# Supplementary material for: Polymorphisms in Pfkelch13 domains before and after the introduction of artemisinin-based combination therapy in Southwest Nigeria
Source: PLoS One. 2025 Mar 31;20(3):e0316479. doi: 10.1371/journal.pone.0316479 (PMC11957316; doi:10.1371/journal.pone.0316479)
Supplement: Supporting information 2 — (ZIP) [file pone.0316479.s002.zip › 012KN2F_PREMIX_Plate_KELCH1_G04.phd.1]

BEGIN_SEQUENCE 012KN2F_PREMIX_G04_1660754306155.ab1

BEGIN_COMMENT

CHROMAT_FILE: 012KN2F_PREMIX_G04_1660754306155.ab1
ABI_THUMBPRINT: 
BASECALLER_VERSION: KB 1.4.2.4
BASECALLER_NAME: ABI basecaller
QUALITY_LEVELS: 50
TIME: Wed Aug 17 12:48:24 2022
TRACE_ARRAY_MIN_INDEX: 
TRACE_ARRAY_MAX_INDEX: 
TRIM: 111 1051
CHEM: 
DYE: 

END_COMMENT

BEGIN_DNA
c 7 7
c 16 21
c 17 32
a 8 46
g 8 57
a 8 70
t 8 87
a 8 99
g 9 112
g 16 123
a 12 126
c 11 136
t 20 148
t 11 160
a 9 171
t 9 183
g 14 193
a 20 206
a 13 217
c 18 229
g 22 232
c 9 241
t 19 254
g 24 266
c 19 279
a 22 287
t 29 292
g 36 304
a 19 317
t 19 325
c 12 330
g 20 341
g 14 352
g 8 365
a 12 376
t 13 389
a 15 399
a 10 405
c 6 415
g 20 429
c 13 441
t 11 455
g 13 468
g 10 481
a 10 490
t 19 497
g 27 506
a 21 519
t 12 527
t 24 539
g 24 550
g 30 565
c 17 578
g 12 590
t 17 595
c 11 602
t 7 610
c 7 615
t 17 625
g 7 636
a 8 650
t 28 664
g 17 672
g 10 680
c 7 688
c 7 696
t 8 707
a 24 718
a 15 727
t 7 738
c 10 752
g 18 762
t 21 771
a 21 778
a 21 787
g 14 797
t 14 803
c 27 814
a 12 824
c 8 835
t 11 844
g 18 856
g 25 870
g 12 883
a 7 894
t 8 899
c 8 909
t 11 916
g 15 928
a 7 938
t 12 955
c 10 968
a 19 978
c 23 991
g 15 1000
a 16 1012
t 25 1023
g 13 1036
g 8 1048
g 12 1061
c 9 1072
a 8 1086
a 16 1098
t 17 1108
t 14 1122
a 14 1134
g 26 1146
a 14 1160
a 14 1171
g 15 1184
c 9 1194
c 12 1207
g 11 1217
n 2 1228
t 20 1243
g 28 1254
a 28 1269
t 31 1279
a 20 1290
t 32 1302
g 26 1314
a 18 1328
g 25 1340
t 15 1353
g 12 1365
t 7 1380
a 13 1389
t 24 1399
t 19 1412
a 18 1425
g 28 1437
a 29 1451
t 46 1461
t 31 1475
c 50 1487
g 32 1500
a 51 1512
a 52 1525
c 52 1536
t 58 1548
t 58 1561
t 51 1574
g 46 1585
a 46 1599
t 58 1610
a 51 1622
g 51 1633
t 34 1647
a 29 1658
a 31 1670
a 31 1681
a 41 1693
a 26 1705
a 36 1717
g 41 1728
a 58 1741
t 58 1752
t 61 1764
t 61 1777
t 58 1789
t 51 1802
t 51 1814
a 51 1825
c 46 1836
c 46 1849
a 51 1860
a 51 1872
g 46 1883
t 46 1897
a 58 1909
a 58 1921
t 58 1932
t 58 1945
t 61 1958
a 58 1969
t 58 1981
c 58 1994
a 61 2005
a 58 2017
g 51 2029
a 51 2042
a 58 2054
c 58 2066
a 58 2077
t 61 2089
t 58 2102
t 58 2114
a 61 2126
a 61 2138
t 61 2150
a 58 2161
a 58 2174
t 58 2185
a 61 2197
t 61 2209
g 58 2222
t 58 2235
c 51 2247
t 58 2260
a 58 2271
a 58 2284
a 58 2295
g 51 2307
a 58 2320
t 58 2331
a 61 2343
a 61 2355
t 61 2366
a 58 2378
t 58 2390
a 58 2402
g 58 2415
g 51 2428
a 61 2442
a 61 2453
a 61 2465
t 61 2476
a 61 2488
a 58 2500
a 58 2512
t 58 2523
a 58 2535
t 58 2547
t 58 2560
t 58 2572
a 61 2584
a 61 2596
a 61 2608
t 61 2620
a 58 2631
a 58 2643
a 51 2655
t 58 2667
t 61 2680
g 61 2693
t 58 2704
t 58 2717
a 61 2729
a 61 2740
a 61 2752
t 61 2764
a 61 2776
a 61 2788
a 61 2800
a 61 2812
a 61 2824
a 61 2835
a 61 2847
a 61 2859
a 28 2871
g 58 2883
a 58 2895
t 58 2906
a 61 2918
c 61 2929
t 61 2941
a 61 2953
t 61 2965
t 61 2978
a 61 2990
c 58 3002
a 58 3013
a 58 3025
a 61 3037
t 61 3049
g 61 3062
a 61 3075
a 61 3087
a 61 3098
a 58 3110
t 58 3121
a 58 3133
a 61 3145
t 61 3157
a 61 3169
a 61 3181
t 61 3192
a 61 3205
t 61 3216
t 61 3229
a 61 3241
a 61 3253
t 58 3264
c 51 3278
a 58 3289
t 58 3301
a 61 3312
a 61 3325
t 61 3337
a 61 3349
a 61 3361
t 61 3372
a 61 3384
a 61 3397
t 61 3408
a 61 3420
a 61 3432
t 61 3444
a 58 3456
a 58 3468
t 58 3480
a 61 3492
a 58 3504
t 58 3516
c 58 3529
t 61 3541
g 58 3554
a 58 3567
c 61 3579
a 58 3590
g 58 3602
c 58 3615
a 61 3626
a 61 3638
a 61 3650
t 61 3661
a 61 3673
a 61 3685
t 61 3697
a 61 3709
t 61 3720
a 61 3733
a 61 3745
c 61 3757
t 61 3769
a 61 3781
a 61 3793
t 61 3806
a 61 3818
a 61 3830
t 61 3842
c 61 3855
t 58 3867
t 58 3879
a 61 3891
t 61 3902
t 61 3915
a 61 3927
a 61 3938
t 61 3950
a 61 3962
a 61 3974
t 61 3986
a 61 3998
a 61 4010
t 61 4022
a 61 4034
t 61 4045
g 61 4058
a 58 4071
a 58 4083
t 58 4095
t 61 4107
c 61 4120
t 61 4132
c 61 4145
c 58 4157
a 58 4168
t 61 4180
c 61 4193
a 61 4204
a 58 4216
t 61 4227
t 58 4240
a 58 4252
t 58 4264
g 61 4276
a 58 4289
a 61 4301
t 58 4313
a 61 4325
c 58 4337
c 58 4349
a 51 4361
a 58 4373
c 58 4385
a 58 4397
a 58 4409
a 61 4421
a 61 4434
a 61 4446
a 61 4458
g 61 4470
a 61 4483
g 58 4495
a 58 4507
a 61 4519
t 61 4530
t 61 4542
t 61 4555
t 61 4567
t 61 4579
t 61 4591
a 61 4603
g 61 4615
a 61 4628
t 61 4639
g 61 4652
c 61 4664
a 61 4675
g 58 4687
c 58 4700
a 58 4712
a 58 4723
a 58 4735
t 58 4747
c 61 4759
t 61 4771
t 61 4784
a 61 4796
t 61 4807
a 61 4819
a 61 4831
a 61 4843
t 61 4855
g 61 4867
a 61 4880
t 61 4891
g 58 4904
a 58 4916
t 58 4928
t 61 4940
c 61 4953
t 61 4965
g 61 4977
g 58 4990
a 58 5003
t 61 5014
t 61 5026
a 61 5037
a 58 5049
a 58 5061
c 58 5074
a 61 5084
a 61 5096
t 61 5108
t 61 5120
t 61 5133
a 61 5145
a 61 5156
a 61 5168
a 61 5180
a 61 5192
c 58 5204
a 58 5215
t 58 5227
t 61 5240
t 61 5252
t 58 5264
c 51 5277
a 51 5288
a 51 5300
c 58 5312
t 58 5324
g 61 5336
t 61 5349
a 61 5361
a 61 5372
a 61 5384
t 61 5396
a 61 5408
a 61 5420
t 61 5431
g 61 5444
t 61 5456
a 61 5468
a 61 5480
a 61 5492
t 61 5504
g 61 5516
a 61 5529
t 61 5540
a 61 5552
c 58 5565
t 58 5577
t 51 5589
a 58 5601
t 58 5613
g 61 5625
a 58 5638
a 61 5651
a 61 5662
a 61 5674
g 61 5686
a 61 5698
a 61 5710
a 61 5721
a 61 5733
t 61 5744
t 58 5756
a 51 5768
t 51 5780
t 61 5792
g 61 5805
a 61 5817
a 61 5829
a 61 5841
c 61 5854
g 61 5865
g 61 5878
a 58 5891
a 61 5902
t 61 5913
t 61 5926
a 61 5937
a 58 5950
g 58 5962
t 58 5974
g 58 5986
a 58 5999
t 58 6010
g 61 6022
c 61 6035
t 61 6047
a 61 6059
g 61 6071
t 58 6083
g 51 6096
a 58 6109
t 61 6119
t 61 6131
t 61 6143
t 61 6156
g 58 6168
a 61 6181
a 61 6192
a 61 6204
a 61 6215
t 61 6226
a 58 6238
t 58 6250
g 61 6262
g 58 6275
t 58 6287
a 58 6299
g 61 6311
g 58 6324
t 58 6336
g 46 6348
a 58 6361
t 58 6371
t 51 6384
t 58 6396
a 58 6408
a 58 6420
g 58 6432
a 58 6445
a 58 6456
t 61 6468
t 58 6479
a 61 6491
c 58 6504
a 58 6515
t 58 6526
t 58 6539
t 58 6551
a 61 6563
t 61 6574
t 58 6587
a 58 6599
a 58 6611
t 61 6623
t 61 6635
g 61 6648
g 58 6660
t 58 6673
t 58 6685
a 61 6696
a 61 6708
a 61 6719
a 61 6732
a 61 6744
a 58 6756
g 58 6768
a 58 6780
c 58 6792
a 51 6803
c 51 6814
a 41 6824
a 58 6837
a 61 6849
t 61 6861
g 61 6873
a 58 6886
a 61 6898
t 61 6910
t 61 6922
t 61 6934
t 51 6946
a 58 6958
t 51 6970
t 51 6982
c 51 6995
g 58 7007
a 58 7020
g 58 7031
a 61 7044
a 61 7055
a 61 7067
a 61 7079
a 61 7090
g 58 7102
a 58 7114
t 51 7124
a 58 7136
a 58 7149
a 61 7160
t 58 7172
t 51 7184
a 51 7196
t 58 7207
t 61 7219
t 58 7232
a 58 7244
a 58 7255
a 61 7267
g 58 7280
a 58 7293
t 58 7304
a 61 7316
a 58 7328
g 58 7341
a 58 7354
a 61 7366
a 61 7379
g 61 7391
a 61 7403
a 58 7415
c 58 7428
t 61 7439
a 61 7452
g 61 7464
a 61 7477
a 58 7489
a 58 7501
t 58 7512
g 61 7524
g 61 7537
a 61 7551
a 61 7562
a 61 7575
g 61 7587
a 61 7599
g 58 7612
t 51 7624
a 51 7636
c 51 7648
g 58 7660
a 58 7673
t 61 7684
t 61 7697
g 51 7709
t 51 7721
a 58 7733
c 58 7745
a 58 7756
a 58 7769
a 61 7781
g 61 7793
a 61 7806
a 61 7818
t 61 7829
t 61 7841
a 58 7854
g 58 7866
a 58 7879
a 61 7891
a 61 7904
a 58 7916
c 58 7928
c 51 7940
g 51 7952
t 58 7964
a 58 7976
a 61 7988
a 61 7999
a 61 8012
a 61 8024
t 61 8036
a 61 8048
t 61 8059
t 61 8071
g 58 8084
a 58 8097
a 58 8109
g 61 8121
a 61 8134
a 58 8146
c 58 8158
a 58 8170
g 58 8181
a 61 8194
a 58 8206
a 61 8219
t 61 8229
t 61 8241
a 61 8253
c 58 8265
a 51 8276
t 51 8288
g 58 8300
a 58 8314
t 58 8325
g 58 8337
a 58 8350
a 58 8362
a 61 8375
g 61 8387
a 61 8399
a 61 8410
a 58 8423
g 61 8435
a 61 8447
a 61 8459
a 61 8471
t 61 8482
t 61 8494
a 61 8506
g 58 8518
a 58 8530
t 61 8541
a 58 8554
t 58 8565
t 61 8577
g 51 8589
a 51 8602
t 51 8613
a 61 8625
t 61 8635
a 58 8648
t 58 8659
c 58 8672
t 58 8684
a 58 8696
a 58 8708
t 58 8720
g 61 8732
g 58 8745
t 58 8757
t 58 8768
a 58 8780
t 58 8791
a 58 8804
a 58 8815
a 58 8827
c 51 8840
a 58 8852
a 51 8863
a 58 8875
t 61 8887
a 61 8900
a 58 8912
a 58 8925
a 61 8935
a 61 8948
a 58 8959
a 28 8970
g 61 8983
a 61 8996
a 61 9007
a 61 9020
a 61 9031
a 61 9042
g 58 9055
a 58 9067
a 61 9079
g 61 9091
a 61 9103
a 61 9114
c 61 9126
a 61 9137
t 61 9148
a 61 9160
g 61 9173
g 58 9185
a 58 9197
a 58 9209
a 58 9221
c 58 9233
g 58 9245
a 58 9257
t 61 9268
t 61 9280
t 58 9292
g 58 9304
a 58 9316
t 58 9328
g 58 9340
a 61 9352
a 61 9364
g 58 9376
a 58 9388
a 58 9399
a 58 9411
g 58 9423
a 58 9435
t 61 9446
t 61 9458
a 61 9470
a 61 9481
g 61 9494
a 58 9506
t 61 9518
t 58 9530
t 58 9541
t 58 9552
t 58 9563
a 58 9574
c 58 9587
a 58 9600
a 58 9609
g 58 9621
a 58 9633
a 61 9644
a 61 9656
t 61 9668
c 58 9680
g 51 9692
a 51 9705
t 61 9715
a 51 9728
a 51 9739
a 51 9749
a 61 9761
t 61 9772
t 61 9784
a 61 9796
a 61 9807
a 61 9818
t 61 9830
t 61 9841
a 61 9853
g 58 9865
t 58 9877
a 58 9889
t 61 9900
t 58 9911
a 58 9923
t 58 9934
a 58 9946
t 58 9958
t 61 9970
t 61 9981
a 61 9994
g 58 10006
a 58 10019
a 61 10029
a 61 10042
a 61 10053
a 58 10064
g 58 10077
a 58 10089
a 61 10100
a 58 10110
a 51 10120
a 46 10132
t 51 10144
a 51 10156
t 58 10167
t 58 10178
a 51 10191
t 51 10202
c 51 10214
a 58 10226
a 58 10236
g 61 10248
a 61 10260
a 61 10271
t 58 10282
a 58 10295
t 58 10305
a 61 10318
a 61 10329
a 61 10341
a 61 10352
a 61 10363
t 61 10375
t 61 10386
t 61 10398
t 61 10409
g 58 10422
a 51 10433
g 51 10445
a 58 10457
a 51 10468
t 51 10480
g 51 10492
a 51 10504
t 51 10515
a 58 10527
a 58 10540
a 58 10551
a 51 10564
a 61 10577
a 60 10592
a 60 10604
a 51 10616
a 17 10628
t 58 10640
t 51 10650
g 51 10663
t 58 10675
t 58 10685
g 61 10698
a 61 10709
t 61 10720
g 58 10733
c 46 10744
a 51 10756
a 46 10766
a 46 10774
t 58 10787
a 58 10799
t 58 10810
t 58 10820
g 58 10833
c 46 10845
t 51 10856
a 58 10867
c 58 10879
t 51 10889
g 51 10901
a 58 10914
a 58 10923
a 58 10934
c 51 10946
t 58 10956
a 58 10967
t 51 10979
g 58 10990
a 51 11002
t 58 11014
t 51 11024
g 51 11036
a 46 11048
t 51 11059
a 51 11071
t 58 11082
t 51 11092
a 61 11104
a 58 11115
t 51 11127
g 58 11139
t 58 11152
t 50 11162
g 57 11176
g 30 11186
t 25 11198
g 35 11210
g 27 11220
a 35 11234
g 58 11245
c 58 11257
t 58 11268
a 58 11280
t 61 11292
t 58 11303
t 58 11313
t 58 11325
t 51 11335
g 51 11348
a 36 11360
a 36 11371
a 28 11379
c 41 11391
a 36 11402
t 36 11412
c 51 11425
t 58 11436
a 58 11448
g 58 11459
a 51 11471
c 31 11482
a 22 11492
t 27 11502
a 58 11514
c 58 11526
c 52 11536
t 52 11548
t 52 11559
a 50 11571
a 50 11580
c 20 11592
a 12 11603
c 16 11614
a 30 11626
a 22 11635
c 30 11646
a 22 11659
a 19 11669
a 51 11685
a 51 11698
g 51 11711
a 51 11723
t 51 11735
t 29 11744
c 24 11755
a 24 11762
t 53 11775
t 51 11786
t 40 11797
a 35 11808
t 23 11820
a 40 11831
g 47 11842
a 40 11854
g 50 11866
a 50 11878
a 46 11889
a 28 11897
t 52 11909
t 51 11919
a 41 11931
t 51 11943
t 46 11952
a 40 11963
a 40 11974
g 43 11988
t 40 12000
g 40 12012
g 20 12022
a 23 12034
a 23 12043
g 21 12053
a 22 12064
c 18 12075
a 18 12086
t 26 12098
c 36 12110
a 35 12121
t 36 12131
g 36 12142
t 28 12154
a 10 12168
c 33 12182
c 28 12194
c 21 12204
g 28 12217
a 27 12229
g 21 12240
a 20 12252
t 16 12262
a 23 12275
a 16 12286
c 18 12300
c 18 12309
a 17 12322
g 21 12337
g 18 12347
a 21 12362
a 20 12372
g 14 12385
a 17 12398
t 9 12412
a 15 12421
t 23 12432
t 22 12440
c 35 12454
t 38 12467
t 36 12476
a 17 12488
g 12 12500
a 11 12510
t 20 12520
a 15 12531
g 44 12543
g 34 12555
g 22 12565
a 30 12577
t 27 12587
a 33 12598
g 35 12611
g 33 12622
g 15 12632
a 41 12644
g 41 12656
t 16 12668
t 12 12679
t 43 12694
t 30 12707
t 15 12718
a 31 12731
a 31 12743
a 23 12756
a 16 12765
t 33 12774
t 26 12787
t 8 12799
n 2 12812
c 13 12825
t 15 12837
t 11 12843
a 40 12854
a 40 12865
c 24 12877
t 27 12890
t 16 12900
c 17 12912
t 23 12921
t 20 12929
a 16 12943
g 7 12961
a 30 12972
a 10 12987
t 12 13000
c 25 13014
c 17 13025
g 23 13038
t 25 13051
a 30 13064
a 27 13074
c 31 13087
t 17 13099
t 11 13112
c 35 13128
c 35 13139
c 25 13151
c 15 13161
t 14 13175
c 27 13188
c 9 13199
c 10 13209
a 37 13221
a 35 13231
a 20 13242
g 10 13255
a 15 13266
t 18 13280
t 18 13291
t 15 13301
a 13 13311
n 2 13322
n 2 13335
g 13 13347
a 15 13357
a 28 13368
a 23 13378
g 15 13390
g 13 13402
g 14 13413
a 19 13425
g 19 13438
c 35 13451
c 20 13462
t 10 13475
n 2 13487
t 11 13497
t 13 13507
n 2 13519
a 26 13530
a 26 13540
a 10 13550
g 14 13567
a 22 13576
a 14 13587
c 16 13601
a 37 13616
a 32 13628
a 15 13639
t 23 13653
t 23 13666
t 15 13678
t 8 13691
g 22 13705
g 20 13716
a 7 13729
t 7 13741
t 9 13752
a 38 13764
a 33 13776
a 25 13787
t 43 13799
t 42 13811
t 38 13821
t 20 13832
a 12 13844
c 16 13856
c 14 13866
t 20 13880
c 27 13891
c 27 13902
c 21 13913
c 10 13923
t 20 13937
a 22 13950
a 22 13960
a 15 13973
a 10 13984
t 36 13996
t 36 14007
t 30 14024
END_DNA

END_SEQUENCE
