# Supplementary material for: Polymorphisms in Pfkelch13 domains before and after the introduction of artemisinin-based combination therapy in Southwest Nigeria
Source: PLoS One. 2025 Mar 31;20(3):e0316479. doi: 10.1371/journal.pone.0316479 (PMC11957316; doi:10.1371/journal.pone.0316479)
Supplement: Supporting information 2 — (ZIP) [file pone.0316479.s002.zip › 012KN2R_PREMIX_Plate_KELCH2_D06.phd.1]

BEGIN_SEQUENCE 012KN2R_PREMIX_D06_1660754284131.ab1

BEGIN_COMMENT

CHROMAT_FILE: 012KN2R_PREMIX_D06_1660754284131.ab1
ABI_THUMBPRINT: 
BASECALLER_VERSION: KB 1.4.2.4
BASECALLER_NAME: ABI basecaller
QUALITY_LEVELS: 50
TIME: Wed Aug 17 12:48:24 2022
TRACE_ARRAY_MIN_INDEX: 
TRACE_ARRAY_MAX_INDEX: 
TRIM: 137 1076
CHEM: 
DYE: 

END_COMMENT

BEGIN_DNA
n 3 1
n 2 16
n 2 27
n 2 31
c 7 44
g 8 54
a 8 65
t 8 77
c 8 88
c 9 100
g 10 112
a 9 125
a 9 136
t 7 142
t 14 152
c 17 164
t 21 177
c 22 188
g 15 197
g 12 203
c 9 211
a 19 214
t 11 224
a 11 234
c 8 242
g 19 247
t 20 254
a 20 264
c 22 272
c 19 278
t 32 288
t 38 301
c 33 313
c 14 324
g 24 336
c 22 347
g 22 353
a 28 359
c 27 367
t 21 373
t 22 381
a 16 388
c 38 398
t 29 410
a 25 421
c 27 433
t 25 445
t 9 455
t 7 461
c 12 472
c 27 483
g 24 495
c 25 507
a 28 519
t 17 534
t 21 548
a 17 559
c 25 571
c 19 583
a 27 595
t 25 608
t 33 620
g 38 633
g 18 646
t 22 655
g 13 660
n 2 665
a 7 674
a 22 684
c 22 689
t 35 695
g 40 708
g 40 720
t 16 731
g 7 744
a 22 755
a 44 766
a 26 778
a 14 790
t 14 799
t 16 813
t 40 824
a 44 836
a 44 847
t 40 858
a 38 870
c 37 880
c 35 893
a 24 904
t 20 916
a 10 927
a 26 942
a 15 954
a 15 967
t 21 977
t 14 989
c 8 1003
t 9 1015
g 15 1029
c 26 1040
t 31 1054
t 35 1067
c 38 1079
t 21 1091
g 11 1101
t 8 1117
c 25 1127
a 13 1138
a 14 1150
c 26 1161
a 25 1173
a 15 1185
g 15 1196
g 26 1210
g 14 1224
t 14 1236
t 20 1249
c 9 1261
a 15 1271
c 28 1283
t 16 1296
t 27 1311
t 20 1324
c 25 1336
a 20 1347
c 26 1357
t 17 1371
t 17 1384
a 17 1396
a 17 1408
a 17 1419
t 25 1432
c 35 1445
t 18 1456
t 18 1469
t 26 1483
t 13 1495
g 12 1508
g 12 1521
t 8 1533
a 9 1544
t 26 1556
g 26 1568
g 14 1582
g 8 1595
g 8 1608
a 14 1619
a 14 1631
a 26 1643
g 29 1655
t 16 1668
t 34 1681
a 51 1693
a 51 1705
c 51 1717
g 52 1730
g 51 1743
a 51 1757
t 58 1768
t 61 1781
t 61 1794
c 61 1805
t 58 1818
t 58 1831
a 58 1843
a 58 1855
g 58 1867
a 58 1879
a 58 1892
g 58 1903
t 58 1915
t 58 1927
a 58 1938
a 58 1950
g 58 1963
t 32 1975
a 58 1987
t 61 1999
a 61 2010
a 61 2023
t 61 2035
t 61 2048
c 51 2060
t 51 2073
a 58 2085
a 58 2097
a 58 2109
t 58 2121
a 61 2132
a 61 2145
c 61 2156
t 61 2169
c 61 2182
a 58 2193
c 58 2205
t 58 2218
a 58 2230
t 61 2242
c 61 2255
c 61 2268
c 61 2279
t 61 2293
a 61 2304
t 61 2317
c 58 2328
t 58 2342
a 61 2353
a 61 2365
g 58 2376
a 51 2389
a 61 2401
t 58 2412
a 51 2424
t 51 2435
t 61 2448
c 61 2460
t 61 2473
t 61 2486
c 61 2498
c 58 2510
t 58 2523
t 58 2535
g 58 2547
t 58 2560
t 51 2572
t 61 2584
a 61 2595
t 58 2607
c 61 2618
t 61 2631
c 61 2643
t 61 2656
g 61 2668
g 58 2682
t 58 2694
t 51 2706
a 58 2717
c 51 2728
a 58 2739
t 51 2751
g 51 2763
a 46 2777
t 51 2788
g 58 2801
t 58 2813
c 58 2826
t 61 2838
t 58 2851
c 58 2862
c 58 2875
a 58 2886
c 61 2897
t 58 2910
t 58 2923
a 58 2934
a 58 2946
t 61 2958
a 61 2970
a 61 2982
t 61 2993
t 61 3006
t 61 3018
c 61 3030
t 61 3043
c 61 3055
t 58 3068
a 58 3079
t 58 3091
a 58 3102
a 58 3114
a 61 3126
t 61 3137
g 58 3150
a 58 3162
a 51 3175
t 58 3186
c 61 3198
t 61 3211
t 58 3223
t 58 3236
t 58 3248
t 61 3260
g 58 3273
t 58 3284
t 51 3297
g 51 3309
t 51 3321
g 51 3333
t 58 3345
t 58 3357
a 58 3368
a 51 3380
g 61 3392
g 58 3405
t 25 3416
a 46 3428
t 58 3439
g 58 3452
t 58 3464
c 58 3476
t 58 3489
a 58 3500
g 51 3513
a 51 3526
t 51 3537
g 61 3549
t 61 3561
t 58 3573
t 58 3586
c 58 3597
a 58 3609
a 61 3620
a 61 3632
a 61 3644
a 61 3656
t 58 3667
a 58 3679
g 61 3692
c 61 3704
t 61 3716
c 61 3728
c 58 3740
a 58 3752
c 58 3763
c 58 3776
a 58 3787
a 58 3799
c 61 3811
a 61 3823
t 61 3834
t 61 3847
a 61 3859
a 61 3871
t 61 3882
a 58 3894
t 58 3906
c 58 3918
a 61 3930
a 61 3942
t 58 3954
c 58 3966
a 61 3978
t 61 3990
a 58 4002
g 58 4014
t 58 4027
t 61 4039
t 58 4051
c 61 4063
a 61 4074
g 58 4087
t 58 4099
a 58 4111
g 61 4123
c 61 4135
a 61 4147
a 61 4158
t 61 4170
a 58 4182
t 61 4194
t 61 4206
t 61 4218
g 61 4231
c 61 4243
a 61 4255
t 61 4266
c 61 4279
a 61 4290
a 61 4302
c 61 4314
a 58 4325
a 61 4336
t 61 4349
t 61 4362
t 61 4374
t 61 4386
t 61 4399
t 61 4411
t 61 4423
t 61 4435
t 61 4447
t 28 4459
a 61 4470
t 61 4482
c 61 4494
a 61 4505
t 61 4517
t 61 4530
c 61 4542
t 61 4555
c 61 4567
a 61 4578
a 61 4589
a 61 4601
a 61 4613
t 61 4625
t 61 4636
t 61 4648
t 61 4661
t 61 4673
a 58 4684
t 58 4695
a 51 4707
t 58 4719
t 61 4731
c 61 4743
t 61 4756
t 61 4768
g 61 4780
a 61 4793
t 61 4804
a 61 4816
a 58 4827
t 58 4839
a 51 4850
t 51 4862
t 58 4874
t 61 4887
t 61 4899
t 61 4911
c 61 4923
t 61 4935
t 61 4948
t 61 4960
t 61 4972
t 61 4984
c 61 4995
t 61 5007
a 61 5018
a 61 5030
a 58 5041
t 58 5053
a 58 5065
t 58 5076
a 58 5088
a 58 5100
t 58 5111
a 58 5123
c 61 5135
t 61 5148
a 61 5160
a 61 5172
t 61 5184
t 58 5196
t 61 5208
a 61 5220
a 61 5232
t 61 5244
t 61 5256
t 58 5268
t 58 5280
a 61 5292
t 61 5303
c 58 5316
g 58 5328
a 58 5340
t 61 5352
t 61 5364
t 61 5376
c 61 5388
t 61 5401
t 61 5413
g 51 5425
t 51 5437
a 58 5448
a 58 5460
a 58 5471
a 58 5483
a 58 5495
t 58 5506
c 58 5519
t 61 5531
t 61 5543
a 61 5555
a 61 5567
t 61 5578
c 61 5591
t 61 5603
t 61 5615
t 58 5628
c 58 5640
t 58 5652
t 61 5664
c 58 5676
a 58 5687
t 58 5698
c 61 5710
a 61 5722
a 61 5733
a 58 5745
t 58 5757
c 58 5769
g 58 5782
t 58 5794
t 58 5806
t 61 5818
c 58 5830
c 51 5842
t 51 5854
a 58 5866
t 61 5877
g 58 5889
t 58 5902
t 58 5914
c 58 5926
t 58 5938
t 58 5950
c 58 5962
t 58 5974
t 58 5986
t 61 5998
t 61 6010
t 61 6022
c 61 6034
t 61 6046
t 61 6057
t 61 6069
t 61 6081
t 61 6093
t 61 6105
t 58 6117
a 58 6128
t 58 6139
t 61 6151
t 61 6163
g 58 6175
t 58 6187
t 58 6199
t 58 6211
a 58 6222
t 58 6234
a 51 6245
a 58 6257
c 58 6269
c 58 6281
a 51 6293
t 58 6305
t 61 6317
a 58 6330
g 51 6342
a 51 6354
t 61 6366
a 61 6378
t 61 6389
a 61 6401
t 61 6412
c 58 6425
a 51 6436
a 58 6448
t 51 6460
a 51 6472
t 51 6484
c 58 6496
t 61 6509
a 61 6520
a 58 6532
t 58 6544
t 58 6556
t 61 6569
c 61 6581
t 61 6593
t 61 6605
t 58 6618
c 58 6629
t 58 6641
t 61 6653
t 61 6666
c 61 6677
a 61 6688
t 61 6700
c 61 6712
a 58 6723
t 58 6735
g 51 6747
t 51 6759
a 58 6770
a 58 6783
t 51 6794
t 58 6806
t 61 6818
c 61 6831
t 61 6843
g 58 6856
t 58 6868
t 58 6880
c 61 6892
t 61 6904
t 61 6915
c 61 6927
a 61 6938
a 58 6950
t 58 6961
a 58 6973
t 58 6985
t 58 6997
t 58 7009
t 58 7021
t 58 7033
a 61 7045
c 58 7056
g 58 7069
g 58 7081
t 58 7094
t 58 7105
t 61 7117
t 58 7129
c 58 7141
t 58 7153
a 61 7164
a 61 7176
t 61 7188
t 58 7200
c 51 7212
t 51 7224
t 58 7236
t 61 7249
g 58 7260
t 51 7272
a 51 7284
c 51 7295
a 58 7306
a 51 7318
t 58 7330
c 58 7342
g 58 7354
t 51 7367
a 51 7379
c 58 7391
t 61 7404
c 61 7416
t 61 7428
t 58 7440
t 61 7452
c 61 7464
c 61 7476
a 61 7487
t 58 7499
t 61 7511
t 61 7523
c 61 7535
t 58 7547
a 51 7559
g 51 7571
t 51 7584
t 61 7596
c 61 7607
t 61 7619
t 61 7631
t 61 7643
c 61 7655
t 61 7667
t 61 7679
a 61 7691
t 61 7702
c 61 7714
t 61 7726
t 61 7738
t 61 7751
a 61 7762
a 61 7774
a 58 7787
t 51 7798
a 51 7810
a 61 7823
t 61 7834
t 61 7846
t 61 7859
a 61 7870
t 61 7882
c 61 7895
t 61 7907
t 61 7919
t 61 7931
t 61 7943
t 58 7956
c 58 7967
t 58 7979
c 51 7991
g 51 8003
a 51 8015
a 61 8027
t 61 8039
a 61 8051
a 61 8063
a 61 8075
a 58 8088
t 58 8099
t 58 8112
c 61 8124
a 61 8135
t 61 8146
t 61 8159
t 61 8171
g 61 8184
t 61 8196
g 58 8208
t 58 8220
c 58 8232
t 61 8243
t 61 8256
t 61 8268
t 61 8280
t 61 8292
t 61 8304
a 61 8315
a 61 8327
c 61 8338
c 61 8351
a 61 8362
a 61 8375
t 61 8386
t 61 8399
a 61 8411
a 61 8423
t 61 8434
a 61 8447
a 61 8459
a 61 8472
t 61 8483
g 58 8496
t 58 8508
a 58 8519
a 58 8532
t 58 8543
t 58 8555
c 58 8568
t 58 8580
t 61 8592
a 58 8605
a 58 8617
a 61 8629
t 61 8640
c 58 8652
a 58 8664
c 58 8676
c 61 8688
t 58 8700
a 58 8712
c 58 8724
c 51 8736
a 58 8748
t 58 8759
a 61 8772
t 58 8784
t 58 8796
t 61 8807
t 58 8819
c 58 8832
a 58 8843
a 61 8855
a 61 8866
a 58 8879
t 58 8891
c 58 8903
a 58 8915
c 61 8926
t 61 8938
a 58 8950
g 58 8963
c 51 8975
a 58 8987
t 58 8999
c 58 9011
a 58 9023
c 58 9035
t 61 9047
t 61 9059
a 61 9072
a 61 9083
t 61 9095
t 61 9107
c 61 9120
c 58 9131
g 58 9143
t 58 9155
t 61 9167
t 61 9179
c 61 9191
a 61 9202
a 51 9213
t 51 9225
a 51 9237
a 61 9249
t 61 9261
t 61 9273
t 61 9284
t 61 9297
c 61 9309
t 61 9321
t 61 9332
t 61 9344
t 58 9356
c 58 9368
a 58 9379
t 61 9390
a 61 9402
a 61 9414
g 61 9426
t 61 9439
a 61 9450
t 61 9461
c 61 9473
a 61 9485
t 61 9497
t 61 9508
t 61 9520
a 61 9533
c 61 9544
a 61 9556
t 58 9567
t 58 9579
a 61 9591
t 61 9603
t 61 9615
t 58 9627
a 58 9639
c 58 9651
a 58 9662
g 58 9674
t 61 9687
t 61 9699
g 61 9711
a 58 9724
a 61 9735
a 61 9747
a 58 9759
t 58 9771
g 58 9783
t 51 9795
t 51 9807
t 61 9819
t 61 9830
t 61 9842
a 61 9854
a 61 9866
a 61 9876
t 61 9889
t 61 9900
g 58 9913
t 51 9926
t 58 9937
t 58 9948
a 58 9961
a 58 9972
t 58 9984
c 58 9996
c 58 10008
a 58 10020
g 58 10031
a 58 10044
a 58 10056
t 58 10068
c 58 10080
a 58 10091
t 58 10102
c 58 10115
a 58 10127
t 61 10138
t 61 10150
t 58 10161
a 58 10173
t 58 10185
a 58 10198
a 58 10209
g 58 10222
a 58 10234
t 58 10246
t 58 10258
t 51 10268
g 51 10281
c 51 10293
t 51 10305
g 51 10318
c 58 10329
a 58 10341
t 58 10352
c 58 10364
t 58 10375
a 61 10388
a 61 10400
a 61 10411
a 61 10423
a 61 10434
a 28 10446
t 58 10458
t 58 10469
c 58 10481
t 58 10493
c 58 10506
t 61 10518
t 61 10529
t 61 10540
t 58 10552
t 58 10564
t 51 10574
g 51 10588
t 58 10601
t 58 10610
g 58 10623
g 41 10634
t 41 10646
a 36 10657
t 58 10669
t 51 10679
c 58 10692
a 58 10703
t 58 10715
a 58 10727
a 58 10738
t 58 10751
t 51 10761
g 41 10773
a 41 10787
t 51 10799
g 58 10811
g 51 10822
a 58 10836
g 58 10847
a 61 10860
a 51 10871
t 61 10884
t 58 10894
c 58 10906
a 51 10917
t 58 10928
a 46 10940
t 46 10952
t 36 10962
a 51 10975
t 58 10987
t 51 10998
a 36 11010
t 58 11023
t 36 11033
a 51 11047
a 35 11056
t 50 11069
a 52 11082
a 45 11092
g 52 11105
a 45 11117
t 51 11130
t 50 11139
a 58 11151
t 61 11163
t 58 11174
a 58 11187
g 46 11198
t 46 11211
t 41 11221
a 58 11235
t 58 11245
a 58 11258
t 58 11270
t 51 11280
a 46 11292
t 61 11305
t 58 11316
t 41 11327
g 58 11340
c 58 11352
t 58 11364
g 51 11376
t 51 11389
c 51 11400
a 51 11411
g 50 11424
a 50 11436
t 22 11448
t 16 11459
a 21 11468
t 35 11480
t 27 11489
a 46 11502
t 46 11515
t 41 11525
a 46 11537
t 46 11550
t 36 11560
a 36 11573
t 46 11585
t 46 11594
a 44 11607
t 46 11618
t 46 11629
a 36 11642
t 36 11653
g 23 11667
a 23 11678
t 28 11695
a 32 11712
a 25 11723
t 25 11737
a 27 11748
t 23 11762
t 22 11771
a 23 11785
t 27 11798
t 27 11807
a 36 11820
t 43 11832
t 43 11843
t 34 11856
t 32 11865
c 38 11879
a 43 11891
t 30 11903
t 25 11915
t 22 11924
g 23 11936
g 18 11944
a 18 11959
a 9 11968
t 12 11981
a 21 11995
g 25 12007
a 20 12020
a 20 12031
t 28 12042
c 33 12054
t 45 12068
t 40 12079
t 43 12092
t 46 12103
t 46 12119
t 40 12133
t 35 12145
t 22 12155
a 14 12169
t 45 12181
t 35 12190
t 20 12201
a 28 12214
a 25 12223
c 35 12237
a 44 12252
a 36 12264
t 46 12278
t 41 12290
a 35 12305
t 42 12319
t 30 12329
t 23 12340
a 29 12354
a 28 12363
a 20 12373
t 18 12387
a 15 12397
t 39 12410
t 21 12421
t 20 12430
a 35 12443
t 46 12456
t 45 12467
t 27 12479
c 40 12493
c 30 12502
t 25 12514
a 9 12526
t 9 12538
a 14 12549
t 20 12561
t 12 12571
a 20 12584
t 30 12595
c 37 12607
t 44 12620
t 43 12631
t 28 12642
a 28 12654
g 20 12662
a 9 12683
c 12 12695
t 17 12709
a 22 12719
t 26 12733
t 25 12743
a 11 12756
t 18 12768
t 15 12778
a 43 12793
a 42 12804
a 27 12815
t 37 12826
g 16 12838
t 18 12851
t 16 12859
c 33 12872
t 35 12883
t 35 12894
g 31 12908
a 25 12920
t 19 12931
a 40 12946
a 28 12958
a 20 12970
t 30 12983
a 35 12997
c 30 13009
t 25 13021
t 23 13032
g 35 13046
g 17 13057
a 36 13071
a 46 13082
a 44 13094
a 42 13106
a 28 13118
a 26 13129
a 17 13141
t 15 13154
c 15 13166
t 44 13179
t 43 13191
t 39 13204
t 25 13216
t 24 13226
a 33 13239
c 20 13251
t 10 13263
a 16 13275
t 14 13287
c 15 13299
a 18 13314
a 11 13324
a 10 13333
a 8 13342
t 16 13355
t 15 13364
c 14 13377
END_DNA

END_SEQUENCE
