# Supplementary material for: Polymorphisms in Pfkelch13 domains before and after the introduction of artemisinin-based combination therapy in Southwest Nigeria
Source: PLoS One. 2025 Mar 31;20(3):e0316479. doi: 10.1371/journal.pone.0316479 (PMC11957316; doi:10.1371/journal.pone.0316479)
Supplement: Supporting information 2 — (ZIP) [file pone.0316479.s002.zip › 012KNIFW_PREMIX_Plate_CORKELCH_E02.phd.1]

BEGIN_SEQUENCE 012KNIFW_PREMIX_E02_1660755762488.ab1

BEGIN_COMMENT

CHROMAT_FILE: 012KNIFW_PREMIX_E02_1660755762488.ab1
ABI_THUMBPRINT: 
BASECALLER_VERSION: KB 1.4.2.4
BASECALLER_NAME: ABI basecaller
QUALITY_LEVELS: 50
TIME: Wed Aug 17 13:06:25 2022
TRACE_ARRAY_MIN_INDEX: 
TRACE_ARRAY_MAX_INDEX: 
TRIM: 335 829
CHEM: 
DYE: 

END_COMMENT

BEGIN_DNA
n 3 7
n 2 20
n 2 33
g 12 40
g 12 53
t 8 67
g 9 78
g 12 89
g 10 101
a 8 110
t 8 119
g 9 132
g 9 141
g 10 147
a 13 156
a 10 166
g 8 179
a 8 189
c 12 198
c 9 204
a 8 214
t 8 223
n 2 229
a 20 239
c 15 248
c 13 259
a 20 268
a 15 274
t 22 280
t 19 286
c 21 295
a 26 305
g 39 317
a 26 329
a 14 341
t 21 352
a 16 362
t 7 372
n 2 378
a 6 387
g 6 401
a 15 411
a 8 422
t 8 435
a 19 444
g 29 456
g 30 469
t 38 482
g 26 494
g 14 508
a 17 520
t 13 529
n 2 542
t 16 556
n 2 565
c 7 578
c 6 584
n 2 589
g 10 601
g 14 614
t 25 627
g 38 639
t 29 651
a 17 662
n 2 670
a 6 684
a 25 693
t 28 703
a 26 714
t 14 727
t 26 737
t 28 749
g 24 762
a 22 773
a 14 784
t 13 797
a 11 810
c 10 820
t 13 832
a 14 842
t 15 853
g 14 864
g 14 878
c 23 887
a 29 900
t 26 911
t 15 923
t 15 935
t 14 946
c 14 960
c 13 972
a 13 982
a 13 995
c 13 1006
c 13 1018
t 25 1030
t 19 1043
g 12 1056
a 18 1071
t 23 1080
t 17 1091
t 12 1105
g 16 1118
c 16 1124
t 9 1129
c 17 1141
a 22 1149
t 30 1162
g 27 1172
c 20 1185
t 17 1199
g 17 1211
c 17 1225
c 26 1235
c 16 1247
g 16 1260
a 8 1274
t 10 1285
g 16 1297
t 26 1311
g 18 1322
t 31 1334
a 30 1346
c 16 1357
a 8 1368
c 11 1383
c 28 1392
t 15 1405
a 26 1420
t 22 1431
a 11 1442
t 26 1455
c 14 1468
t 13 1480
a 12 1491
c 26 1503
t 22 1518
t 25 1531
c 33 1542
a 23 1552
t 24 1566
g 24 1578
t 15 1591
c 15 1604
t 21 1620
t 15 1632
g 13 1639
t 7 1655
t 20 1668
t 25 1681
a 22 1688
t 15 1696
a 8 1710
t 7 1721
a 8 1732
a 8 1746
c 9 1759
t 21 1771
g 17 1778
c 16 1790
t 9 1802
g 13 1815
t 14 1828
a 11 1843
t 17 1851
t 17 1866
g 10 1875
t 19 1890
g 30 1903
g 28 1917
g 21 1930
a 6 1945
t 6 1955
a 30 1968
c 21 1982
t 8 1996
c 17 2001
t 23 2008
a 39 2020
t 20 2030
c 12 2042
c 15 2053
t 25 2063
g 30 2075
a 14 2089
g 14 2104
g 26 2114
a 16 2127
g 20 2141
g 23 2152
a 28 2162
g 28 2177
a 33 2187
a 30 2199
t 26 2209
g 29 2222
t 20 2236
a 12 2247
a 31 2259
c 18 2271
t 27 2283
g 16 2295
a 16 2309
g 26 2320
g 18 2332
t 22 2345
a 13 2359
a 22 2368
t 19 2381
a 19 2391
g 18 2404
a 15 2416
g 26 2431
c 17 2440
c 16 2455
t 31 2466
t 26 2478
t 15 2490
t 14 2503
t 27 2514
g 10 2524
t 19 2540
a 28 2550
t 22 2559
a 20 2570
c 16 2587
t 19 2599
g 20 2612
a 7 2617
a 20 2627
t 24 2641
g 21 2652
t 14 2662
g 21 2675
c 19 2687
a 23 2699
t 22 2711
g 22 2721
a 28 2735
t 30 2746
a 22 2763
a 15 2774
a 14 2786
a 15 2796
a 15 2808
a 26 2820
a 14 2831
g 14 2844
a 26 2855
a 18 2867
a 27 2880
t 26 2890
g 17 2903
t 26 2914
a 41 2927
t 26 2938
g 16 2950
g 16 2964
t 26 2974
c 17 2986
t 14 2998
g 15 3011
g 15 3023
g 15 3035
a 15 3048
a 15 3060
t 16 3071
c 15 3083
c 15 3095
t 26 3108
a 26 3119
t 15 3131
t 15 3144
a 13 3156
a 13 3168
t 8 3179
t 9 3191
a 26 3202
t 26 3214
t 16 3226
t 25 3238
t 13 3251
c 7 3261
t 8 3274
t 14 3285
t 13 3297
t 13 3310
a 31 3322
t 25 3333
c 26 3345
a 30 3358
t 25 3369
c 25 3381
t 30 3394
a 33 3405
c 15 3417
c 15 3429
t 26 3442
g 17 3454
t 26 3467
g 16 3479
g 16 3492
t 26 3504
g 33 3516
a 16 3528
t 26 3540
t 14 3552
c 26 3563
t 16 3575
t 26 3588
c 42 3600
t 27 3612
g 28 3624
a 25 3635
t 33 3648
g 16 3660
g 16 3672
t 26 3683
a 31 3695
t 27 3705
a 34 3719
t 26 3729
g 16 3742
g 17 3755
g 17 3768
a 26 3780
t 31 3791
a 16 3804
g 16 3816
a 25 3827
a 14 3840
a 13 3852
a 13 3864
g 8 3877
a 9 3888
g 10 3902
g 25 3913
g 12 3927
a 18 3938
a 14 3947
a 26 3960
t 14 3973
a 14 3985
a 20 3997
a 11 4010
g 22 4022
g 17 4036
c 25 4046
t 31 4059
a 18 4070
t 26 4085
t 26 4097
c 14 4109
t 26 4122
a 52 4134
t 53 4145
t 54 4158
a 55 4169
t 61 4181
a 58 4192
c 58 4204
c 61 4216
g 61 4229
a 61 4242
a 61 4254
t 61 4266
g 58 4278
t 58 4290
a 58 4302
g 61 4314
a 61 4327
a 61 4339
g 61 4351
c 61 4363
a 61 4374
t 61 4386
a 58 4398
t 61 4410
g 58 4422
a 58 4435
t 58 4447
c 61 4459
a 61 4471
t 61 4483
c 61 4496
g 61 4509
t 61 4522
a 61 4533
t 61 4545
g 61 4558
a 61 4570
a 61 4582
a 61 4594
g 61 4606
c 61 4618
a 61 4630
t 61 4641
g 61 4654
g 61 4666
g 61 4679
t 61 4691
a 61 4703
g 61 4715
a 61 4728
g 61 4740
g 61 4752
t 61 4764
g 61 4776
g 61 4789
c 61 4800
a 61 4812
c 58 4824
c 61 4836
t 61 4849
t 58 4861
t 58 4874
g 58 4886
a 58 4898
a 61 4910
t 61 4921
a 61 4933
c 61 4944
c 61 4956
c 61 4968
c 61 4981
t 61 4994
a 61 5005
g 61 5017
a 61 5030
t 61 5041
c 61 5053
a 61 5065
t 61 5076
c 58 5088
a 58 5100
g 61 5112
c 58 5124
t 58 5137
a 61 5149
t 61 5161
g 61 5173
t 61 5185
g 61 5197
t 61 5210
g 58 5222
t 58 5234
t 58 5246
g 58 5258
c 58 5270
t 61 5283
t 61 5295
t 61 5307
t 61 5319
g 61 5331
a 61 5343
t 61 5354
a 61 5366
a 61 5377
t 61 5389
a 61 5401
a 61 5412
a 61 5424
a 58 5436
t 58 5448
t 58 5460
t 61 5472
a 58 5484
t 61 5495
g 61 5508
t 61 5520
c 61 5532
a 58 5544
t 61 5556
t 61 5568
g 61 5581
g 61 5593
t 61 5606
g 61 5618
g 61 5630
a 61 5643
a 58 5654
c 58 5666
t 58 5678
a 61 5690
a 61 5702
t 61 5714
g 61 5726
g 61 5739
t 61 5751
g 61 5763
a 61 5776
g 61 5788
a 61 5800
g 61 5812
a 61 5825
t 61 5836
t 61 5848
a 61 5859
a 61 5871
a 61 5882
t 61 5894
t 61 5907
c 58 5919
t 58 5931
a 58 5943
t 61 5955
t 61 5967
g 61 5979
a 61 5992
a 61 6003
g 61 6016
t 61 6028
a 61 6039
t 61 6050
a 58 6062
t 58 6074
g 61 6086
a 61 6099
a 61 6111
g 58 6123
a 61 6135
a 61 6147
a 61 6159
a 61 6171
a 61 6182
a 61 6194
t 61 6206
g 58 6218
a 58 6230
a 61 6242
t 61 6253
a 58 6265
a 61 6277
a 61 6289
t 61 6301
g 61 6314
g 61 6326
g 61 6339
a 58 6351
a 61 6363
c 61 6375
a 58 6386
a 58 6398
t 61 6410
t 61 6422
t 61 6434
c 61 6447
c 58 6458
a 58 6470
t 58 6482
a 61 6493
t 61 6505
g 61 6518
c 61 6530
c 61 6542
t 61 6555
t 61 6567
a 61 6579
t 61 6590
t 61 6602
a 58 6614
g 58 6626
a 58 6638
a 58 6650
g 51 6662
c 51 6674
t 58 6686
a 58 6698
g 61 6710
a 58 6722
a 58 6734
g 58 6746
t 58 6758
t 61 6770
c 58 6782
a 58 6793
g 61 6805
g 58 6817
a 51 6831
g 51 6842
c 51 6854
a 61 6866
g 61 6878
c 61 6890
t 61 6902
t 61 6914
t 61 6927
t 61 6939
a 61 6950
a 61 6961
t 61 6973
t 61 6985
a 61 6997
c 61 7008
c 61 7020
t 61 7033
t 61 7045
a 61 7057
a 58 7068
t 58 7080
c 58 7092
a 61 7103
a 61 7114
a 61 7126
t 61 7138
a 61 7150
t 61 7161
a 58 7173
t 58 7185
g 61 7197
t 61 7209
t 61 7222
g 61 7234
t 61 7246
t 61 7259
g 61 7271
g 61 7283
a 61 7296
g 61 7307
g 61 7320
t 61 7331
a 58 7343
t 58 7354
t 61 7366
g 58 7378
a 58 7391
t 61 7402
a 61 7414
a 61 7426
t 61 7438
g 61 7450
a 61 7463
a 61 7474
c 61 7486
a 61 7498
t 61 7509
a 61 7521
a 58 7534
c 58 7546
a 61 7558
t 61 7570
a 61 7582
t 61 7594
t 61 7607
a 61 7619
g 61 7632
a 61 7645
t 61 7657
t 61 7669
c 61 7681
c 58 7693
g 58 7706
t 58 7718
t 58 7730
g 61 7742
a 61 7755
a 61 7767
c 58 7779
a 58 7790
a 58 7802
t 61 7814
a 61 7825
t 61 7838
c 61 7850
a 61 7861
a 61 7874
c 58 7886
c 58 7898
a 58 7910
t 51 7922
t 51 7934
t 58 7947
a 61 7959
a 58 7971
t 51 7983
a 51 7995
a 58 8007
a 61 8020
a 58 8032
g 58 8044
a 58 8057
t 61 8068
g 58 8080
g 51 8092
c 58 8105
a 58 8117
a 61 8128
t 61 8140
t 58 8153
t 58 8165
c 58 8177
t 58 8189
a 58 8201
a 61 8213
a 61 8225
t 61 8237
g 61 8249
g 61 8262
t 58 8274
g 61 8286
t 61 8298
a 58 8309
c 58 8321
c 58 8333
a 58 8345
g 58 8358
a 61 8370
g 61 8382
a 61 8395
a 58 8408
a 58 8420
a 61 8431
a 58 8444
a 51 8456
a 28 8468
t 58 8479
g 61 8492
a 61 8504
a 61 8517
t 58 8528
t 58 8540
t 58 8553
t 61 8565
g 61 8577
g 61 8590
a 61 8602
g 61 8614
c 58 8626
t 58 8638
g 58 8650
c 61 8662
c 61 8673
a 61 8685
c 61 8696
a 58 8708
t 58 8720
t 58 8733
g 51 8744
t 51 8757
c 51 8769
a 58 8780
g 51 8792
a 51 8804
t 58 8816
t 58 8827
c 58 8840
t 61 8851
t 61 8863
a 58 8875
t 58 8887
a 58 8898
t 61 8910
a 61 8921
a 51 8933
t 58 8945
t 51 8957
a 61 8969
c 58 8981
a 58 8992
g 58 9006
g 61 9018
a 61 9031
g 61 9042
g 61 9055
a 58 9068
g 58 9080
a 58 9093
a 61 9105
a 61 9117
a 58 9128
t 58 9140
g 61 9152
g 58 9165
c 58 9177
g 58 9189
a 58 9202
a 58 9213
g 58 9226
t 58 9238
t 58 9249
c 61 9262
t 61 9273
a 61 9285
a 58 9296
a 58 9309
t 58 9320
t 61 9332
c 58 9345
a 58 9356
t 58 9367
g 58 9379
t 46 9391
c 46 9404
a 51 9415
t 58 9427
t 51 9439
t 51 9451
c 46 9462
t 46 9475
t 46 9485
t 51 9498
t 61 9509
c 58 9521
a 58 9533
c 58 9543
c 58 9555
a 58 9566
g 58 9578
a 58 9590
t 58 9601
a 61 9613
c 58 9624
a 51 9636
a 51 9648
a 58 9658
t 61 9670
g 58 9682
a 61 9694
a 58 9705
t 58 9717
g 58 9729
g 23 9739
c 23 9750
a 29 9764
g 29 9775
c 46 9791
t 48 9804
t 42 9816
g 41 9829
g 36 9839
END_DNA

END_SEQUENCE
