# Supplementary material for: Polymorphisms in Pfkelch13 domains before and after the introduction of artemisinin-based combination therapy in Southwest Nigeria
Source: PLoS One. 2025 Mar 31;20(3):e0316479. doi: 10.1371/journal.pone.0316479 (PMC11957316; doi:10.1371/journal.pone.0316479)
Supplement: Supporting information 2 — (ZIP) [file pone.0316479.s002.zip › 015KN1R_PREMIX_Plate_KELCH1_B05.phd.1]

BEGIN_SEQUENCE 015KN1R_PREMIX_B05_1660754335890.ab1

BEGIN_COMMENT

CHROMAT_FILE: 015KN1R_PREMIX_B05_1660754335890.ab1
ABI_THUMBPRINT: 
BASECALLER_VERSION: KB 1.4.2.4
BASECALLER_NAME: ABI basecaller
QUALITY_LEVELS: 50
TIME: Wed Aug 17 12:48:24 2022
TRACE_ARRAY_MIN_INDEX: 
TRACE_ARRAY_MAX_INDEX: 
TRIM: 19 823
CHEM: 
DYE: 

END_COMMENT

BEGIN_DNA
a 6 14
a 6 22
c 6 32
g 6 42
c 13 56
t 8 68
g 8 79
a 8 92
a 7 103
g 14 116
a 8 128
c 10 139
t 8 142
g 8 154
a 13 168
a 10 174
a 7 180
t 8 189
t 10 195
a 13 206
a 13 219
g 19 229
a 20 243
a 29 253
c 27 265
t 33 276
t 24 288
c 28 300
g 19 309
g 19 315
c 21 324
c 14 334
a 26 343
t 48 355
t 26 367
t 17 380
t 26 392
c 51 404
t 52 416
c 52 427
c 58 437
t 58 450
c 58 461
c 58 472
t 51 484
g 51 495
t 46 508
a 28 519
a 28 529
t 28 537
t 51 550
a 58 560
t 34 570
a 51 581
t 51 591
a 27 603
a 25 613
g 16 623
g 17 629
a 16 638
a 27 649
t 50 660
c 58 671
t 58 684
g 28 696
a 28 709
c 32 719
a 34 729
a 32 740
t 51 751
g 58 762
t 51 775
g 51 787
g 58 801
c 61 813
a 61 825
g 58 835
c 46 847
t 46 860
c 27 871
c 16 883
a 25 893
a 31 904
a 31 915
a 36 927
t 51 937
t 51 950
c 51 961
a 28 971
t 58 983
t 58 996
t 58 1009
t 58 1021
t 51 1034
t 58 1047
t 51 1058
c 51 1069
t 51 1082
c 58 1093
t 32 1106
g 51 1118
g 46 1131
t 28 1143
a 29 1154
c 51 1165
a 46 1174
c 51 1186
c 51 1198
a 31 1209
t 32 1222
t 46 1235
t 51 1248
a 27 1259
g 18 1270
a 27 1284
a 58 1296
a 58 1308
t 58 1318
t 34 1330
g 58 1343
c 58 1354
c 51 1367
a 32 1378
t 34 1390
c 58 1402
t 58 1416
t 58 1428
t 51 1441
t 34 1453
a 51 1464
t 46 1475
t 46 1488
a 51 1499
a 58 1510
a 51 1522
t 51 1533
g 58 1545
g 41 1558
t 26 1571
t 41 1583
g 46 1596
a 46 1609
t 51 1620
a 51 1631
t 51 1642
t 58 1655
g 31 1667
t 25 1680
t 27 1692
c 58 1705
a 58 1715
a 58 1727
c 41 1738
g 28 1750
g 27 1763
a 46 1778
a 34 1789
t 32 1801
c 51 1813
t 51 1826
a 58 1837
a 58 1849
t 34 1860
a 31 1871
t 34 1884
g 58 1896
t 32 1909
t 32 1921
a 51 1933
t 58 1944
g 58 1957
t 34 1970
t 32 1983
c 58 1994
a 51 2006
t 51 2017
t 58 2030
a 41 2041
t 29 2053
c 29 2065
a 58 2076
a 58 2088
t 58 2100
a 51 2112
c 58 2124
c 34 2136
t 58 2149
c 58 2162
c 58 2174
a 58 2185
a 58 2197
c 58 2208
a 58 2219
a 58 2231
c 51 2243
a 51 2254
t 51 2267
a 51 2278
t 51 2290
a 58 2302
t 58 2314
t 58 2328
t 58 2340
g 51 2352
a 51 2366
t 51 2376
t 51 2390
a 58 2400
a 58 2412
g 58 2425
g 51 2437
t 34 2449
a 58 2461
a 51 2472
t 51 2484
t 32 2496
a 58 2508
a 58 2519
a 58 2532
a 34 2543
g 58 2556
c 58 2567
t 58 2580
g 58 2592
c 58 2604
t 58 2618
c 34 2629
c 46 2641
t 41 2654
g 46 2665
a 41 2679
a 58 2691
c 51 2702
t 58 2714
t 58 2726
c 58 2738
t 58 2751
a 51 2762
g 51 2774
c 34 2786
t 51 2799
t 51 2812
c 32 2822
t 51 2835
a 58 2846
a 58 2858
t 58 2870
a 58 2881
a 58 2893
g 58 2905
g 51 2918
c 58 2929
a 58 2941
t 58 2952
a 58 2964
t 34 2976
g 58 2989
g 58 3002
a 58 3014
a 58 3026
a 58 3038
t 58 3049
t 58 3061
g 58 3074
t 58 3085
t 58 3099
c 58 3110
c 58 3122
c 51 3134
a 32 3145
t 58 3157
t 58 3170
t 58 3182
a 51 3194
t 32 3205
t 36 3217
c 51 3229
a 41 3239
t 58 3252
t 58 3265
t 58 3277
t 58 3290
t 58 3302
t 58 3314
c 58 3325
t 58 3338
t 51 3349
c 41 3361
a 29 3371
t 41 3384
a 51 3395
t 58 3407
a 58 3418
c 58 3430
t 58 3443
t 51 3455
c 58 3468
a 34 3479
a 58 3490
t 58 3502
a 41 3513
g 58 3526
a 46 3539
a 58 3551
t 58 3563
t 58 3575
t 58 3587
a 58 3598
a 34 3610
t 34 3622
c 58 3634
t 58 3647
c 58 3660
t 58 3673
c 58 3684
a 58 3695
c 58 3707
c 58 3719
a 41 3729
t 58 3743
t 58 3755
a 58 3767
g 58 3780
t 58 3792
t 58 3804
c 61 3817
c 58 3828
a 34 3839
c 58 3850
c 61 3863
a 61 3875
a 61 3887
t 58 3899
g 58 3911
a 58 3924
c 61 3936
a 58 3947
t 58 3958
a 58 3971
a 58 3983
a 61 3995
t 61 4007
t 58 4020
t 32 4032
t 51 4044
a 58 4056
t 58 4067
t 58 4081
a 61 4092
t 61 4103
c 58 4116
a 58 4128
a 51 4139
a 61 4151
a 61 4163
g 61 4176
c 58 4187
a 58 4200
a 61 4211
c 58 4223
a 34 4235
c 58 4246
a 61 4258
c 61 4271
a 61 4282
t 58 4295
a 58 4307
g 58 4319
c 58 4333
t 61 4346
g 58 4358
a 51 4371
t 51 4383
g 51 4395
a 58 4408
t 58 4420
c 58 4432
t 58 4444
a 58 4457
g 58 4469
g 58 4482
g 61 4494
g 61 4506
t 58 4518
a 58 4530
t 61 4541
t 61 4553
c 61 4566
a 61 4577
a 61 4589
a 61 4601
g 61 4613
g 61 4626
t 61 4637
g 61 4649
c 58 4661
c 34 4674
a 32 4685
c 51 4697
c 61 4709
t 61 4722
c 61 4734
t 58 4747
a 32 4759
c 51 4770
c 51 4783
c 58 4794
a 58 4805
t 58 4817
g 58 4829
c 58 4842
t 58 4855
t 58 4867
t 58 4879
c 61 4891
a 58 4902
t 34 4914
a 51 4925
c 51 4937
g 34 4949
a 58 4962
t 58 4973
g 51 4985
a 51 4998
t 58 5010
c 58 5022
a 58 5033
t 58 5045
a 58 5057
t 58 5069
g 61 5081
c 61 5094
t 58 5107
t 58 5119
c 58 5131
t 58 5143
a 61 5154
c 58 5166
a 58 5177
t 58 5189
t 61 5202
c 61 5214
g 61 5227
g 58 5239
t 58 5251
a 58 5263
t 58 5275
a 58 5286
a 58 5297
t 58 5309
a 58 5322
g 58 5334
a 58 5346
a 58 5358
g 61 5370
a 58 5383
g 34 5395
c 58 5407
c 61 5419
a 58 5430
t 58 5442
c 51 5454
a 51 5466
t 51 5477
a 51 5490
t 58 5501
c 58 5514
c 58 5526
c 58 5538
c 51 5550
c 41 5562
a 41 5574
a 46 5584
t 51 5597
a 58 5609
c 58 5620
a 58 5632
a 58 5644
t 58 5656
a 58 5667
a 58 5679
a 58 5692
t 61 5703
t 61 5715
c 58 5728
t 51 5741
a 51 5752
c 51 5764
c 61 5776
a 58 5787
t 46 5799
t 46 5811
t 34 5824
g 51 5837
a 58 5849
c 61 5861
g 61 5873
t 61 5885
a 61 5897
a 61 5908
c 61 5920
a 58 5931
c 58 5943
c 51 5955
a 58 5967
c 58 5979
a 51 5991
a 51 6002
t 61 6015
t 61 6027
a 61 6039
t 61 6050
t 61 6063
t 61 6075
c 61 6088
t 61 6100
t 61 6112
c 58 6124
t 58 6137
a 58 6148
g 58 6159
g 58 6171
t 61 6184
a 61 6195
t 61 6206
a 61 6218
t 61 6229
t 61 6242
t 61 6254
a 61 6266
a 61 6278
a 61 6289
t 61 6301
t 61 6313
a 61 6325
c 61 6337
t 61 6349
t 58 6361
g 58 6374
a 51 6387
a 61 6398
a 61 6410
c 58 6421
a 58 6433
t 58 6444
a 61 6456
c 61 6468
c 58 6480
a 58 6492
t 58 6504
a 58 6516
c 58 6528
a 58 6540
t 61 6552
c 61 6564
t 61 6577
c 61 6589
t 61 6602
t 61 6614
a 61 6625
a 61 6637
a 61 6649
c 58 6660
g 51 6673
a 51 6685
t 61 6696
c 58 6709
a 58 6720
t 58 6732
a 61 6744
c 58 6755
a 51 6767
c 51 6779
c 58 6791
t 58 6804
c 51 6816
a 51 6828
g 51 6840
t 58 6852
t 58 6865
t 61 6877
c 61 6889
a 61 6899
a 61 6910
a 61 6922
t 61 6934
a 61 6946
a 58 6958
a 58 6970
g 58 6982
c 61 6994
c 58 7006
t 58 7019
t 58 7031
a 58 7043
t 61 7054
a 61 7066
a 58 7077
t 58 7089
c 58 7102
a 58 7113
t 61 7125
a 61 7137
g 61 7150
t 61 7162
t 58 7175
a 58 7187
t 58 7198
t 58 7210
a 58 7222
c 58 7234
c 51 7246
a 51 7258
c 51 7270
c 51 7282
a 51 7294
a 58 7306
a 61 7319
a 58 7331
a 58 7344
c 58 7356
g 58 7368
t 58 7380
a 61 7392
t 61 7404
a 58 7416
a 46 7429
g 46 7440
a 51 7454
a 58 7467
a 58 7479
t 61 7490
t 61 7502
a 58 7514
t 58 7526
t 61 7538
c 58 7551
a 58 7562
a 58 7574
t 61 7586
a 61 7599
c 58 7610
a 34 7622
g 34 7635
c 58 7648
a 58 7659
c 58 7671
t 58 7684
t 58 7696
c 58 7708
c 58 7720
a 58 7731
a 58 7744
a 61 7755
a 61 7768
t 61 7780
a 61 7791
a 61 7804
g 61 7816
c 61 7829
t 61 7841
t 61 7853
t 61 7865
t 61 7877
t 61 7889
t 61 7901
g 61 7913
g 61 7926
t 61 7937
a 58 7949
g 58 7961
a 58 7974
c 61 7985
a 61 7997
t 61 8008
a 61 8020
g 61 8032
g 58 8045
t 58 8057
g 58 8069
t 61 8082
a 61 8093
c 58 8105
a 58 8116
c 58 8128
a 58 8140
t 58 8152
a 61 8164
c 58 8176
g 58 8189
c 58 8202
c 58 8214
a 58 8226
g 58 8237
c 58 8250
a 61 8262
t 61 8273
t 61 8286
g 61 8297
t 61 8310
t 61 8322
g 58 8334
a 58 8347
c 61 8358
t 58 8370
a 58 8382
a 58 8394
t 58 8406
a 58 8418
t 58 8430
c 61 8442
t 61 8454
a 61 8466
a 61 8479
t 58 8490
a 58 8502
a 58 8514
t 58 8526
t 61 8538
c 58 8550
c 58 8563
a 58 8574
t 58 8585
c 58 8598
g 58 8610
a 58 8623
a 61 8634
t 61 8646
t 61 8658
t 61 8670
a 61 8681
a 61 8694
a 61 8706
t 61 8717
a 58 8729
t 58 8741
t 61 8753
c 61 8766
t 61 8777
a 61 8789
c 58 8801
a 58 8813
c 58 8824
c 61 8837
a 58 8848
t 58 8860
c 51 8872
a 58 8883
a 58 8895
a 61 8908
t 61 8920
c 58 8932
c 58 8944
a 58 8955
c 58 8967
c 61 8979
t 58 8991
a 58 9003
t 58 9015
a 61 9027
c 61 9039
a 58 9050
a 58 9062
a 58 9074
a 61 9086
t 61 9098
a 61 9110
c 61 9121
t 61 9133
a 61 9145
a 61 9158
t 61 9169
g 61 9182
g 61 9195
g 61 9207
a 61 9220
a 61 9232
t 61 9243
g 61 9255
g 61 9267
t 61 9280
a 58 9291
a 58 9303
a 58 9316
a 58 9328
a 58 9340
t 58 9351
t 61 9362
t 61 9374
a 61 9386
a 61 9397
t 61 9409
a 61 9421
c 61 9433
c 61 9444
a 61 9456
t 61 9468
a 61 9480
a 61 9492
a 58 9504
a 58 9516
t 61 9527
t 61 9539
c 58 9551
t 58 9562
g 58 9575
c 61 9586
t 61 9597
t 58 9609
c 58 9620
t 58 9631
t 31 9642
c 18 9655
c 25 9666
a 36 9679
a 51 9690
c 50 9703
a 49 9715
a 47 9726
g 46 9739
g 44 9750
c 37 9762
a 23 9774
g 15 9787
END_DNA

END_SEQUENCE
