# Supplementary material for: Polymorphisms in Pfkelch13 domains before and after the introduction of artemisinin-based combination therapy in Southwest Nigeria
Source: PLoS One. 2025 Mar 31;20(3):e0316479. doi: 10.1371/journal.pone.0316479 (PMC11957316; doi:10.1371/journal.pone.0316479)
Supplement: Supporting information 2 — (ZIP) [file pone.0316479.s002.zip › 015KN2F_PREMIX_Plate_KELCH1_G05.phd.1]

BEGIN_SEQUENCE 015KN2F_PREMIX_G05_1660754323421.ab1

BEGIN_COMMENT

CHROMAT_FILE: 015KN2F_PREMIX_G05_1660754323421.ab1
ABI_THUMBPRINT: 
BASECALLER_VERSION: KB 1.4.2.4
BASECALLER_NAME: ABI basecaller
QUALITY_LEVELS: 50
TIME: Wed Aug 17 12:48:23 2022
TRACE_ARRAY_MIN_INDEX: 
TRACE_ARRAY_MAX_INDEX: 
TRIM: 148 987
CHEM: 
DYE: 

END_COMMENT

BEGIN_DNA
n 3 2
n 2 16
c 8 26
c 6 46
a 6 59
a 7 65
a 8 76
c 8 90
t 8 101
g 8 114
c 13 127
g 10 137
g 10 148
g 7 154
c 13 165
c 8 177
a 8 187
c 8 196
t 10 207
g 9 216
g 8 222
c 18 227
c 22 233
t 20 242
g 24 254
g 22 264
g 10 270
c 15 278
c 12 284
g 14 290
g 8 302
c 10 314
g 9 324
c 16 335
c 13 346
c 13 361
c 13 372
a 20 382
t 19 394
g 9 406
c 11 420
t 11 431
g 20 443
g 17 456
g 14 468
g 21 479
n 2 492
n 2 507
g 12 515
c 16 527
a 14 539
c 8 554
a 11 562
a 9 574
a 9 585
g 9 597
c 10 609
t 25 622
g 26 633
g 26 646
g 14 658
g 26 669
g 17 681
g 14 693
n 2 705
n 2 719
c 12 731
a 17 742
g 15 753
a 8 768
a 13 780
g 12 789
c 20 801
c 19 814
g 26 825
g 26 838
g 15 849
g 19 862
g 11 874
c 10 886
g 10 898
t 15 909
g 24 919
a 7 929
a 6 935
t 7 945
a 8 952
a 25 964
a 13 973
g 9 985
g 11 998
t 17 1010
g 26 1022
g 25 1035
c 12 1048
c 7 1059
g 8 1071
g 9 1083
g 11 1095
t 15 1108
a 12 1118
a 8 1131
a 7 1143
n 2 1153
g 7 1164
c 11 1176
g 7 1184
g 8 1198
t 8 1210
g 8 1223
g 20 1235
g 7 1248
g 7 1260
a 15 1272
t 16 1284
g 26 1296
a 25 1309
g 26 1320
t 12 1330
c 8 1341
g 12 1350
t 13 1359
c 10 1367
t 10 1379
t 8 1389
g 8 1397
g 7 1403
t 12 1412
g 7 1424
a 12 1429
t 9 1437
t 7 1450
g 7 1461
c 12 1464
g 17 1474
a 12 1486
g 7 1498
a 7 1501
c 16 1512
t 26 1524
t 32 1537
t 19 1550
g 14 1561
g 6 1565
a 20 1576
t 22 1587
a 10 1598
g 11 1611
g 8 1626
g 16 1639
a 17 1644
a 24 1656
a 24 1668
a 23 1679
a 20 1690
g 20 1701
a 45 1715
t 30 1725
t 47 1738
t 48 1750
t 48 1763
t 41 1775
t 45 1787
a 30 1798
c 31 1809
c 26 1820
a 14 1831
g 14 1843
g 20 1854
t 11 1866
a 17 1880
a 17 1892
t 29 1904
t 41 1916
t 49 1929
a 50 1940
t 32 1951
c 50 1964
a 41 1974
a 16 1986
g 16 1997
a 26 2012
a 32 2024
c 29 2035
a 25 2046
t 29 2058
t 34 2071
t 31 2083
a 51 2095
a 25 2107
t 32 2119
a 58 2130
a 58 2142
t 25 2154
a 34 2166
t 58 2177
g 25 2190
t 25 2202
c 34 2215
t 32 2228
a 29 2239
a 29 2251
a 28 2262
g 25 2274
a 51 2288
t 58 2299
a 34 2310
a 34 2322
t 58 2333
a 58 2345
t 51 2357
a 41 2368
g 25 2381
g 41 2395
a 51 2408
a 58 2420
a 58 2432
t 58 2443
a 34 2454
a 34 2466
a 51 2478
t 58 2490
a 51 2501
t 51 2513
t 51 2526
t 51 2538
a 58 2550
a 58 2561
a 58 2573
t 58 2585
a 58 2597
a 34 2609
a 34 2621
t 34 2633
t 58 2645
g 41 2657
t 29 2669
t 36 2682
a 58 2694
a 32 2706
a 32 2717
t 58 2729
a 58 2741
a 58 2752
a 58 2765
a 58 2776
a 58 2789
a 58 2800
a 58 2812
a 58 2824
a 28 2835
g 58 2848
a 51 2860
t 34 2870
a 32 2882
c 51 2894
t 51 2906
a 51 2918
t 61 2930
t 58 2943
a 58 2955
c 58 2967
a 58 2978
a 58 2990
a 58 3002
t 51 3014
g 51 3026
a 31 3039
a 34 3051
a 34 3063
a 32 3075
t 34 3086
a 58 3098
a 58 3109
t 58 3121
a 58 3133
a 58 3145
t 58 3157
a 58 3169
t 51 3180
t 51 3193
a 58 3205
a 58 3217
t 51 3229
c 32 3242
a 32 3253
t 51 3265
a 51 3277
a 51 3289
t 58 3301
a 58 3313
a 58 3325
t 58 3337
a 58 3349
a 58 3361
t 58 3373
a 58 3385
a 58 3397
t 58 3408
a 58 3421
a 58 3433
t 58 3444
a 58 3457
a 58 3469
t 51 3480
c 46 3494
t 31 3505
g 51 3519
a 46 3531
c 46 3544
a 46 3554
g 51 3567
c 51 3580
a 51 3591
a 51 3603
a 58 3615
t 58 3626
a 51 3639
a 51 3650
t 32 3662
a 34 3674
t 51 3686
a 58 3698
a 58 3710
c 58 3723
t 61 3735
a 58 3747
a 58 3759
t 51 3771
a 51 3783
a 31 3794
t 32 3807
c 51 3820
t 58 3832
t 58 3845
a 58 3857
t 51 3868
t 51 3881
a 58 3893
a 58 3904
t 58 3916
a 58 3928
a 58 3940
t 51 3952
a 58 3964
a 51 3976
t 51 3988
a 51 4000
t 51 4012
g 51 4025
a 25 4038
a 25 4050
t 58 4062
t 58 4074
c 58 4087
t 58 4099
c 46 4112
c 46 4124
a 46 4134
t 46 4147
c 46 4160
a 46 4170
a 58 4183
t 58 4196
t 58 4208
a 58 4220
t 58 4232
g 61 4244
a 58 4258
a 58 4269
t 51 4281
a 58 4293
c 51 4305
c 51 4318
a 34 4328
a 25 4341
c 25 4354
a 20 4365
a 41 4377
a 41 4390
a 58 4403
a 58 4415
a 58 4427
g 58 4439
a 58 4452
g 58 4464
a 51 4477
a 58 4489
t 58 4499
t 58 4512
t 58 4524
t 58 4537
t 51 4549
t 58 4561
a 46 4572
g 46 4584
a 46 4598
t 51 4609
g 51 4622
c 46 4634
a 34 4646
g 25 4658
c 58 4670
a 25 4682
a 32 4694
a 41 4706
t 51 4718
c 58 4731
t 46 4742
t 46 4755
a 58 4767
t 58 4779
a 58 4791
a 58 4803
a 51 4814
t 46 4825
g 46 4838
a 51 4852
t 51 4863
g 51 4876
a 51 4889
t 58 4900
t 61 4913
c 61 4925
t 58 4937
g 51 4951
g 41 4962
a 36 4976
t 25 4986
t 32 4999
a 58 5011
a 58 5022
a 58 5034
c 51 5047
a 51 5058
a 58 5070
t 58 5082
t 51 5094
t 51 5107
a 58 5119
a 58 5131
a 58 5143
a 58 5155
a 51 5166
a 51 5179
a 58 5191
t 58 5202
t 58 5214
t 61 5226
t 58 5239
c 51 5252
a 51 5262
a 51 5274
c 61 5287
t 61 5299
g 61 5311
t 61 5324
a 61 5336
a 61 5348
a 58 5360
t 58 5372
a 58 5384
a 58 5395
t 58 5407
g 58 5420
t 58 5432
a 58 5444
a 58 5456
a 58 5468
t 58 5481
g 58 5493
a 58 5506
t 58 5517
a 58 5530
c 58 5541
t 58 5554
t 58 5567
a 58 5578
t 58 5590
g 58 5603
a 58 5616
a 61 5627
a 58 5639
a 51 5652
g 51 5664
a 51 5676
a 61 5687
a 61 5700
a 58 5712
t 58 5723
t 58 5735
a 58 5747
t 58 5758
t 58 5771
g 58 5785
a 61 5797
a 58 5808
a 51 5821
c 51 5833
g 58 5845
g 61 5858
a 58 5871
a 61 5883
t 58 5894
t 61 5906
a 58 5919
a 31 5930
g 31 5942
t 58 5955
g 51 5967
a 51 5979
t 51 5991
g 58 6003
c 58 6016
t 58 6028
a 58 6040
g 58 6052
t 58 6066
g 31 6077
a 31 6090
t 51 6101
t 51 6113
t 58 6125
t 58 6138
g 51 6150
a 51 6163
a 61 6174
a 61 6186
a 58 6198
t 58 6209
a 58 6220
t 61 6232
g 51 6245
g 51 6258
t 51 6270
a 61 6282
g 58 6295
g 58 6308
t 58 6319
g 51 6332
a 51 6345
t 51 6355
t 58 6368
t 58 6380
a 61 6392
a 51 6404
g 58 6416
a 51 6428
a 58 6441
t 58 6452
t 57 6463
a 57 6475
c 47 6487
a 47 6499
t 40 6511
t 57 6523
t 57 6536
a 58 6548
t 58 6559
t 58 6571
a 58 6583
a 58 6596
t 61 6607
t 61 6620
g 61 6632
g 51 6645
t 51 6659
t 58 6670
a 51 6681
a 51 6693
a 51 6705
a 41 6716
a 41 6728
a 27 6739
g 57 6752
a 50 6765
c 25 6776
a 25 6787
c 15 6800
a 16 6810
a 25 6822
a 57 6835
t 60 6848
g 61 6860
a 61 6873
a 61 6885
t 58 6896
t 51 6908
t 58 6920
t 51 6932
a 58 6944
t 50 6955
t 57 6968
c 25 6980
g 14 6993
a 20 7005
g 40 7016
a 40 7030
a 61 7041
a 58 7053
a 58 7064
a 58 7076
g 51 7089
a 41 7100
t 46 7110
a 32 7123
a 32 7134
a 58 7147
t 61 7158
t 58 7170
a 51 7183
t 50 7194
t 57 7206
t 20 7218
a 20 7230
a 20 7242
a 57 7254
g 57 7267
a 58 7279
t 61 7290
a 61 7302
a 58 7313
g 58 7326
a 58 7338
a 61 7350
a 61 7362
g 61 7374
a 58 7385
a 58 7397
c 51 7409
t 51 7421
a 51 7433
g 58 7445
a 58 7458
a 58 7469
a 58 7482
t 58 7492
g 58 7504
g 58 7516
a 58 7529
a 58 7542
a 58 7552
g 58 7565
a 58 7577
g 58 7588
t 57 7601
a 57 7611
c 47 7624
g 40 7636
a 40 7648
t 57 7660
t 57 7672
g 58 7684
t 58 7696
a 61 7708
c 58 7720
a 51 7731
a 51 7743
a 58 7755
g 58 7768
a 58 7781
a 58 7793
t 61 7804
t 51 7816
a 51 7828
g 58 7840
a 51 7853
a 51 7864
a 58 7878
a 61 7891
c 61 7903
c 58 7914
g 58 7927
t 51 7939
a 58 7952
a 61 7962
a 61 7974
a 61 7986
a 61 7998
t 58 8010
a 58 8022
t 58 8034
t 36 8045
g 35 8057
a 27 8072
a 35 8083
g 19 8095
a 35 8107
a 45 8119
c 25 8132
a 40 8142
g 47 8154
a 57 8167
a 50 8178
a 51 8191
t 58 8202
t 58 8214
a 58 8226
c 58 8238
a 58 8249
t 51 8261
g 61 8273
a 61 8286
t 61 8298
g 61 8309
a 61 8323
a 61 8335
a 58 8347
g 58 8359
a 58 8371
a 61 8383
a 51 8395
g 51 8407
a 58 8418
a 61 8430
a 61 8443
t 58 8453
t 51 8466
a 51 8477
g 51 8490
a 51 8502
t 51 8513
a 51 8525
t 58 8537
t 58 8548
g 58 8560
a 61 8573
t 61 8583
a 61 8595
t 61 8606
a 58 8618
t 58 8630
c 58 8643
t 61 8654
a 58 8665
a 58 8677
t 61 8689
g 58 8702
g 46 8713
t 46 8727
t 46 8737
a 51 8749
t 51 8759
a 58 8771
a 50 8783
a 57 8795
c 20 8807
a 15 8819
a 20 8830
a 50 8841
t 50 8854
a 51 8867
a 58 8877
a 51 8890
a 51 8900
a 51 8914
a 51 8925
a 28 8937
g 51 8948
a 51 8962
a 58 8972
a 61 8984
a 58 8995
a 36 9006
g 34 9019
a 36 9032
a 58 9043
g 58 9056
a 58 9068
a 58 9079
c 58 9091
a 58 9102
t 51 9113
a 51 9125
g 51 9137
g 58 9148
a 58 9162
a 61 9173
a 61 9185
c 58 9197
g 58 9208
a 58 9221
t 61 9231
t 61 9243
t 61 9255
g 61 9266
a 61 9278
t 58 9289
g 51 9301
a 51 9313
a 58 9325
g 61 9337
a 58 9349
a 58 9361
a 58 9372
g 58 9383
a 58 9396
t 58 9406
t 58 9418
a 61 9429
a 51 9440
g 46 9452
a 29 9465
t 29 9475
t 30 9489
t 36 9499
t 36 9508
t 57 9520
a 57 9532
c 40 9544
a 40 9556
a 25 9565
g 57 9578
a 57 9589
a 51 9600
a 50 9611
t 50 9623
c 25 9635
g 25 9645
a 25 9659
t 50 9670
a 57 9682
a 58 9693
a 58 9705
a 58 9715
t 58 9727
t 58 9738
a 58 9749
a 58 9760
a 61 9771
t 61 9783
t 61 9794
a 58 9805
g 51 9818
t 51 9828
a 51 9840
t 51 9851
t 58 9862
a 58 9873
t 58 9884
a 61 9895
t 61 9907
t 61 9918
t 61 9930
a 58 9940
g 51 9953
a 58 9964
a 58 9974
a 58 9987
a 58 9998
a 51 10010
g 41 10021
a 57 10034
a 57 10048
a 23 10065
a 11 10076
t 51 10088
a 58 10100
t 58 10110
t 58 10121
a 58 10133
t 58 10144
c 51 10155
a 58 10168
a 51 10177
g 58 10189
a 51 10199
a 51 10209
t 58 10221
a 51 10233
t 29 10243
a 38 10256
a 51 10265
a 58 10280
a 38 10289
a 29 10299
t 61 10311
t 61 10322
t 61 10333
t 58 10345
g 51 10357
a 51 10369
g 58 10380
a 58 10391
a 51 10400
t 58 10413
g 51 10424
a 41 10436
t 29 10446
a 46 10460
a 46 10472
a 46 10481
a 38 10494
a 38 10503
a 57 10513
a 45 10530
a 38 10543
a 15 10552
t 58 10567
t 51 10576
g 51 10589
t 51 10601
t 51 10610
g 61 10622
a 61 10635
t 61 10645
g 58 10657
c 58 10669
a 58 10682
a 46 10697
t 51 10709
a 51 10721
t 58 10732
t 51 10743
g 57 10754
c 57 10765
t 40 10776
a 40 10787
c 40 10798
t 50 10809
g 57 10820
a 58 10833
a 50 10845
a 28 10854
c 18 10866
t 13 10872
a 25 10883
t 50 10895
g 50 10906
a 46 10918
t 58 10930
t 58 10939
g 52 10950
a 52 10962
t 15 10972
a 9 10983
t 20 10986
t 9 10997
a 51 11013
a 46 11025
t 51 11036
g 41 11047
t 51 11060
t 35 11069
g 50 11081
g 20 11090
t 14 11101
g 39 11113
g 25 11123
a 35 11135
g 35 11145
c 25 11157
t 27 11168
a 27 11181
t 46 11192
t 40 11205
t 36 11219
t 22 11230
g 16 11243
g 16 11248
a 23 11255
a 20 11267
a 16 11277
a 8 11293
t 25 11304
c 41 11316
t 36 11326
a 27 11338
a 22 11352
a 21 11361
c 14 11374
a 8 11380
t 15 11387
a 31 11400
c 36 11413
c 35 11421
t 33 11432
t 28 11443
a 22 11457
a 22 11467
c 23 11473
c 22 11486
c 14 11495
a 33 11509
c 20 11524
a 17 11535
a 35 11547
a 25 11552
a 15 11566
a 10 11576
g 6 11589
a 14 11600
t 32 11614
c 20 11628
a 14 11638
t 20 11651
t 20 11665
t 12 11676
a 12 11679
t 21 11689
a 20 11700
g 14 11713
a 14 11724
g 7 11737
a 38 11740
a 21 11749
a 19 11763
t 29 11775
t 21 11787
a 15 11794
t 31 11802
t 22 11814
a 28 11829
g 22 11843
g 10 11853
t 10 11862
g 16 11873
a 33 11887
a 27 11897
g 31 11910
a 20 11922
c 19 11934
t 19 11949
c 13 11961
t 11 11974
t 9 11983
g 11 11992
t 20 12004
a 23 12017
c 37 12031
c 16 12041
g 10 12057
a 29 12070
a 25 12081
a 15 12093
t 25 12104
a 22 12118
a 18 12128
c 31 12143
a 35 12157
g 30 12170
g 30 12180
a 41 12194
a 36 12204
a 27 12217
a 22 12228
t 25 12244
t 16 12261
t 9 12271
c 33 12285
t 30 12297
a 35 12311
a 35 12322
a 19 12333
a 8 12346
g 13 12357
g 30 12369
g 13 12380
a 17 12394
t 14 12403
a 20 12414
g 29 12426
g 27 12440
a 19 12451
g 22 12463
t 16 12475
a 8 12492
t 32 12504
t 15 12518
a 23 12531
a 19 12543
a 17 12554
a 15 12565
t 35 12576
t 19 12586
a 23 12598
c 27 12611
c 23 12621
t 24 12633
a 22 12646
a 14 12656
c 24 12669
t 24 12683
c 29 12697
t 16 12709
a 37 12723
a 25 12733
a 23 12748
a 23 12758
a 15 12770
c 28 12786
c 13 12799
c 12 12805
g 31 12816
t 26 12827
a 23 12840
c 27 12852
c 8 12863
a 8 12877
a 8 12887
c 29 12899
c 21 12911
c 20 12921
t 14 12935
a 14 12947
c 24 12958
END_DNA

END_SEQUENCE
