# Supplementary material for: Polymorphisms in Pfkelch13 domains before and after the introduction of artemisinin-based combination therapy in Southwest Nigeria
Source: PLoS One. 2025 Mar 31;20(3):e0316479. doi: 10.1371/journal.pone.0316479 (PMC11957316; doi:10.1371/journal.pone.0316479)
Supplement: Supporting information 2 — (ZIP) [file pone.0316479.s002.zip › 015KN2F_PREMIX_Plate_KELCH1_G05.seq]

>015KN2F_PREMIX Sample_Name=015KN2F_PREMIX Chromat_id=15284426 Read_id=15143511 Version=1 Length=1106
NNCCAAACTGCGGGCCACTGGCCTGGGCCGGCGCCCCATGCTGGGGNNGCACAAAGCTGGGGGGNNCAGAAGCCGGGGGCGTGAATAAAGGTGGCCGGGTAAANGCGGTGGGGATGAGTCGTCTTGGTGATTGCGAGACTTTGGATAGGGAAAAAGATTTTTTACCAGGTAATTTATCAAGAACATTTAATAATATGTCTAAAGATAATATAGGAAATAAATATTTAAATAAATTGTTAAATAAAAAAAAAGATACTATTACAAATGAAAATAATAATATTAATCATAATAATAATAATAATAATCTGACAGCAAATAATATAACTAATAATCTTATTAATAATAATATGAATTCTCCATCAATTATGAATACCAACAAAAAAGAGAATTTTTTAGATGCAGCAAATCTTATAAATGATGATTCTGGATTAAACAATTTAAAAAAATTTTCAACTGTAAATAATGTAAATGATACTTATGAAAAGAAAATTATTGAAACGGAATTAAGTGATGCTAGTGATTTTGAAAATATGGTAGGTGATTTAAGAATTACATTTATTAATTGGTTAAAAAAGACACAAATGAATTTTATTCGAGAAAAAGATAAATTATTTAAAGATAAGAAAGAACTAGAAATGGAAAGAGTACGATTGTACAAAGAATTAGAAAACCGTAAAAATATTGAAGAACAGAAATTACATGATGAAAGAAAGAAATTAGATATTGATATATCTAATGGTTATAAACAAATAAAAAAAGAAAAAGAAGAACATAGGAAACGATTTGATGAAGAAAGATTAAGATTTTTACAAGAAATCGATAAAATTAAATTAGTATTATATTTAGAAAAAGAAAATATTATCAAGAATATAAAAATTTTGAGAATGATAAAAAAAAATTGTTGATGCAATATTGCTACTGAAACTATGATTGATATTAATGTTGGTGGAGCTATTTTGGAAAATCTAAACATACCTTAACCCACAAAAAGATCATTTATAGAGAAATTATTAGGTGAAGACTCTTGTACCGAAATAACAGGAAAATTTCTAAAAGGGATAGGAGTATTAAAATTACCTAACTCTAAAAACCCGTACCAACCCTAC
