# Supplementary material for: Polymorphisms in Pfkelch13 domains before and after the introduction of artemisinin-based combination therapy in Southwest Nigeria
Source: PLoS One. 2025 Mar 31;20(3):e0316479. doi: 10.1371/journal.pone.0316479 (PMC11957316; doi:10.1371/journal.pone.0316479)
Supplement: Supporting information 2 — (ZIP) [file pone.0316479.s002.zip › 015KN2R_PREMIX_Plate_KELCH2_D07.phd.1]

BEGIN_SEQUENCE 015KN2R_PREMIX_D07_1660754300413.ab1

BEGIN_COMMENT

CHROMAT_FILE: 015KN2R_PREMIX_D07_1660754300413.ab1
ABI_THUMBPRINT: 
BASECALLER_VERSION: KB 1.4.2.4
BASECALLER_NAME: ABI basecaller
QUALITY_LEVELS: 50
TIME: Wed Aug 17 12:52:21 2022
TRACE_ARRAY_MIN_INDEX: 
TRACE_ARRAY_MAX_INDEX: 
TRIM: 40 1043
CHEM: 
DYE: 

END_COMMENT

BEGIN_DNA
a 7 14
a 7 27
g 7 39
c 7 50
a 8 62
a 8 72
c 10 80
t 8 92
c 8 103
c 10 117
a 10 127
a 6 142
t 7 153
g 7 163
n 2 169
t 8 180
t 9 189
g 14 193
g 14 204
a 10 216
g 16 219
c 6 227
t 19 240
n 2 243
c 8 255
a 8 263
c 25 275
c 20 286
a 8 297
g 8 312
c 16 324
a 17 330
a 17 340
n 2 353
t 20 364
a 19 372
c 8 377
c 13 389
a 12 398
g 8 411
t 19 418
c 20 423
t 42 436
a 31 447
c 22 453
t 29 460
a 37 471
c 43 483
a 25 493
a 28 502
a 27 512
a 36 525
t 27 534
a 25 546
c 28 557
t 17 569
a 12 581
n 2 593
t 7 605
g 25 617
g 42 632
g 28 646
a 28 659
a 16 669
t 25 678
g 46 690
g 46 704
t 48 716
a 31 728
a 31 738
a 49 749
a 30 760
a 28 771
t 46 780
t 41 792
t 25 804
a 29 816
a 29 827
t 28 838
a 46 850
c 41 860
c 26 873
a 16 883
t 25 896
a 16 907
a 16 919
a 16 931
a 28 943
t 46 953
t 52 966
c 51 979
t 51 991
g 51 1005
c 58 1017
t 58 1030
t 58 1043
c 58 1054
t 25 1066
t 28 1079
t 36 1091
c 58 1103
a 25 1113
a 34 1123
c 51 1134
a 58 1145
a 58 1157
g 58 1168
g 58 1181
c 58 1194
t 58 1207
t 31 1219
c 28 1232
a 36 1242
c 46 1253
t 58 1267
t 34 1280
t 31 1293
c 51 1305
a 28 1315
c 46 1326
t 58 1340
t 58 1353
a 51 1364
a 51 1376
a 51 1387
t 58 1399
c 58 1411
t 31 1424
t 18 1436
t 27 1449
t 51 1462
g 51 1475
g 46 1488
t 58 1500
a 58 1511
t 51 1522
g 58 1535
g 58 1548
g 51 1561
t 32 1573
a 28 1584
t 29 1595
a 29 1607
g 41 1619
t 25 1632
t 28 1645
a 58 1657
a 46 1668
c 46 1679
g 58 1693
g 58 1706
a 34 1720
t 58 1731
t 51 1744
t 32 1756
c 51 1767
t 51 1780
t 51 1793
a 34 1804
a 32 1816
g 34 1827
a 51 1840
a 51 1852
g 51 1864
t 32 1876
t 28 1887
a 18 1899
a 31 1910
g 58 1923
t 58 1936
a 31 1947
t 18 1958
a 31 1970
a 51 1982
t 34 1994
t 58 2007
c 58 2019
t 34 2033
a 51 2044
a 41 2055
a 16 2067
t 29 2079
a 58 2091
a 58 2103
c 58 2115
t 58 2127
c 58 2140
a 51 2151
c 46 2162
t 41 2176
a 51 2187
t 34 2200
c 58 2212
c 58 2225
c 58 2237
t 58 2250
a 58 2261
t 58 2273
c 51 2285
t 51 2298
a 58 2309
a 51 2321
g 58 2333
a 51 2346
a 58 2357
t 58 2368
a 61 2380
t 58 2391
t 58 2404
c 58 2416
t 58 2429
t 58 2442
c 58 2454
c 58 2466
t 46 2478
t 31 2491
g 41 2502
t 58 2516
t 58 2528
t 34 2540
a 58 2551
t 51 2562
c 58 2574
t 58 2587
c 61 2598
t 61 2611
g 61 2623
g 58 2637
t 51 2649
t 51 2661
a 61 2672
c 51 2683
a 51 2694
t 58 2706
g 58 2718
a 51 2732
t 58 2743
g 58 2756
t 58 2768
c 58 2780
t 58 2793
t 58 2805
c 61 2817
c 61 2829
a 58 2840
c 58 2851
t 58 2864
t 61 2877
a 58 2888
a 58 2900
t 58 2912
a 58 2923
a 51 2935
t 51 2947
t 58 2960
t 58 2972
c 58 2984
t 58 2997
c 51 3008
t 51 3021
a 58 3032
t 58 3044
a 58 3055
a 58 3067
a 51 3079
t 51 3091
g 58 3104
a 58 3116
a 58 3128
t 58 3139
c 58 3151
t 58 3164
t 58 3176
t 58 3189
t 58 3201
t 51 3213
g 51 3226
t 51 3238
t 51 3250
g 51 3262
t 51 3274
g 51 3286
t 51 3298
t 51 3310
a 58 3321
a 58 3333
g 58 3345
g 58 3358
t 51 3370
a 51 3381
t 58 3392
g 61 3405
t 58 3417
c 58 3429
t 58 3442
a 58 3454
g 58 3466
a 58 3479
t 58 3490
g 61 3503
t 58 3514
t 58 3527
t 61 3539
c 61 3551
a 58 3562
a 58 3573
a 58 3585
a 61 3597
a 61 3609
t 58 3620
a 58 3632
g 61 3645
c 61 3657
t 61 3670
c 61 3682
c 61 3694
a 61 3705
c 61 3716
c 61 3729
a 58 3740
a 58 3752
c 58 3764
a 58 3776
t 61 3788
t 58 3800
a 61 3812
a 61 3824
t 61 3836
a 61 3848
t 61 3859
c 61 3872
a 61 3883
a 61 3895
t 61 3907
c 61 3920
a 61 3931
t 61 3943
a 61 3955
g 58 3968
t 58 3981
t 61 3993
t 58 4005
c 61 4017
a 58 4028
g 58 4041
t 58 4053
a 58 4065
g 61 4077
c 58 4089
a 61 4101
a 61 4112
t 61 4124
a 58 4136
t 58 4148
t 61 4161
t 61 4173
g 61 4185
c 61 4198
a 61 4209
t 61 4221
c 61 4233
a 61 4245
a 61 4257
c 58 4269
a 58 4280
a 61 4292
t 61 4304
t 61 4317
t 61 4329
t 61 4342
t 61 4354
t 61 4366
t 61 4379
t 61 4391
t 61 4403
t 28 4415
a 61 4426
t 61 4437
c 61 4449
a 58 4461
t 61 4473
t 61 4485
c 61 4498
t 58 4511
c 58 4522
a 58 4534
a 58 4545
a 61 4557
a 58 4569
t 58 4581
t 58 4593
t 58 4605
t 58 4617
t 61 4629
a 58 4641
t 58 4652
a 51 4664
t 61 4676
t 58 4688
c 58 4701
t 58 4713
t 61 4725
g 51 4738
a 32 4750
t 58 4762
a 58 4773
a 58 4785
t 58 4796
a 51 4808
t 51 4820
t 58 4832
t 58 4845
t 58 4857
t 58 4869
c 58 4881
t 58 4894
t 58 4906
t 61 4918
t 61 4930
t 61 4942
c 61 4954
t 61 4966
a 61 4977
a 61 4989
a 58 5000
t 58 5012
a 58 5024
t 58 5035
a 58 5047
a 58 5059
t 58 5071
a 58 5083
c 61 5095
t 61 5107
a 61 5119
a 61 5131
t 61 5144
t 61 5156
t 61 5169
a 61 5180
a 61 5192
t 61 5204
t 61 5216
t 61 5229
t 58 5241
a 58 5253
t 58 5264
c 58 5276
g 58 5289
a 58 5302
t 61 5314
t 61 5326
t 58 5338
c 58 5350
t 58 5362
t 58 5374
g 51 5387
t 51 5399
a 58 5411
a 61 5422
a 61 5434
a 61 5445
a 51 5458
t 51 5469
c 58 5481
t 58 5493
t 61 5506
a 61 5518
a 61 5530
t 58 5542
c 58 5554
t 58 5567
t 61 5579
t 58 5591
c 58 5604
t 58 5616
t 61 5628
c 58 5640
a 58 5651
t 58 5662
c 58 5675
a 58 5686
a 58 5698
a 61 5710
t 61 5722
c 58 5734
g 58 5747
t 58 5759
t 61 5771
t 61 5784
c 61 5795
c 58 5807
t 58 5820
a 58 5831
t 61 5843
g 58 5855
t 58 5868
t 58 5880
c 58 5892
t 58 5904
t 58 5916
c 61 5928
t 61 5941
t 61 5952
t 61 5965
t 61 5977
t 61 5989
c 58 6001
t 58 6013
t 58 6024
t 61 6036
t 61 6048
t 61 6060
t 61 6072
t 61 6084
a 51 6096
t 51 6107
t 58 6119
t 61 6131
g 58 6144
t 58 6156
t 58 6167
t 58 6180
a 58 6191
t 58 6202
a 51 6214
a 61 6226
c 58 6238
c 51 6250
a 51 6262
t 58 6274
t 61 6287
a 58 6299
g 51 6312
a 51 6324
t 58 6336
a 58 6348
t 61 6359
a 61 6371
t 58 6382
c 58 6395
a 58 6407
a 58 6418
t 58 6431
a 58 6442
t 58 6454
c 58 6467
t 58 6479
a 61 6491
a 61 6504
t 61 6515
t 61 6528
t 58 6540
c 58 6553
t 58 6565
t 58 6577
t 51 6589
c 51 6601
t 51 6613
t 58 6625
t 61 6637
c 58 6649
a 58 6661
t 58 6672
c 58 6684
a 58 6695
t 58 6707
g 58 6719
t 58 6731
a 58 6743
a 61 6755
t 58 6767
t 58 6779
t 61 6792
c 61 6805
t 61 6817
g 58 6830
t 51 6841
t 51 6854
c 58 6866
t 58 6878
t 58 6890
c 58 6901
a 58 6913
a 58 6924
t 58 6936
a 58 6947
t 58 6959
t 61 6970
t 61 6983
t 61 6995
t 58 7008
a 58 7019
c 58 7031
g 58 7043
g 31 7056
t 22 7068
t 31 7080
t 61 7093
t 58 7105
c 51 7117
t 51 7129
a 58 7140
a 51 7152
t 61 7163
t 58 7176
c 58 7188
t 58 7200
t 61 7212
t 61 7224
g 58 7236
t 58 7249
a 58 7261
c 51 7272
a 51 7284
a 58 7296
t 58 7309
c 58 7321
g 58 7334
t 58 7346
a 58 7358
c 58 7370
t 58 7383
c 61 7394
t 61 7407
t 61 7419
t 58 7431
c 58 7443
c 51 7455
a 51 7465
t 51 7478
t 58 7490
t 61 7503
c 58 7515
t 58 7527
a 58 7538
g 51 7551
t 51 7564
t 58 7576
c 58 7587
t 58 7599
t 58 7611
t 61 7624
c 61 7636
t 61 7647
t 61 7659
a 58 7671
t 58 7683
c 58 7695
t 58 7707
t 58 7719
t 61 7731
a 61 7742
a 61 7755
a 61 7766
t 61 7778
a 61 7790
a 58 7802
t 51 7814
t 51 7827
t 61 7839
a 61 7851
t 58 7862
c 58 7875
t 58 7887
t 58 7898
t 61 7911
t 61 7924
t 58 7936
c 58 7948
t 58 7960
c 51 7972
g 51 7983
a 51 7996
a 58 8008
t 58 8019
a 58 8032
a 61 8043
a 58 8056
a 51 8069
t 58 8080
t 58 8091
c 58 8104
a 58 8116
t 58 8127
t 61 8140
t 61 8152
g 58 8165
t 58 8177
g 58 8189
t 51 8203
c 58 8214
t 58 8225
t 58 8237
t 58 8249
t 61 8261
t 61 8273
t 61 8285
a 61 8296
a 58 8307
c 58 8319
c 51 8331
a 51 8342
a 51 8355
t 58 8367
t 58 8379
a 58 8392
a 58 8404
t 58 8415
a 58 8427
a 61 8439
a 61 8452
t 61 8464
g 58 8476
t 58 8488
a 58 8501
a 61 8512
t 61 8525
t 58 8537
c 51 8549
t 51 8561
t 51 8573
a 58 8585
a 58 8598
a 58 8610
t 51 8621
c 58 8633
a 51 8645
c 51 8657
c 58 8668
t 58 8680
a 58 8692
c 61 8705
c 58 8717
a 58 8728
t 58 8740
a 58 8752
t 58 8764
t 61 8776
t 61 8788
t 58 8800
c 58 8812
a 58 8823
a 58 8835
a 61 8847
a 58 8858
t 58 8870
c 58 8882
a 58 8894
c 58 8906
t 58 8918
a 58 8930
g 58 8942
c 51 8954
a 61 8966
t 61 8978
c 58 8990
a 58 9001
c 58 9013
t 58 9025
t 61 9037
a 58 9050
a 58 9061
t 58 9073
t 61 9085
c 61 9098
c 58 9110
g 51 9121
t 51 9134
t 61 9145
t 61 9157
c 58 9169
a 58 9180
a 51 9190
t 51 9202
a 51 9215
a 51 9226
t 51 9238
t 51 9250
t 58 9261
t 58 9273
c 58 9286
t 51 9298
t 58 9310
t 58 9321
t 58 9333
c 58 9345
a 58 9355
t 58 9367
a 58 9379
a 58 9390
g 58 9403
t 58 9415
a 61 9427
t 58 9438
c 58 9450
a 58 9462
t 61 9473
t 61 9485
t 58 9496
a 51 9508
c 51 9520
a 51 9531
t 58 9543
t 61 9554
a 61 9567
t 61 9578
t 61 9590
t 61 9602
a 58 9613
c 58 9626
a 58 9638
g 58 9650
t 61 9662
t 58 9673
g 61 9685
a 61 9698
a 61 9709
a 61 9721
a 61 9734
t 61 9747
t 61 9759
t 61 9769
t 61 9781
t 61 9791
t 61 9804
t 58 9815
a 58 9827
a 58 9840
a 58 9850
t 51 9862
t 51 9872
g 46 9885
t 46 9898
t 46 9907
t 46 9920
a 51 9931
a 58 9942
t 58 9955
c 58 9967
c 58 9978
a 58 9990
g 51 10002
a 51 10013
a 58 10025
t 58 10037
c 58 10049
a 58 10061
t 58 10072
c 58 10084
a 58 10096
t 61 10107
t 61 10118
t 58 10129
a 58 10142
t 58 10153
a 51 10166
a 51 10177
g 51 10191
a 58 10202
t 58 10214
t 58 10225
t 58 10236
g 58 10248
c 51 10260
t 51 10271
g 51 10284
c 58 10295
a 58 10307
t 58 10318
c 51 10330
t 51 10342
a 61 10355
a 61 10366
a 60 10377
a 57 10388
a 45 10399
a 22 10410
t 52 10423
t 50 10433
c 50 10446
t 51 10457
c 51 10469
t 58 10482
t 54 10493
t 46 10506
t 46 10516
t 38 10525
t 38 10534
g 20 10549
t 20 10561
t 11 10570
g 40 10583
g 25 10593
g 25 10603
a 25 10618
t 57 10630
t 57 10640
c 58 10653
a 58 10664
t 51 10675
a 58 10687
a 58 10699
t 58 10711
t 58 10720
g 51 10733
a 51 10746
t 51 10757
g 51 10771
g 41 10781
a 20 10794
g 20 10805
a 51 10818
a 28 10828
t 58 10841
t 54 10851
c 51 10863
a 52 10875
t 27 10884
a 27 10895
t 22 10908
t 22 10917
a 40 10930
t 45 10943
t 40 10952
a 40 10964
t 50 10976
t 45 10986
a 41 10999
a 41 11009
t 41 11021
a 36 11035
a 29 11045
g 52 11058
a 51 11071
t 51 11082
t 35 11093
a 35 11103
t 45 11116
t 40 11125
a 52 11138
g 45 11150
t 45 11163
t 45 11172
a 21 11184
t 35 11194
a 50 11208
t 58 11219
t 58 11229
a 58 11242
t 51 11254
t 51 11265
t 51 11275
g 58 11288
c 58 11300
t 58 11311
g 26 11322
t 20 11334
c 26 11345
a 51 11356
g 19 11367
a 19 11379
t 45 11393
a 28 11409
t 23 11422
t 23 11431
a 40 11445
t 39 11457
t 39 11466
a 30 11478
t 40 11490
t 23 11499
a 40 11512
t 40 11525
t 40 11534
a 32 11547
t 32 11560
t 30 11568
a 23 11581
t 28 11590
g 43 11605
a 29 11617
t 21 11632
a 22 11640
a 24 11655
t 35 11672
a 35 11684
t 40 11697
t 40 11706
a 40 11719
t 45 11731
t 30 11739
a 30 11751
t 50 11764
t 45 11775
t 40 11786
t 40 11795
c 44 11809
a 49 11820
t 50 11833
t 40 11844
t 22 11854
g 16 11864
g 12 11876
a 35 11887
a 29 11898
t 19 11909
a 26 11921
g 17 11933
g 9 11942
a 25 11956
t 43 11969
c 43 11981
t 40 11994
g 15 12003
t 41 12018
t 41 12030
t 46 12043
t 46 12057
t 41 12068
t 36 12078
a 26 12091
t 45 12103
t 32 12113
t 23 12124
a 21 12139
c 18 12156
a 36 12168
a 35 12179
t 45 12192
t 27 12204
a 22 12217
a 14 12227
t 40 12242
t 35 12254
a 43 12268
a 43 12280
a 30 12290
a 18 12304
a 16 12316
t 28 12331
t 26 12341
a 37 12357
t 27 12369
t 19 12383
c 23 12395
c 18 12408
c 12 12418
a 20 12431
a 20 12443
a 20 12454
t 34 12467
t 29 12478
a 14 12491
t 14 12502
c 26 12514
t 29 12527
t 28 12538
a 27 12554
a 10 12564
a 9 12581
c 13 12591
a 14 12607
a 11 12619
t 20 12632
t 20 12642
a 21 12655
t 28 12668
t 22 12679
a 28 12696
a 20 12708
a 10 12719
g 20 12733
t 36 12747
t 25 12757
c 20 12769
t 22 12781
t 20 12792
g 21 12804
a 17 12814
t 14 12825
a 41 12836
a 32 12847
a 25 12859
t 15 12869
n 2 12875
a 16 12887
c 16 12897
t 36 12911
t 26 12922
g 32 12936
g 17 12947
a 32 12962
a 42 12972
a 41 12985
a 27 12997
a 25 13010
a 22 13021
t 20 13034
t 8 13046
t 8 13057
END_DNA

END_SEQUENCE
