# Supplementary material for: Polymorphisms in Pfkelch13 domains before and after the introduction of artemisinin-based combination therapy in Southwest Nigeria
Source: PLoS One. 2025 Mar 31;20(3):e0316479. doi: 10.1371/journal.pone.0316479 (PMC11957316; doi:10.1371/journal.pone.0316479)
Supplement: Supporting information 2 — (ZIP) [file pone.0316479.s002.zip › 015KNIFW_PREMIX_Plate_CORKELCH_E03.phd.1]

BEGIN_SEQUENCE 015KNIFW_PREMIX_E03_1660755776410.ab1

BEGIN_COMMENT

CHROMAT_FILE: 015KNIFW_PREMIX_E03_1660755776410.ab1
ABI_THUMBPRINT: 
BASECALLER_VERSION: KB 1.4.2.4
BASECALLER_NAME: ABI basecaller
QUALITY_LEVELS: 50
TIME: Wed Aug 17 13:12:30 2022
TRACE_ARRAY_MIN_INDEX: 
TRACE_ARRAY_MAX_INDEX: 
TRIM: 10 823
CHEM: 
DYE: 

END_COMMENT

BEGIN_DNA
a 7 8
a 7 13
a 7 27
g 10 39
g 10 52
g 8 65
g 8 77
g 9 88
a 8 101
t 9 114
g 8 125
g 19 136
g 17 142
a 20 152
a 20 163
a 6 175
n 2 187
a 8 206
t 13 217
t 28 227
t 32 233
c 24 243
c 24 255
a 25 267
t 17 279
t 26 292
a 25 303
g 25 313
t 44 326
a 28 335
t 41 345
t 48 359
t 31 371
t 14 383
g 31 395
t 45 407
a 31 417
t 36 427
a 49 439
g 50 451
g 50 464
t 50 476
g 48 488
g 36 501
a 28 514
t 16 522
t 25 534
t 28 545
g 28 557
a 25 570
t 28 580
g 46 592
g 36 606
t 25 616
g 50 629
t 49 640
a 30 651
g 30 661
a 30 674
a 50 684
t 50 695
a 41 705
t 46 714
t 46 727
t 51 739
a 52 750
a 52 761
a 52 771
t 52 782
t 52 795
c 32 807
g 31 818
a 31 831
t 31 842
g 46 853
g 26 867
a 17 880
a 17 890
t 17 900
t 27 912
a 41 923
t 41 934
t 58 946
a 58 958
g 25 970
a 31 983
t 58 993
a 61 1005
t 61 1015
t 58 1028
a 58 1040
g 34 1052
t 34 1065
c 58 1077
a 58 1088
a 58 1099
c 41 1110
a 25 1121
a 29 1132
t 34 1144
g 58 1157
c 58 1169
t 58 1183
g 58 1196
g 58 1209
c 58 1221
g 58 1234
t 58 1246
a 58 1257
t 46 1268
g 51 1280
t 51 1293
g 58 1305
t 51 1317
a 34 1329
c 34 1339
a 58 1351
c 46 1361
c 34 1374
t 46 1386
a 34 1399
t 58 1411
g 34 1423
t 58 1436
c 58 1448
t 58 1461
a 58 1471
c 58 1483
c 51 1494
a 51 1505
a 29 1516
a 29 1528
a 29 1539
a 29 1551
a 41 1563
g 51 1576
c 51 1586
t 34 1599
t 58 1611
a 58 1623
t 51 1634
t 58 1647
t 58 1659
t 58 1672
g 36 1684
g 27 1697
a 18 1708
a 36 1720
g 32 1731
t 32 1744
g 51 1755
c 32 1767
t 34 1780
g 34 1791
t 34 1804
a 32 1815
t 51 1827
t 58 1839
g 58 1851
a 34 1864
a 58 1875
t 58 1887
a 34 1898
a 32 1909
t 34 1920
t 28 1933
t 31 1946
c 51 1958
t 51 1970
t 34 1982
a 34 1993
t 58 2005
a 51 2016
c 51 2027
g 51 2041
t 31 2052
t 31 2066
t 32 2078
t 34 2090
t 58 2103
g 58 2114
g 58 2127
t 58 2140
g 58 2151
g 58 2164
t 34 2175
a 34 2186
a 58 2197
t 58 2209
a 58 2220
a 32 2232
c 51 2243
t 51 2256
a 58 2267
t 51 2280
g 46 2291
a 46 2305
t 46 2316
t 46 2329
a 32 2340
t 34 2352
a 51 2363
a 34 2375
g 34 2387
g 58 2400
c 58 2412
t 51 2424
t 46 2437
t 58 2449
a 51 2460
t 51 2471
t 58 2485
t 32 2496
g 32 2509
a 58 2521
a 58 2532
a 51 2543
c 51 2555
t 58 2567
g 32 2579
a 36 2592
g 26 2603
g 26 2617
t 26 2628
g 58 2641
t 58 2653
a 58 2664
t 58 2675
g 34 2687
a 58 2700
t 58 2711
c 34 2724
g 58 2736
t 34 2749
t 51 2761
t 58 2773
a 51 2785
a 51 2795
g 58 2808
a 58 2820
g 58 2832
a 58 2844
t 34 2855
g 58 2867
t 58 2879
a 51 2890
t 51 2902
g 58 2914
g 58 2927
t 34 2939
a 51 2951
t 51 2962
g 58 2975
t 58 2987
t 34 2999
t 34 3011
c 41 3022
a 29 3033
a 41 3045
g 34 3058
t 34 3070
a 58 3081
a 58 3093
t 51 3104
t 46 3116
t 46 3129
a 51 3140
a 58 3151
a 58 3163
t 58 3175
a 58 3187
t 58 3198
a 51 3210
c 58 3221
c 34 3234
t 58 3247
a 58 3258
g 58 3271
a 58 3284
a 58 3296
g 58 3307
a 58 3320
a 58 3331
a 58 3343
t 58 3354
a 58 3365
a 58 3376
t 58 3388
t 58 3401
g 58 3414
t 58 3425
g 51 3439
g 51 3451
t 51 3463
g 51 3475
t 58 3487
t 58 3499
a 51 3510
c 51 3521
g 51 3534
t 51 3546
c 51 3558
a 58 3570
a 58 3581
a 58 3593
t 58 3605
g 61 3617
g 61 3630
t 61 3642
a 61 3653
g 61 3666
a 61 3678
a 61 3690
t 61 3701
t 61 3713
t 61 3725
a 58 3737
t 58 3748
t 58 3760
g 51 3773
t 51 3784
a 58 3797
t 58 3808
t 58 3820
g 58 3833
g 58 3846
g 58 3858
g 61 3870
g 58 3883
a 58 3895
t 61 3906
a 58 3917
t 58 3929
g 61 3941
a 58 3954
t 58 3965
g 58 3978
g 58 3990
c 58 4003
t 58 4015
c 58 4027
t 58 4039
t 58 4052
c 58 4063
t 58 4076
a 58 4087
t 61 4099
t 58 4110
a 58 4122
t 58 4133
a 61 4145
c 61 4156
c 58 4169
g 58 4181
a 58 4194
a 58 4206
t 61 4218
g 58 4230
t 58 4242
a 58 4254
g 58 4266
a 61 4278
a 61 4291
g 61 4302
c 58 4314
a 58 4326
t 58 4337
a 58 4349
t 58 4360
g 61 4373
a 61 4386
t 58 4397
c 58 4410
a 58 4421
t 61 4434
c 61 4446
g 61 4459
t 61 4472
a 61 4483
t 61 4496
g 58 4508
a 58 4520
a 58 4532
a 58 4544
g 58 4556
c 58 4567
a 61 4579
t 61 4590
g 61 4603
g 61 4615
g 58 4628
t 51 4640
a 51 4652
g 58 4664
a 61 4676
g 61 4688
g 61 4701
t 61 4713
g 58 4724
g 58 4737
c 61 4748
a 61 4760
c 58 4771
c 61 4784
t 61 4797
t 58 4809
t 58 4821
g 58 4833
a 61 4846
a 61 4857
t 61 4869
a 61 4880
c 58 4891
c 61 4903
c 61 4915
c 58 4927
t 58 4940
a 58 4952
g 58 4963
a 58 4976
t 61 4988
c 61 4999
a 61 5011
t 61 5022
c 61 5034
a 61 5046
g 58 5058
c 58 5070
t 58 5083
a 61 5094
t 58 5106
g 61 5118
t 61 5130
g 61 5142
t 61 5155
g 58 5167
t 58 5178
t 58 5191
g 61 5203
c 61 5215
t 61 5227
t 61 5239
t 61 5251
t 58 5263
g 58 5275
a 58 5287
t 61 5298
a 61 5310
a 61 5321
t 61 5332
a 61 5345
a 61 5356
a 58 5368
a 58 5380
t 58 5391
t 58 5404
t 58 5415
a 58 5427
t 61 5439
g 61 5451
t 61 5463
c 61 5475
a 58 5486
t 58 5498
t 58 5511
g 58 5523
g 58 5535
t 58 5549
g 58 5560
g 61 5572
a 61 5585
a 58 5596
c 58 5608
t 58 5620
a 61 5631
a 61 5644
t 61 5655
g 61 5667
g 61 5680
t 61 5693
g 51 5705
a 51 5717
g 32 5728
a 61 5741
g 61 5753
a 61 5765
t 61 5777
t 61 5788
a 61 5799
a 58 5812
a 58 5823
t 61 5835
t 61 5847
c 61 5859
t 61 5872
a 61 5883
t 61 5895
t 61 5907
g 58 5920
a 58 5932
a 61 5943
g 61 5956
t 61 5967
a 61 5979
t 61 5990
a 61 6002
t 58 6013
g 61 6026
a 61 6038
a 61 6050
g 61 6063
a 61 6075
a 58 6086
a 58 6098
a 58 6110
a 61 6121
a 61 6133
t 58 6145
g 58 6157
a 58 6169
a 61 6180
t 61 6193
a 61 6204
a 61 6217
a 58 6228
t 61 6240
g 61 6252
g 61 6265
g 58 6277
a 58 6290
a 61 6302
c 61 6313
a 61 6325
a 58 6336
t 58 6348
t 61 6361
t 61 6373
c 61 6385
c 58 6397
a 58 6408
t 58 6420
a 61 6431
t 61 6443
g 61 6456
c 61 6468
c 61 6480
t 61 6492
t 58 6505
a 58 6516
t 58 6528
t 58 6540
a 61 6551
g 58 6564
a 61 6576
a 61 6588
g 61 6600
c 61 6611
t 61 6624
a 61 6635
g 61 6647
a 61 6660
a 61 6672
g 61 6684
t 61 6695
t 61 6707
c 61 6719
a 61 6730
g 61 6742
g 61 6755
a 61 6768
g 61 6780
c 58 6792
a 58 6803
g 58 6815
c 58 6827
t 61 6839
t 61 6852
t 61 6864
t 61 6876
a 61 6887
a 61 6898
t 61 6910
t 61 6922
a 58 6933
c 58 6945
c 61 6957
t 58 6970
t 58 6982
a 61 6993
a 58 7005
t 58 7017
c 58 7029
a 61 7041
a 61 7052
a 61 7064
t 61 7076
a 61 7087
t 61 7099
a 61 7111
t 58 7122
g 58 7135
t 58 7147
t 61 7159
g 61 7172
t 61 7184
t 61 7196
g 61 7209
g 61 7221
a 61 7234
g 58 7246
g 61 7258
t 61 7270
a 61 7281
t 58 7292
t 61 7305
g 61 7317
a 61 7330
t 61 7341
a 58 7353
a 58 7366
t 58 7378
g 61 7391
a 61 7403
a 61 7415
c 61 7428
a 61 7439
t 58 7451
a 61 7463
a 61 7475
c 61 7488
a 61 7499
t 61 7512
a 61 7523
t 61 7536
t 61 7549
a 61 7561
g 61 7573
a 61 7586
t 61 7598
t 61 7611
c 61 7623
c 58 7635
g 58 7647
t 58 7659
t 58 7672
g 58 7684
a 61 7697
a 61 7709
c 61 7721
a 61 7732
a 61 7744
t 61 7756
a 61 7768
t 61 7780
c 61 7792
a 61 7804
a 61 7816
c 61 7828
c 61 7841
a 61 7853
t 61 7865
t 61 7877
t 61 7890
a 61 7901
a 61 7914
t 61 7926
a 61 7937
a 61 7950
a 61 7962
a 61 7975
g 58 7988
a 58 8000
t 58 8011
g 61 8024
g 61 8036
c 61 8048
a 61 8060
a 61 8072
t 61 8084
t 61 8097
t 61 8109
c 58 8121
t 58 8133
a 58 8145
a 61 8157
a 61 8170
t 61 8181
g 58 8194
g 58 8206
t 58 8218
g 61 8231
t 61 8242
a 61 8254
c 61 8265
c 61 8278
a 58 8289
g 58 8302
a 58 8315
g 58 8326
a 28 8340
a 61 8352
a 61 8365
a 61 8377
a 61 8390
a 61 8402
a 61 8414
t 61 8425
g 61 8438
a 61 8450
a 61 8462
t 61 8474
t 61 8486
t 61 8498
t 61 8511
g 61 8524
g 58 8537
a 58 8549
g 61 8561
c 61 8573
t 61 8584
g 58 8597
c 58 8609
c 61 8621
a 61 8632
c 61 8644
a 61 8655
t 61 8667
t 61 8680
g 61 8692
t 61 8704
c 61 8717
a 61 8728
g 61 8740
a 61 8753
t 61 8764
t 61 8777
c 61 8789
t 61 8801
t 61 8813
a 61 8825
t 61 8837
a 61 8848
t 58 8860
a 58 8872
a 58 8884
t 58 8896
t 61 8908
a 61 8920
c 58 8932
a 58 8944
g 61 8957
g 61 8970
a 61 8983
g 61 8995
g 61 9007
a 58 9020
g 58 9031
a 51 9044
a 58 9057
a 58 9069
a 58 9081
t 61 9093
g 61 9104
g 61 9116
c 61 9130
g 61 9142
a 58 9155
a 58 9168
g 58 9179
t 61 9191
t 61 9204
c 61 9215
t 58 9227
a 58 9239
a 58 9251
a 58 9263
t 61 9275
t 58 9287
c 61 9299
a 58 9310
t 58 9322
g 61 9335
t 58 9347
c 61 9359
a 61 9371
t 61 9382
t 61 9395
t 61 9407
c 61 9419
t 61 9431
t 61 9443
t 61 9455
t 58 9466
c 51 9478
a 51 9489
c 58 9501
c 58 9512
a 51 9523
g 51 9535
a 58 9548
t 61 9559
a 61 9571
c 61 9582
a 61 9594
a 61 9605
a 61 9618
t 61 9629
g 61 9642
a 61 9654
a 60 9665
t 60 9676
g 32 9688
g 15 9699
c 16 9710
a 23 9727
g 50 9741
c 50 9754
t 50 9766
t 49 9778
g 48 9790
g 45 9802
c 44 9816
a 16 9827
c 7 9839
END_DNA

END_SEQUENCE
