# Supplementary material for: Polymorphisms in Pfkelch13 domains before and after the introduction of artemisinin-based combination therapy in Southwest Nigeria
Source: PLoS One. 2025 Mar 31;20(3):e0316479. doi: 10.1371/journal.pone.0316479 (PMC11957316; doi:10.1371/journal.pone.0316479)
Supplement: Supporting information 2 — (ZIP) [file pone.0316479.s002.zip › 017KN1R_PREMIX_Plate_KELCH1_B06.phd.1]

BEGIN_SEQUENCE 017KN1R_PREMIX_B06_1660754337093.ab1

BEGIN_COMMENT

CHROMAT_FILE: 017KN1R_PREMIX_B06_1660754337093.ab1
ABI_THUMBPRINT: 
BASECALLER_VERSION: KB 1.4.2.4
BASECALLER_NAME: ABI basecaller
QUALITY_LEVELS: 50
TIME: Wed Aug 17 12:48:23 2022
TRACE_ARRAY_MIN_INDEX: 
TRACE_ARRAY_MAX_INDEX: 
TRIM: 11 821
CHEM: 
DYE: 

END_COMMENT

BEGIN_DNA
a 7 12
a 7 19
a 7 30
g 8 41
c 14 54
c 9 66
a 15 80
a 14 92
n 2 104
g 8 117
a 13 130
a 8 141
g 11 153
g 11 162
a 24 174
a 11 185
c 19 189
t 19 198
t 10 210
g 19 213
a 14 223
g 16 234
t 22 245
a 20 248
a 44 258
c 48 270
t 51 281
t 51 293
c 51 306
g 52 317
c 46 329
c 51 340
a 46 349
t 51 361
t 58 373
t 58 386
t 28 398
c 58 410
t 58 421
c 58 433
c 34 444
t 34 456
c 61 467
c 58 478
t 51 490
g 36 501
t 25 514
a 41 524
a 46 535
t 46 544
t 51 557
a 46 567
t 46 576
a 51 588
t 51 598
a 58 611
a 57 622
g 57 633
a 20 645
a 45 657
t 50 667
a 27 674
c 58 679
t 51 691
g 46 703
a 46 717
c 58 727
a 58 738
a 51 748
t 51 759
g 58 771
t 58 784
g 51 795
g 51 809
c 51 822
a 51 833
g 41 843
c 58 857
t 51 870
c 61 881
c 58 893
a 58 903
a 51 914
a 51 925
a 36 936
t 28 946
t 36 959
c 51 971
a 51 982
t 58 993
t 58 1006
t 58 1019
t 58 1032
t 58 1044
t 58 1057
t 58 1069
c 61 1081
t 61 1093
c 61 1105
t 61 1117
g 58 1128
g 51 1142
t 46 1154
a 58 1166
c 58 1176
a 58 1186
c 58 1197
c 58 1209
a 46 1220
t 58 1233
t 58 1247
t 58 1259
a 58 1271
g 32 1283
a 51 1297
a 51 1308
a 46 1319
t 46 1329
t 58 1342
g 58 1355
c 51 1367
c 61 1379
a 58 1390
t 61 1402
c 61 1415
t 61 1428
t 61 1440
t 51 1453
t 58 1466
a 51 1477
t 58 1488
t 58 1500
a 58 1511
a 61 1522
a 51 1534
t 51 1546
g 58 1558
g 58 1572
t 58 1584
t 58 1597
g 51 1609
a 51 1622
t 61 1633
a 51 1645
t 51 1656
t 58 1668
g 61 1681
t 58 1694
t 51 1707
c 58 1719
a 58 1729
a 58 1741
c 58 1753
g 46 1764
g 46 1777
a 46 1791
a 61 1804
t 58 1815
c 58 1827
t 51 1839
a 58 1851
a 58 1862
t 58 1874
a 51 1886
t 58 1898
g 58 1910
t 51 1923
t 51 1935
a 51 1947
t 58 1958
g 58 1971
t 34 1984
t 32 1996
c 58 2008
a 58 2019
t 58 2031
t 58 2044
a 34 2055
t 58 2067
c 58 2080
a 58 2091
a 58 2102
t 58 2115
a 58 2126
c 58 2138
c 58 2151
t 58 2163
c 46 2176
c 51 2188
a 51 2199
a 58 2211
c 58 2223
a 58 2233
a 58 2245
c 58 2258
a 58 2269
t 58 2281
a 58 2292
t 61 2305
a 61 2317
t 61 2328
t 61 2342
t 58 2354
g 51 2366
a 51 2379
t 51 2391
t 51 2403
a 58 2415
a 58 2426
g 58 2438
g 51 2451
t 58 2463
a 58 2475
a 51 2486
t 58 2498
t 58 2510
a 61 2522
a 61 2534
a 61 2546
a 58 2558
g 58 2570
c 58 2582
t 58 2594
g 58 2607
c 58 2619
t 61 2631
c 61 2644
c 58 2656
t 58 2668
g 58 2680
a 46 2693
a 58 2705
c 51 2716
t 58 2728
t 61 2740
c 61 2753
t 61 2765
a 58 2776
g 58 2788
c 58 2801
t 61 2813
t 61 2825
c 58 2837
t 58 2849
a 58 2860
a 61 2871
t 61 2883
a 61 2894
a 61 2906
g 61 2918
g 51 2931
c 58 2943
a 58 2955
t 58 2966
a 61 2978
t 61 2989
g 61 3002
g 61 3015
a 61 3028
a 58 3039
a 58 3051
t 51 3062
t 61 3074
g 61 3087
t 61 3099
t 61 3111
c 61 3124
c 58 3135
c 58 3147
a 58 3158
t 61 3170
t 61 3182
t 61 3195
a 61 3206
t 58 3217
t 58 3230
c 58 3242
a 58 3253
t 61 3264
t 61 3277
t 61 3289
t 61 3302
t 61 3314
t 58 3326
c 58 3338
t 61 3350
t 61 3362
c 61 3374
a 61 3384
t 61 3396
a 61 3407
t 61 3419
a 61 3430
c 61 3443
t 61 3454
t 58 3467
c 58 3480
a 61 3490
a 61 3502
t 61 3514
a 61 3526
g 61 3538
a 58 3551
a 61 3563
t 61 3574
t 58 3586
t 58 3598
a 58 3610
a 58 3621
t 58 3633
c 58 3646
t 61 3658
c 61 3671
t 58 3683
c 58 3695
a 58 3706
c 58 3718
c 58 3730
a 58 3741
t 61 3753
t 61 3766
a 61 3777
g 61 3790
t 61 3802
t 61 3814
c 61 3827
c 61 3839
a 61 3849
c 61 3861
c 61 3873
a 61 3884
a 61 3896
t 61 3909
g 61 3921
a 58 3934
c 61 3946
a 61 3957
t 61 3968
a 61 3980
a 61 3992
a 61 4004
t 61 4016
t 61 4029
t 58 4041
t 58 4053
a 61 4065
t 61 4076
t 61 4089
a 61 4100
t 61 4112
c 61 4125
a 61 4136
a 61 4148
a 61 4160
a 61 4172
g 58 4184
c 58 4196
a 61 4208
a 61 4219
c 58 4232
a 58 4243
c 58 4255
a 61 4266
c 61 4279
a 61 4290
t 61 4303
a 61 4315
g 61 4327
c 61 4341
t 61 4353
g 61 4366
a 61 4379
t 61 4390
g 58 4402
a 58 4415
t 58 4427
c 61 4439
t 61 4451
a 61 4463
g 61 4475
g 61 4488
g 61 4501
g 58 4513
t 61 4525
a 58 4537
t 58 4548
t 58 4560
c 61 4573
a 61 4584
a 61 4595
a 61 4607
g 61 4619
g 61 4632
t 61 4643
g 61 4655
c 58 4668
c 58 4680
a 61 4691
c 61 4703
c 61 4715
t 61 4728
c 61 4740
t 61 4753
a 61 4764
c 61 4776
c 61 4788
c 61 4800
a 61 4811
t 61 4823
g 61 4834
c 61 4847
t 61 4860
t 61 4872
t 61 4884
c 61 4896
a 61 4907
t 61 4918
a 61 4929
c 61 4942
g 61 4953
a 61 4966
t 61 4978
g 58 4990
a 58 5002
t 58 5014
c 58 5026
a 61 5037
t 61 5049
a 61 5061
t 61 5072
g 61 5085
c 61 5098
t 61 5110
t 61 5122
c 61 5135
t 61 5146
a 61 5158
c 61 5170
a 61 5180
t 61 5192
t 61 5205
c 61 5217
g 61 5229
g 61 5242
t 61 5254
a 61 5265
t 61 5277
a 61 5288
a 61 5300
t 61 5312
a 61 5324
g 61 5336
a 61 5349
a 61 5361
g 58 5373
a 58 5385
g 61 5397
c 61 5409
c 61 5421
a 58 5432
t 58 5444
c 58 5456
a 61 5468
t 61 5479
a 58 5491
t 58 5503
c 58 5516
c 58 5528
c 61 5540
c 61 5552
c 61 5564
a 61 5575
a 61 5586
t 61 5598
a 61 5610
c 61 5622
a 61 5633
a 61 5645
t 61 5657
a 61 5668
a 61 5680
a 61 5692
t 61 5704
t 61 5716
c 61 5729
t 61 5741
a 61 5752
c 61 5764
c 61 5776
a 61 5787
t 61 5799
t 61 5812
t 61 5824
g 61 5836
a 61 5849
c 61 5861
g 61 5872
t 61 5884
a 61 5896
a 61 5908
c 61 5920
a 61 5931
c 61 5943
c 61 5955
a 61 5966
c 61 5978
a 61 5990
a 61 6001
t 61 6014
t 61 6026
a 61 6038
t 61 6049
t 61 6062
t 61 6074
c 61 6086
t 61 6098
t 61 6110
c 61 6123
t 61 6134
a 61 6146
g 61 6158
g 61 6170
t 61 6182
a 61 6193
t 61 6204
a 61 6216
t 61 6227
t 61 6239
t 61 6252
a 61 6263
a 61 6275
a 61 6287
t 61 6299
t 61 6311
a 61 6322
c 61 6335
t 61 6347
t 61 6359
g 61 6371
a 61 6384
a 61 6395
a 61 6407
c 61 6419
a 61 6430
t 61 6442
a 61 6453
c 61 6466
c 61 6478
a 61 6489
t 61 6501
a 58 6513
c 58 6525
a 58 6537
t 61 6548
c 61 6561
t 61 6573
c 61 6586
t 61 6598
t 61 6610
a 61 6622
a 61 6634
a 61 6645
c 58 6657
g 58 6669
a 58 6681
t 58 6693
c 58 6705
a 61 6716
t 61 6728
a 61 6739
c 61 6752
a 61 6763
c 61 6775
c 61 6788
t 61 6800
c 58 6813
a 58 6824
g 58 6836
t 61 6848
t 61 6860
t 61 6872
c 61 6884
a 61 6895
a 61 6907
a 61 6918
t 61 6930
a 61 6942
a 61 6953
a 61 6966
g 61 6978
c 58 6990
c 58 7002
t 58 7014
t 58 7026
a 61 7038
t 61 7049
a 61 7061
a 61 7073
t 61 7084
c 61 7097
a 61 7108
t 61 7120
a 61 7132
g 61 7144
t 61 7156
t 61 7169
a 58 7181
t 58 7192
t 61 7204
a 61 7216
c 61 7229
c 58 7241
a 58 7252
c 58 7264
c 58 7277
a 58 7288
a 61 7300
a 61 7313
a 61 7326
a 58 7338
c 61 7350
g 58 7362
t 58 7374
a 58 7386
t 58 7398
a 61 7410
a 58 7423
g 58 7435
a 58 7448
a 58 7461
a 58 7473
t 61 7484
t 61 7496
a 58 7508
t 58 7520
t 58 7532
c 58 7545
a 58 7556
a 61 7568
t 61 7580
a 61 7592
c 61 7605
a 61 7616
g 61 7629
c 61 7642
a 61 7654
c 61 7666
t 61 7678
t 61 7690
c 61 7703
c 61 7715
a 61 7725
a 61 7737
a 61 7750
a 61 7762
t 61 7774
a 61 7786
a 61 7798
g 58 7810
c 58 7823
t 61 7835
t 61 7847
t 61 7859
t 61 7871
t 61 7883
t 61 7895
g 58 7907
g 61 7919
t 61 7931
a 61 7943
g 58 7954
a 58 7967
c 61 7979
a 61 7991
t 61 8002
a 61 8014
g 61 8027
g 61 8039
t 61 8052
g 61 8064
t 61 8075
a 61 8088
c 61 8099
a 61 8111
c 61 8123
a 61 8134
t 61 8146
a 58 8159
c 58 8171
g 58 8183
c 58 8196
c 61 8209
a 58 8220
g 61 8232
c 58 8245
a 58 8256
t 58 8268
t 61 8280
g 61 8292
t 61 8305
t 61 8317
g 61 8329
a 58 8342
c 61 8353
t 58 8365
a 58 8376
a 58 8389
t 61 8401
a 61 8413
t 58 8424
c 58 8437
t 61 8449
a 61 8460
a 61 8473
t 61 8485
a 58 8497
a 58 8509
t 58 8521
t 61 8533
c 61 8546
c 61 8558
a 58 8569
t 58 8580
c 58 8593
g 58 8605
a 58 8618
a 58 8630
t 61 8642
t 61 8654
t 61 8666
a 61 8677
a 61 8689
a 58 8701
t 58 8713
a 58 8725
t 58 8736
t 61 8749
c 61 8762
t 61 8773
a 61 8785
c 61 8797
a 61 8808
c 61 8821
c 58 8833
a 58 8844
t 58 8856
c 58 8869
a 61 8880
a 61 8892
a 61 8905
t 61 8916
c 58 8929
c 58 8941
a 61 8952
c 61 8964
c 61 8976
t 61 8988
a 61 9000
t 61 9012
a 61 9024
c 61 9036
a 58 9047
a 58 9059
a 58 9071
a 61 9083
t 61 9094
a 61 9107
c 61 9119
t 58 9130
a 61 9142
a 61 9155
t 61 9166
g 61 9179
g 61 9192
g 61 9204
a 58 9217
a 61 9229
t 58 9241
g 58 9253
g 58 9265
t 61 9277
a 61 9289
a 61 9301
a 61 9313
a 61 9324
a 61 9336
t 61 9347
t 61 9359
t 61 9371
a 61 9382
a 61 9394
t 61 9405
a 61 9417
c 58 9429
c 58 9440
a 58 9451
t 61 9462
a 61 9474
a 61 9486
a 61 9497
a 61 9509
t 55 9520
t 55 9531
c 54 9544
t 53 9554
g 50 9567
c 38 9577
t 23 9587
t 21 9596
c 18 9606
t 24 9612
t 26 9626
t 15 9637
c 15 9648
a 13 9660
a 17 9674
a 8 9683
c 8 9694
a 9 9707
a 25 9718
a 19 9729
g 16 9742
c 7 9755
a 7 9767
a 14 9778
a 17 9789
END_DNA

END_SEQUENCE
