# Supplementary material for: Polymorphisms in Pfkelch13 domains before and after the introduction of artemisinin-based combination therapy in Southwest Nigeria
Source: PLoS One. 2025 Mar 31;20(3):e0316479. doi: 10.1371/journal.pone.0316479 (PMC11957316; doi:10.1371/journal.pone.0316479)
Supplement: Supporting information 2 — (ZIP) [file pone.0316479.s002.zip › 017KN2F_PREMIX_Plate_KELCH1_G06.phd.1]

BEGIN_SEQUENCE 017KN2F_PREMIX_G06_1660754324702.ab1

BEGIN_COMMENT

CHROMAT_FILE: 017KN2F_PREMIX_G06_1660754324702.ab1
ABI_THUMBPRINT: 
BASECALLER_VERSION: KB 1.4.2.4
BASECALLER_NAME: ABI basecaller
QUALITY_LEVELS: 50
TIME: Wed Aug 17 12:48:24 2022
TRACE_ARRAY_MIN_INDEX: 
TRACE_ARRAY_MAX_INDEX: 
TRIM: 38 750
CHEM: 
DYE: 

END_COMMENT

BEGIN_DNA
c 7 6
c 7 13
c 7 22
a 7 36
g 8 48
g 8 60
a 7 72
c 7 84
a 8 98
a 8 111
g 8 123
n 2 133
c 7 139
t 16 146
t 12 152
a 8 160
g 8 170
n 2 176
t 8 184
g 13 194
a 24 206
a 16 217
g 25 231
g 20 238
g 10 244
t 8 255
a 14 265
t 14 275
a 26 288
t 22 298
g 15 311
t 18 325
g 13 339
g 15 348
g 21 362
a 21 373
t 26 384
t 16 396
a 26 407
t 30 417
g 15 430
a 8 444
c 8 454
a 20 466
g 28 478
c 25 488
t 26 502
g 26 514
a 29 528
t 30 538
a 28 549
g 28 559
a 25 574
t 28 583
c 42 595
c 29 607
t 39 619
t 28 631
g 28 642
a 29 654
g 36 667
g 26 680
g 17 693
a 18 706
g 21 715
a 27 729
a 12 739
c 12 754
a 22 762
g 38 773
a 27 786
a 22 798
n 2 811
c 28 825
t 29 838
g 28 850
g 16 864
a 16 879
t 26 888
a 28 900
t 36 910
t 30 924
g 31 936
a 49 949
a 50 960
c 25 971
t 32 983
t 51 996
t 46 1009
a 29 1020
g 29 1030
g 29 1045
a 46 1059
g 46 1069
a 46 1083
a 51 1095
t 51 1104
a 51 1115
c 51 1125
c 41 1137
a 27 1148
g 25 1160
c 30 1172
a 27 1184
g 22 1196
g 19 1210
t 9 1223
g 8 1235
g 26 1247
t 51 1260
c 54 1272
a 58 1283
a 58 1296
c 58 1306
a 51 1318
a 58 1330
t 58 1342
g 51 1354
c 58 1367
t 58 1381
g 51 1394
g 51 1407
c 58 1419
g 23 1432
a 13 1445
a 22 1464
g 17 1474
t 17 1487
c 22 1499
g 18 1512
a 26 1524
a 58 1537
c 34 1548
t 58 1561
t 34 1574
t 58 1587
g 46 1598
a 46 1612
t 58 1623
a 51 1635
g 58 1646
t 51 1660
a 41 1671
a 29 1682
a 41 1694
a 58 1706
a 58 1718
a 51 1730
g 36 1741
a 36 1754
t 41 1764
t 58 1778
t 58 1790
t 58 1803
t 51 1815
t 58 1828
a 58 1838
c 58 1850
c 58 1862
a 32 1873
a 32 1885
g 28 1897
t 28 1911
a 46 1921
a 58 1934
t 58 1946
t 51 1959
t 51 1971
a 58 1982
t 58 1995
c 58 2007
a 51 2018
a 58 2030
g 58 2042
a 51 2056
a 51 2068
c 58 2079
a 51 2090
t 58 2102
t 51 2116
t 51 2128
a 58 2140
a 58 2151
t 58 2164
a 58 2175
a 58 2187
t 58 2199
a 46 2211
t 36 2222
g 51 2236
t 58 2249
c 51 2261
t 51 2274
a 58 2285
a 58 2298
a 58 2310
g 51 2322
a 51 2334
t 58 2345
a 58 2357
a 58 2369
t 58 2380
a 58 2392
t 58 2404
a 58 2416
g 58 2429
g 58 2442
a 58 2455
a 58 2467
a 58 2479
t 58 2491
a 58 2502
a 58 2514
a 58 2526
t 58 2538
a 58 2550
t 58 2561
t 58 2574
t 58 2587
a 58 2598
a 51 2610
a 51 2622
t 51 2634
a 58 2645
a 58 2658
a 58 2670
t 51 2681
t 51 2694
g 51 2707
t 51 2719
t 51 2732
a 58 2743
a 58 2755
a 58 2766
t 51 2778
a 51 2790
a 58 2802
a 58 2814
a 58 2826
a 58 2838
a 58 2850
a 58 2862
a 51 2873
a 28 2885
g 51 2897
a 58 2909
t 58 2920
a 51 2932
c 51 2943
t 51 2956
a 51 2968
t 58 2980
t 58 2993
a 58 3004
c 58 3016
a 58 3028
a 58 3039
a 58 3052
t 58 3064
g 58 3076
a 58 3089
a 58 3101
a 58 3113
a 58 3125
t 58 3136
a 58 3148
a 58 3160
t 58 3171
a 58 3183
a 58 3195
t 58 3207
a 51 3219
t 51 3231
t 58 3243
a 58 3255
a 58 3267
t 58 3279
c 58 3292
a 58 3303
t 51 3315
a 51 3327
a 58 3339
t 58 3351
a 58 3363
a 58 3375
t 58 3387
a 58 3399
a 58 3411
t 58 3423
a 58 3434
a 58 3447
t 58 3459
a 58 3470
a 58 3483
t 58 3495
a 58 3506
a 58 3518
t 58 3530
c 58 3543
t 58 3556
g 51 3569
a 51 3581
c 58 3593
a 58 3605
g 58 3616
c 58 3629
a 58 3640
a 58 3652
a 58 3664
t 58 3676
a 58 3688
a 58 3700
t 58 3712
a 58 3723
t 58 3735
a 58 3747
a 58 3759
c 58 3771
t 58 3784
a 58 3795
a 58 3808
t 51 3820
a 51 3832
a 51 3844
t 58 3856
c 58 3869
t 58 3881
t 58 3894
a 58 3905
t 58 3917
t 58 3930
a 58 3941
a 58 3952
t 51 3965
a 51 3976
a 58 3988
t 58 4000
a 58 4012
a 51 4024
t 58 4036
a 58 4048
t 58 4060
g 32 4073
a 51 4086
a 58 4098
t 58 4110
t 58 4122
c 58 4135
t 58 4147
c 51 4159
c 46 4171
a 46 4181
t 51 4195
c 51 4207
a 58 4218
a 58 4230
t 51 4243
t 51 4255
a 51 4267
t 51 4279
g 46 4291
a 46 4304
a 51 4316
t 51 4328
a 51 4340
c 51 4352
c 51 4365
a 41 4375
a 36 4387
c 58 4401
a 58 4412
a 58 4424
a 58 4436
a 58 4449
a 58 4461
a 41 4473
g 41 4485
a 41 4497
g 58 4510
a 58 4523
a 58 4534
t 51 4546
t 58 4558
t 58 4570
t 58 4582
t 58 4594
t 58 4607
a 51 4619
g 51 4631
a 58 4644
t 58 4655
g 58 4667
c 58 4679
a 41 4691
g 46 4702
c 26 4715
a 41 4726
a 41 4738
a 58 4751
t 58 4763
c 58 4775
t 58 4787
t 58 4799
a 58 4812
t 34 4823
a 34 4835
a 58 4846
a 58 4859
t 58 4870
g 58 4883
a 58 4896
t 58 4907
g 51 4920
a 58 4932
t 46 4943
t 51 4956
c 51 4969
t 51 4981
g 46 4994
g 46 5005
a 36 5019
t 58 5030
t 58 5043
a 58 5054
a 58 5066
a 41 5077
c 41 5090
a 41 5101
a 51 5112
t 51 5125
t 51 5138
t 58 5150
a 58 5162
a 58 5173
a 58 5186
a 51 5197
a 46 5208
c 46 5221
a 46 5231
t 58 5244
t 58 5257
t 61 5270
t 51 5282
c 51 5294
a 46 5305
a 46 5316
c 51 5330
t 58 5342
g 58 5354
t 58 5366
a 58 5379
a 58 5391
a 58 5402
t 58 5414
a 51 5425
a 58 5437
t 58 5449
g 51 5462
t 51 5476
a 58 5486
a 51 5498
a 58 5510
t 58 5522
g 58 5535
a 58 5547
t 58 5559
a 58 5571
c 58 5584
t 58 5595
t 58 5608
a 58 5621
t 41 5632
g 46 5645
a 36 5657
a 46 5668
a 58 5682
a 26 5693
g 18 5705
a 26 5717
a 58 5730
a 58 5742
a 58 5753
t 58 5764
t 58 5776
a 58 5788
t 58 5800
t 58 5813
g 51 5826
a 51 5839
a 51 5850
a 58 5862
c 58 5874
g 58 5886
g 58 5898
a 51 5912
a 58 5923
t 58 5935
t 58 5947
a 46 5958
a 26 5969
g 26 5983
t 26 5995
g 36 6007
a 29 6021
t 46 6031
g 51 6044
c 51 6056
t 58 6068
a 58 6080
g 58 6093
t 51 6106
g 58 6118
a 51 6131
t 51 6142
t 51 6154
t 58 6167
t 58 6178
g 46 6191
a 58 6203
a 61 6214
a 58 6226
a 58 6237
t 58 6248
a 58 6260
t 58 6271
g 58 6284
g 58 6297
t 58 6308
a 58 6321
g 58 6333
g 58 6346
t 58 6357
g 51 6370
a 51 6383
t 51 6394
t 58 6407
t 58 6420
a 58 6432
a 31 6444
g 41 6457
a 46 6469
a 31 6480
t 41 6492
t 28 6504
a 29 6514
c 46 6528
a 58 6539
t 58 6551
t 58 6563
t 51 6576
a 51 6588
t 51 6600
t 51 6612
a 51 6624
a 58 6636
t 58 6649
t 57 6661
g 57 6673
g 40 6687
t 35 6698
t 27 6712
a 36 6722
a 36 6734
a 46 6747
a 50 6758
a 50 6770
a 16 6783
c 8 6793
a 20 6807
c 40 6820
a 50 6831
c 25 6842
a 16 6852
a 20 6863
a 50 6877
t 57 6890
g 58 6902
a 58 6915
a 58 6928
t 51 6940
t 51 6952
t 51 6964
t 58 6977
a 58 6988
t 57 7000
t 57 7013
c 20 7025
c 15 7037
a 20 7051
g 35 7063
a 27 7077
a 51 7088
a 51 7098
a 51 7111
a 36 7121
g 36 7134
a 28 7144
t 51 7156
a 51 7168
a 58 7179
a 58 7191
t 58 7203
t 58 7214
a 58 7226
t 58 7238
t 58 7250
t 58 7263
a 58 7276
a 58 7288
a 26 7300
g 18 7312
a 41 7324
t 58 7336
a 51 7349
a 27 7359
g 22 7372
a 22 7385
a 35 7397
a 16 7406
g 28 7420
a 28 7432
a 41 7442
c 51 7456
t 51 7468
a 51 7479
g 51 7491
a 46 7503
a 51 7514
a 51 7527
t 40 7538
g 50 7550
g 35 7564
a 45 7578
a 58 7589
a 58 7601
g 58 7613
a 41 7624
g 51 7636
t 40 7648
a 28 7661
c 16 7672
c 7 7685
a 17 7699
t 51 7711
t 51 7723
g 46 7734
t 50 7745
a 51 7758
c 30 7770
a 40 7783
a 45 7794
a 46 7805
g 46 7817
a 46 7830
a 51 7842
t 50 7855
t 28 7866
a 14 7877
t 6 7890
a 15 7904
a 51 7915
a 51 7926
a 52 7938
c 51 7950
c 52 7961
g 52 7974
t 52 7986
a 41 7998
a 41 8009
a 29 8024
a 46 8035
a 46 8045
t 46 8059
a 51 8073
t 51 8083
t 51 8096
g 46 8109
a 46 8121
a 26 8133
g 18 8147
a 26 8159
a 51 8173
c 51 8184
a 13 8195
g 13 8207
a 13 8221
a 41 8232
a 50 8244
t 41 8255
t 41 8267
a 41 8279
c 50 8291
a 50 8302
t 46 8314
g 46 8326
a 46 8341
t 36 8352
g 46 8363
a 46 8378
a 46 8389
a 36 8402
g 34 8417
a 36 8430
a 51 8443
a 26 8453
g 22 8467
a 31 8478
a 51 8489
a 51 8502
t 50 8514
t 45 8524
a 25 8536
t 16 8550
a 25 8563
t 49 8574
a 40 8585
t 41 8596
t 28 8610
g 21 8623
a 26 8637
t 51 8648
a 51 8660
t 52 8670
a 51 8683
t 51 8694
c 51 8706
t 50 8720
a 35 8731
a 35 8742
t 40 8756
g 45 8769
g 45 8781
t 46 8796
t 47 8808
a 40 8820
t 41 8833
a 21 8845
a 20 8857
a 20 8866
c 16 8876
a 11 8890
a 10 8902
a 20 8912
t 9 8927
a 12 8938
a 16 8950
a 24 8961
c 19 8973
a 20 8985
t 15 8995
a 15 9008
t 6 9020
n 2 9031
a 18 9039
c 8 9050
a 18 9060
c 14 9073
a 13 9083
g 8 9094
n 2 9105
a 13 9117
n 2 9131
a 13 9142
a 18 9152
n 2 9163
c 13 9175
n 2 9184
t 20 9196
a 35 9209
g 35 9222
g 28 9233
a 36 9247
a 36 9257
a 36 9267
c 28 9281
g 36 9292
a 44 9306
t 35 9318
t 27 9332
t 17 9342
g 35 9355
a 35 9368
t 36 9381
g 26 9393
a 27 9407
a 22 9417
c 15 9434
a 20 9446
a 27 9457
a 20 9469
a 28 9484
a 21 9494
t 28 9508
t 31 9519
a 27 9532
c 18 9544
t 17 9555
a 17 9567
t 11 9579
c 12 9590
t 21 9603
t 28 9616
t 16 9629
c 27 9645
c 18 9655
n 2 9668
n 2 9673
c 6 9689
n 2 9700
a 15 9713
t 26 9726
c 10 9739
n 2 9752
a 16 9763
t 11 9775
a 23 9787
a 31 9799
a 35 9810
a 23 9821
t 17 9834
t 19 9844
a 25 9856
a 28 9866
a 28 9878
t 28 9891
t 28 9901
a 13 9914
n 2 9927
t 13 9940
a 24 9951
t 25 9964
t 28 9974
a 24 9988
t 21 10000
a 14 10012
t 21 10024
t 22 10034
t 22 10048
n 2 10060
n 2 10073
n 2 10086
n 2 10097
a 13 10108
a 13 10122
n 2 10137
n 2 10148
a 13 10162
n 2 10172
n 2 10187
a 14 10197
t 14 10210
a 9 10221
t 13 10236
n 2 10254
n 2 10268
t 8 10275
c 8 10288
g 8 10301
g 7 10312
c 7 10325
a 16 10339
a 10 10350
a 10 10365
t 10 10375
a 16 10390
a 13 10407
a 12 10417
a 11 10429
n 2 10441
n 2 10452
t 14 10464
END_DNA

END_SEQUENCE
