# Supplementary material for: Polymorphisms in Pfkelch13 domains before and after the introduction of artemisinin-based combination therapy in Southwest Nigeria
Source: PLoS One. 2025 Mar 31;20(3):e0316479. doi: 10.1371/journal.pone.0316479 (PMC11957316; doi:10.1371/journal.pone.0316479)
Supplement: Supporting information 2 — (ZIP) [file pone.0316479.s002.zip › 017KN2R_PREMIX_Plate_KELCH2_D08.phd.1]

BEGIN_SEQUENCE 017KN2R_PREMIX_D08_1660754301506.ab1

BEGIN_COMMENT

CHROMAT_FILE: 017KN2R_PREMIX_D08_1660754301506.ab1
ABI_THUMBPRINT: 
BASECALLER_VERSION: KB 1.4.2.4
BASECALLER_NAME: ABI basecaller
QUALITY_LEVELS: 50
TIME: Wed Aug 17 12:52:21 2022
TRACE_ARRAY_MIN_INDEX: 
TRACE_ARRAY_MAX_INDEX: 
TRIM: 110 995
CHEM: 
DYE: 

END_COMMENT

BEGIN_DNA
a 7 13
a 7 17
a 7 30
g 7 42
g 8 54
a 8 66
c 7 78
c 7 90
c 8 100
a 7 113
a 8 127
c 8 139
n 2 152
c 8 163
t 13 176
c 13 186
g 8 194
c 7 200
a 6 210
n 2 216
t 6 221
t 8 230
g 13 242
t 7 254
a 19 266
c 23 272
t 33 283
t 20 292
t 20 298
c 20 308
c 25 320
g 13 330
c 14 344
a 26 354
c 15 366
t 13 379
c 21 392
a 8 401
c 8 415
t 8 423
c 16 431
t 20 440
a 7 451
n 2 462
g 18 476
a 27 492
t 16 501
c 6 514
t 11 525
a 14 531
t 6 542
g 7 556
c 12 568
g 7 580
a 6 586
c 6 598
t 25 609
g 31 622
t 22 633
t 14 647
t 14 662
a 25 673
a 19 687
g 7 698
c 8 708
t 25 721
c 17 734
a 16 744
c 8 753
a 8 765
t 7 781
a 25 793
t 26 801
c 15 813
c 15 825
c 16 837
t 21 848
t 11 859
g 7 871
c 9 882
a 18 888
t 26 900
g 19 911
t 19 923
a 8 933
a 19 946
t 25 962
t 22 974
c 14 991
c 13 1003
a 13 1014
c 8 1026
a 10 1038
t 25 1050
c 20 1065
t 10 1076
t 15 1087
t 15 1100
g 14 1112
c 13 1124
t 13 1138
t 8 1151
a 8 1160
c 8 1174
c 8 1185
g 8 1194
t 14 1208
t 25 1221
c 17 1234
t 16 1246
c 16 1259
g 11 1270
c 11 1284
t 26 1295
a 18 1308
c 31 1320
t 37 1333
a 37 1345
c 38 1357
t 26 1368
t 15 1380
c 26 1393
c 25 1405
g 18 1418
c 31 1430
a 36 1442
g 28 1456
c 16 1469
a 26 1480
g 26 1489
g 26 1503
t 26 1513
a 18 1526
t 36 1536
g 47 1549
g 48 1563
g 41 1575
t 25 1587
a 15 1599
t 17 1610
a 28 1622
g 58 1635
t 58 1648
t 58 1661
a 58 1672
a 58 1684
c 61 1696
g 58 1708
g 58 1722
a 51 1736
t 51 1747
t 58 1760
t 58 1772
c 58 1784
t 51 1797
t 51 1809
a 58 1821
a 51 1833
g 51 1844
a 58 1857
a 58 1869
g 58 1881
t 34 1893
t 58 1905
a 61 1916
a 61 1928
g 58 1940
t 51 1952
a 58 1964
t 58 1975
a 61 1987
a 58 1999
t 58 2011
t 51 2024
c 51 2037
t 51 2049
a 58 2061
a 58 2072
a 58 2084
t 58 2096
a 58 2108
a 61 2120
c 61 2132
t 58 2144
c 58 2157
a 61 2168
c 58 2180
t 58 2193
a 58 2204
t 58 2217
c 58 2230
c 58 2242
c 58 2255
t 58 2267
a 58 2279
t 58 2291
c 51 2303
t 58 2315
a 58 2327
a 58 2338
g 58 2350
a 58 2363
a 58 2374
t 58 2386
a 51 2397
t 51 2408
t 58 2421
c 58 2434
t 58 2446
t 58 2458
c 58 2471
c 58 2483
t 58 2495
t 58 2508
g 58 2519
t 58 2532
t 58 2545
t 58 2556
a 51 2568
t 51 2579
c 58 2591
t 58 2603
c 58 2616
t 58 2628
g 58 2640
g 58 2654
t 58 2666
t 58 2678
a 58 2689
c 58 2700
a 58 2711
t 51 2723
g 51 2735
a 51 2748
t 51 2760
g 58 2772
t 58 2785
c 58 2797
t 58 2809
t 58 2822
c 58 2834
c 58 2846
a 58 2856
c 58 2868
t 51 2881
t 51 2893
a 58 2905
a 58 2916
t 58 2928
a 58 2940
a 58 2952
t 58 2963
t 58 2976
t 58 2988
c 58 3001
t 58 3013
c 51 3025
t 58 3037
a 58 3049
t 58 3060
a 58 3072
a 58 3083
a 51 3096
t 51 3106
g 61 3119
a 58 3132
a 58 3144
t 51 3155
c 58 3168
t 58 3179
t 58 3192
t 58 3204
t 58 3217
t 51 3229
g 51 3242
t 51 3253
t 51 3265
g 51 3277
t 51 3289
g 58 3301
t 58 3313
t 58 3325
a 58 3336
a 51 3348
g 58 3359
g 51 3373
t 58 3384
a 51 3396
t 51 3407
g 58 3419
t 58 3431
c 51 3444
t 51 3456
a 51 3468
g 58 3480
a 58 3493
t 58 3504
g 58 3517
t 58 3529
t 58 3541
t 58 3553
c 41 3565
a 41 3575
a 51 3587
a 51 3599
a 58 3611
a 61 3622
t 58 3634
a 61 3646
g 61 3658
c 61 3671
t 61 3683
c 58 3695
c 61 3707
a 61 3718
c 58 3730
c 51 3742
a 46 3752
a 51 3765
c 58 3777
a 58 3788
t 58 3800
t 58 3813
a 61 3824
a 61 3836
t 61 3849
a 58 3860
t 58 3872
c 58 3884
a 61 3896
a 61 3907
t 58 3919
c 58 3932
a 61 3943
t 61 3955
a 61 3967
g 61 3979
t 61 3992
t 61 4005
t 58 4016
c 58 4029
a 58 4040
g 58 4052
t 58 4064
a 58 4076
g 58 4088
c 58 4101
a 61 4112
a 61 4123
t 61 4135
a 61 4147
t 58 4158
t 61 4171
t 61 4184
g 58 4196
c 58 4208
a 58 4220
t 58 4231
c 51 4244
a 51 4255
a 51 4267
c 58 4279
a 61 4290
a 58 4302
t 61 4314
t 58 4327
t 61 4339
t 61 4352
t 61 4363
t 61 4376
t 61 4388
t 61 4400
t 61 4412
t 28 4423
a 61 4435
t 61 4446
c 61 4459
a 58 4470
t 61 4482
t 58 4494
c 58 4507
t 58 4519
c 58 4531
a 61 4542
a 61 4554
a 61 4566
a 61 4577
t 58 4589
t 58 4601
t 58 4614
t 58 4625
t 58 4637
a 58 4649
t 58 4660
a 58 4672
t 58 4683
t 61 4696
c 61 4709
t 61 4720
t 61 4732
g 58 4745
a 58 4757
t 61 4768
a 58 4780
a 46 4792
t 46 4802
a 51 4815
t 58 4827
t 58 4838
t 61 4851
t 61 4864
t 61 4875
c 61 4888
t 61 4900
t 61 4912
t 61 4924
t 58 4937
t 51 4948
c 51 4960
t 58 4972
a 58 4983
a 61 4995
a 58 5007
t 58 5018
a 58 5029
t 58 5041
a 58 5052
a 51 5064
t 51 5076
a 58 5088
c 61 5100
t 61 5112
a 61 5124
a 61 5136
t 61 5149
t 61 5161
t 61 5173
a 61 5185
a 61 5197
t 61 5208
t 61 5221
t 58 5233
t 58 5244
a 61 5257
t 61 5268
c 58 5281
g 58 5293
a 58 5305
t 51 5317
t 58 5330
t 51 5341
c 51 5354
t 51 5366
t 58 5378
g 51 5390
t 58 5402
a 58 5414
a 58 5426
a 61 5437
a 61 5448
a 51 5460
t 51 5472
c 58 5485
t 58 5496
t 58 5508
a 58 5520
a 51 5532
t 51 5544
c 58 5557
t 58 5569
t 58 5581
t 51 5593
c 51 5606
t 51 5618
t 58 5630
c 46 5642
a 46 5652
t 51 5664
c 51 5676
a 51 5687
a 51 5699
a 51 5711
t 51 5723
c 58 5735
g 58 5747
t 58 5759
t 61 5772
t 58 5785
c 58 5797
c 58 5809
t 58 5821
a 58 5832
t 51 5844
g 58 5855
t 25 5868
t 58 5880
c 58 5893
t 58 5905
t 58 5917
c 58 5929
t 58 5941
t 51 5953
t 58 5965
t 58 5977
t 58 5989
c 58 6001
t 61 6012
t 61 6024
t 61 6036
t 61 6048
t 61 6060
t 61 6072
t 61 6084
a 58 6095
t 51 6106
t 58 6118
t 61 6130
g 58 6142
t 58 6154
t 58 6166
t 61 6179
a 58 6190
t 58 6201
a 58 6213
a 58 6225
c 51 6237
c 46 6249
a 46 6259
t 58 6272
t 58 6285
a 58 6297
g 58 6309
a 58 6322
t 58 6333
a 58 6345
t 58 6357
a 46 6368
t 46 6379
c 46 6393
a 51 6404
a 51 6416
t 51 6428
a 51 6440
t 51 6452
c 58 6465
t 58 6477
a 58 6489
a 58 6501
t 58 6512
t 58 6525
t 61 6537
c 61 6550
t 61 6561
t 61 6574
t 61 6586
c 58 6599
t 51 6610
t 51 6622
t 58 6634
c 51 6646
a 51 6657
t 58 6668
c 58 6681
a 58 6692
t 51 6703
g 51 6715
t 25 6728
a 58 6739
a 58 6751
t 51 6763
t 51 6775
t 61 6788
c 58 6801
t 58 6812
g 58 6824
t 58 6837
t 58 6850
c 61 6862
t 58 6873
t 58 6885
c 46 6897
a 51 6907
a 58 6919
t 58 6931
a 51 6943
t 51 6954
t 58 6966
t 61 6978
t 58 6990
t 58 7003
a 51 7015
c 58 7027
g 25 7039
g 41 7051
t 51 7064
t 51 7075
t 58 7087
t 51 7100
c 51 7112
t 58 7124
a 58 7135
a 58 7147
t 61 7159
t 58 7171
c 51 7184
t 51 7195
t 58 7207
t 58 7219
g 58 7231
t 58 7243
a 58 7254
c 58 7267
a 58 7277
a 51 7289
t 58 7301
c 58 7313
g 58 7326
t 25 7338
a 58 7350
c 58 7363
t 51 7374
c 51 7387
t 51 7399
t 58 7411
t 61 7423
c 58 7436
c 46 7447
a 46 7457
t 58 7470
t 61 7482
t 58 7495
c 58 7507
t 61 7519
a 58 7530
g 58 7542
t 58 7556
t 58 7567
c 51 7579
t 51 7591
t 58 7603
t 61 7615
c 58 7628
t 58 7639
t 58 7651
a 58 7662
t 58 7674
c 58 7687
t 51 7698
t 51 7710
t 61 7722
a 61 7734
a 61 7746
a 58 7758
t 58 7770
a 58 7781
a 58 7794
t 58 7806
t 51 7818
t 58 7831
a 51 7843
t 51 7854
c 51 7867
t 58 7879
t 58 7890
t 61 7903
t 61 7915
t 58 7928
c 51 7940
t 58 7952
c 51 7964
g 58 7976
a 58 7988
a 58 8000
t 58 8012
a 51 8023
a 61 8036
a 58 8049
a 61 8061
t 58 8071
t 58 8083
c 58 8096
a 61 8107
t 61 8119
t 61 8131
t 61 8144
g 58 8156
t 58 8169
g 58 8181
t 51 8193
c 51 8205
t 58 8217
t 58 8229
t 58 8241
t 58 8253
t 61 8265
t 58 8277
a 58 8288
a 58 8301
c 58 8312
c 31 8323
a 31 8333
a 46 8347
t 58 8359
t 58 8371
a 58 8382
a 58 8396
t 58 8407
a 61 8420
a 61 8431
a 58 8443
t 58 8455
g 58 8467
t 51 8480
a 51 8491
a 58 8504
t 58 8516
t 51 8528
c 51 8541
t 51 8553
t 58 8565
a 58 8576
a 58 8588
a 61 8601
t 58 8613
c 58 8626
a 58 8638
c 58 8649
c 58 8661
t 61 8673
a 58 8684
c 58 8697
c 51 8709
a 58 8720
t 58 8732
a 51 8745
t 51 8756
t 58 8769
t 61 8781
t 58 8793
c 58 8805
a 58 8816
a 58 8827
a 61 8840
a 58 8852
t 58 8864
c 58 8876
a 58 8888
c 51 8900
t 51 8911
a 58 8923
g 51 8936
c 51 8949
a 51 8960
t 51 8972
c 51 8984
a 58 8996
c 58 9007
t 61 9019
t 61 9032
a 61 9044
a 61 9056
t 61 9068
t 61 9080
c 61 9093
c 58 9104
g 58 9117
t 58 9128
t 58 9141
t 61 9151
c 58 9164
a 58 9175
a 51 9186
t 58 9198
a 58 9210
a 61 9222
t 61 9234
t 61 9246
t 61 9256
t 61 9270
c 58 9282
t 58 9294
t 58 9306
t 58 9318
t 51 9328
c 58 9341
a 51 9352
t 51 9363
a 51 9376
a 51 9388
g 58 9399
t 58 9411
a 51 9422
t 51 9433
c 51 9446
a 61 9457
t 61 9469
t 61 9481
t 58 9492
a 51 9506
c 58 9517
a 58 9528
t 51 9539
t 58 9551
a 58 9564
t 58 9575
t 61 9587
t 61 9599
a 61 9612
c 58 9623
a 58 9634
g 58 9646
t 51 9658
t 51 9670
g 61 9682
a 61 9695
a 61 9706
a 61 9719
a 58 9731
t 58 9743
g 58 9756
t 51 9768
t 51 9780
t 61 9792
t 58 9802
t 58 9814
a 58 9827
a 61 9838
a 58 9849
t 58 9861
t 58 9872
g 51 9884
t 51 9898
t 58 9909
t 61 9920
a 61 9933
a 58 9944
t 58 9956
c 58 9969
c 58 9979
a 58 9991
g 58 10004
a 51 10016
a 51 10026
t 51 10039
c 58 10051
a 51 10063
t 51 10074
c 51 10087
a 58 10097
t 58 10109
t 61 10120
t 58 10132
a 58 10144
t 41 10156
a 58 10169
a 46 10179
g 58 10192
a 58 10205
t 61 10216
t 61 10228
t 58 10239
g 58 10251
c 58 10264
t 51 10275
g 51 10287
c 51 10299
a 58 10311
t 58 10321
c 58 10334
t 58 10345
a 61 10358
a 61 10369
a 61 10380
a 58 10391
a 58 10403
a 28 10414
t 58 10428
t 51 10438
c 51 10450
t 51 10462
c 58 10474
t 51 10487
t 61 10499
t 58 10509
t 51 10521
t 51 10532
t 51 10543
g 28 10556
t 46 10569
t 27 10578
g 57 10591
g 18 10601
g 18 10611
a 35 10626
t 57 10637
t 57 10648
c 51 10660
a 28 10670
t 36 10681
a 58 10695
a 36 10705
t 58 10719
t 58 10729
g 51 10741
a 51 10754
t 51 10766
g 58 10779
g 51 10791
a 27 10804
g 20 10816
a 23 10825
a 22 10834
t 52 10849
t 50 10860
c 57 10873
a 51 10883
t 51 10895
a 51 10907
t 51 10919
t 51 10929
a 51 10942
t 58 10955
t 46 10965
a 28 10976
t 58 10989
t 34 10999
a 46 11012
a 40 11022
t 40 11035
a 35 11047
a 35 11057
g 46 11071
a 50 11084
t 40 11096
t 20 11107
a 16 11116
t 50 11127
t 50 11138
a 46 11150
g 46 11165
t 51 11176
t 46 11187
a 46 11200
t 51 11212
a 46 11224
t 52 11236
t 28 11245
a 36 11256
t 51 11269
t 50 11281
t 36 11292
g 51 11305
c 51 11317
t 45 11329
g 48 11341
t 43 11354
c 35 11365
a 20 11376
a 20 11390
a 17 11400
t 28 11414
t 28 11423
a 29 11437
t 29 11448
t 29 11458
a 29 11468
t 40 11480
t 28 11490
a 28 11501
t 32 11515
t 23 11524
a 22 11537
t 28 11551
a 20 11561
a 17 11572
t 25 11583
t 20 11592
a 31 11605
t 31 11615
g 20 11630
a 18 11640
a 18 11652
t 34 11664
a 25 11682
t 19 11698
a 26 11710
t 26 11722
t 20 11732
a 22 11750
t 13 11761
n 2 11770
a 13 11784
t 28 11797
t 23 11808
t 18 11819
t 13 11830
c 15 11841
a 20 11851
t 23 11864
t 25 11875
t 23 11884
g 13 11898
n 2 11908
a 13 11919
a 13 11928
n 2 11943
a 18 11954
g 18 11967
n 2 11978
n 2 11994
a 13 12007
c 10 12020
g 15 12032
t 20 12045
t 14 12060
t 8 12072
n 2 12084
g 18 12095
g 9 12107
g 7 12119
a 14 12130
a 10 12139
t 15 12151
t 8 12162
a 8 12173
a 12 12184
a 8 12194
c 16 12206
a 17 12219
a 11 12228
t 20 12242
a 16 12254
a 14 12268
g 18 12282
t 13 12300
a 14 12311
a 10 12324
a 16 12343
a 7 12356
a 7 12366
t 20 12378
END_DNA

END_SEQUENCE
