# Supplementary material for: Polymorphisms in Pfkelch13 domains before and after the introduction of artemisinin-based combination therapy in Southwest Nigeria
Source: PLoS One. 2025 Mar 31;20(3):e0316479. doi: 10.1371/journal.pone.0316479 (PMC11957316; doi:10.1371/journal.pone.0316479)
Supplement: Supporting information 2 — (ZIP) [file pone.0316479.s002.zip › 017KNIFW_PREMIX_Plate_CORKELCH_E04.phd.1]

BEGIN_SEQUENCE 017KNIFW_PREMIX_E04_1660755777363.ab1

BEGIN_COMMENT

CHROMAT_FILE: 017KNIFW_PREMIX_E04_1660755777363.ab1
ABI_THUMBPRINT: 
BASECALLER_VERSION: KB 1.4.2.4
BASECALLER_NAME: ABI basecaller
QUALITY_LEVELS: 50
TIME: Wed Aug 17 13:12:30 2022
TRACE_ARRAY_MIN_INDEX: 
TRACE_ARRAY_MAX_INDEX: 
TRIM: 4 822
CHEM: 
DYE: 

END_COMMENT

BEGIN_DNA
a 7 10
a 16 19
a 7 29
g 8 41
g 8 52
c 8 65
a 8 76
t 8 89
g 8 101
g 8 112
a 9 127
t 14 140
t 24 150
a 16 153
c 19 162
c 32 168
a 22 176
t 45 188
t 47 201
c 48 213
c 46 226
a 28 237
t 46 250
t 51 264
a 28 274
g 55 286
t 51 298
a 28 309
t 31 319
t 58 332
t 58 343
t 58 356
g 51 369
t 51 380
a 58 391
t 51 401
a 46 411
g 51 424
g 51 437
t 58 449
g 58 462
g 46 474
a 41 487
t 31 496
t 58 509
t 61 520
g 58 532
a 58 545
t 58 555
g 61 567
g 61 581
t 61 592
g 61 604
t 61 616
a 58 626
g 51 637
a 46 648
a 51 659
t 58 669
a 58 680
t 58 690
t 58 702
t 58 714
a 58 725
a 58 736
a 58 747
t 61 757
t 61 770
c 61 782
g 46 793
a 46 806
t 46 816
g 58 829
g 51 842
a 51 855
a 51 866
t 51 876
t 51 887
a 41 898
t 41 908
t 61 921
a 61 933
g 58 945
a 58 959
t 58 969
a 58 980
t 58 991
t 58 1003
a 58 1015
g 58 1028
t 51 1040
c 51 1052
a 51 1063
a 58 1074
c 58 1085
a 58 1096
a 58 1108
t 61 1120
g 61 1132
c 61 1145
t 61 1159
g 61 1171
g 58 1185
c 58 1197
g 51 1209
t 51 1222
a 61 1233
t 58 1244
g 61 1256
t 61 1269
g 61 1281
t 58 1294
a 58 1305
c 58 1315
a 58 1327
c 51 1338
c 58 1350
t 58 1364
a 61 1375
t 61 1388
g 61 1399
t 61 1413
c 58 1425
t 58 1437
a 58 1448
c 51 1459
c 51 1471
a 51 1482
a 58 1493
a 58 1505
a 58 1517
a 58 1528
a 58 1540
g 58 1552
c 61 1563
t 58 1576
t 58 1588
a 61 1599
t 61 1611
t 61 1624
t 61 1636
t 58 1649
g 58 1661
g 58 1674
a 58 1686
a 58 1698
g 58 1709
t 58 1721
g 51 1733
c 58 1744
t 61 1757
g 58 1769
t 61 1782
a 61 1793
t 61 1804
t 61 1817
g 58 1829
a 58 1842
a 61 1853
t 61 1864
a 58 1875
a 51 1887
t 58 1899
t 58 1911
t 58 1924
c 58 1936
t 51 1948
t 58 1961
a 58 1971
t 58 1983
a 51 1994
c 58 2006
g 61 2018
t 61 2031
t 61 2044
t 61 2056
t 61 2069
t 58 2081
g 58 2093
g 58 2106
t 58 2118
g 61 2130
g 58 2142
t 58 2154
a 58 2165
a 58 2176
t 58 2188
a 58 2199
a 51 2211
c 51 2222
t 51 2235
a 58 2247
t 61 2259
g 58 2272
a 58 2285
t 58 2296
t 51 2309
a 58 2319
t 58 2331
a 51 2343
a 58 2355
g 61 2367
g 61 2380
c 61 2392
t 58 2405
t 51 2417
t 51 2429
a 58 2440
t 61 2452
t 61 2465
t 61 2477
g 51 2489
a 58 2501
a 58 2513
a 58 2524
c 58 2536
t 61 2548
g 58 2560
a 58 2573
g 51 2585
g 51 2598
t 58 2610
g 58 2622
t 58 2634
a 51 2646
t 58 2657
g 61 2669
a 61 2682
t 61 2693
c 58 2705
g 58 2719
t 58 2731
t 58 2743
t 61 2755
a 61 2767
a 58 2778
g 58 2790
a 58 2802
g 58 2815
a 51 2827
t 51 2837
g 58 2850
t 61 2861
a 58 2873
t 58 2884
g 61 2897
g 61 2911
t 61 2922
a 58 2934
t 58 2945
g 61 2958
t 61 2970
t 51 2983
t 51 2995
c 58 3007
a 51 3018
a 51 3029
g 58 3041
t 58 3053
a 58 3065
a 61 3077
t 61 3088
t 58 3101
t 58 3113
a 58 3124
a 58 3136
a 58 3148
t 61 3160
a 61 3171
t 61 3183
a 61 3195
c 61 3206
c 61 3219
t 61 3232
a 58 3243
g 58 3256
a 58 3269
a 58 3281
g 58 3293
a 58 3305
a 61 3317
a 61 3328
t 61 3339
a 61 3351
a 61 3362
t 61 3374
t 61 3387
g 61 3400
t 61 3411
g 61 3424
g 61 3438
t 61 3449
g 61 3462
t 61 3473
t 61 3486
a 58 3497
c 58 3508
g 61 3521
t 61 3533
c 61 3545
a 61 3556
a 61 3568
a 58 3580
t 61 3592
g 58 3604
g 58 3617
t 58 3629
a 61 3641
g 61 3653
a 61 3665
a 61 3677
t 61 3689
t 61 3701
t 61 3713
a 58 3724
t 58 3736
t 58 3748
g 58 3761
t 61 3773
a 61 3784
t 61 3796
t 61 3808
g 61 3821
g 61 3834
g 61 3847
g 61 3859
g 58 3871
a 58 3884
t 58 3895
a 58 3907
t 58 3918
g 58 3930
a 58 3943
t 58 3954
g 61 3967
g 61 3980
c 61 3992
t 61 4005
c 61 4017
t 61 4029
t 61 4042
c 58 4054
t 58 4066
a 58 4077
t 58 4089
t 58 4101
a 61 4112
t 61 4124
a 61 4136
c 61 4147
c 61 4160
g 61 4173
a 61 4185
a 61 4197
t 61 4209
g 61 4221
t 61 4233
a 61 4245
g 58 4258
a 58 4270
a 58 4282
g 58 4294
c 61 4306
a 61 4318
t 61 4329
a 61 4341
t 61 4353
g 61 4366
a 61 4379
t 61 4390
c 61 4403
a 61 4415
t 61 4427
c 61 4439
g 61 4452
t 61 4465
a 61 4477
t 61 4489
g 61 4501
a 61 4514
a 61 4525
a 61 4537
g 61 4550
c 61 4561
a 61 4573
t 58 4585
g 61 4597
g 61 4609
g 61 4622
t 61 4635
a 61 4647
g 61 4659
a 61 4671
g 61 4683
g 61 4696
t 61 4707
g 61 4719
g 61 4732
c 61 4744
a 58 4756
c 58 4767
c 61 4779
t 61 4792
t 58 4805
t 58 4817
g 58 4829
a 58 4842
a 61 4853
t 61 4865
a 61 4876
c 61 4887
c 61 4899
c 61 4912
c 61 4924
t 61 4937
a 61 4948
g 58 4960
a 58 4973
t 61 4984
c 61 4996
a 61 5008
t 61 5019
c 61 5031
a 61 5043
g 61 5055
c 58 5068
t 58 5080
a 61 5092
t 61 5104
g 61 5116
t 61 5128
g 61 5140
t 61 5153
g 61 5165
t 61 5177
t 61 5189
g 61 5201
c 61 5213
t 61 5226
t 61 5238
t 61 5250
t 61 5262
g 61 5274
a 61 5286
t 61 5297
a 61 5309
a 61 5320
t 61 5332
a 61 5344
a 61 5356
a 61 5367
a 61 5379
t 61 5391
t 61 5403
t 61 5415
a 58 5427
t 61 5439
g 61 5451
t 61 5463
c 61 5476
a 58 5487
t 58 5499
t 61 5511
g 61 5524
g 61 5537
t 61 5549
g 61 5561
g 58 5574
a 58 5586
a 61 5598
c 61 5609
t 61 5621
a 61 5633
a 61 5645
t 61 5657
g 61 5669
g 61 5682
t 61 5694
g 61 5707
a 61 5719
g 61 5731
a 61 5744
g 61 5756
a 61 5768
t 61 5779
t 61 5791
a 61 5803
a 61 5814
a 58 5826
t 58 5838
t 61 5850
c 61 5862
t 61 5875
a 61 5887
t 61 5898
t 61 5911
g 61 5923
a 61 5936
a 61 5947
g 61 5960
t 61 5971
a 61 5983
t 61 5994
a 58 6006
t 58 6018
g 61 6030
a 61 6043
a 61 6055
g 61 6067
a 61 6080
a 61 6091
a 61 6103
a 61 6115
a 61 6127
a 58 6138
t 58 6150
g 61 6162
a 61 6175
a 61 6186
t 61 6198
a 61 6210
a 61 6222
a 61 6234
t 61 6246
g 61 6258
g 61 6271
g 58 6284
a 58 6296
a 61 6308
c 61 6320
a 58 6331
a 58 6343
t 61 6355
t 61 6367
t 61 6379
c 61 6392
c 61 6404
a 61 6415
t 61 6427
a 58 6439
t 61 6451
g 61 6463
c 61 6476
c 61 6488
t 61 6500
t 61 6512
a 61 6524
t 61 6536
t 58 6548
a 58 6560
g 58 6572
a 58 6584
a 58 6596
g 61 6608
c 61 6620
t 61 6632
a 61 6644
g 61 6656
a 61 6669
a 61 6681
g 61 6693
t 61 6705
t 61 6716
c 58 6728
a 58 6740
g 61 6753
g 61 6765
a 61 6777
g 61 6789
c 61 6801
a 61 6813
g 61 6825
c 61 6837
t 61 6850
t 61 6862
t 58 6874
t 58 6886
a 61 6898
a 61 6909
t 61 6921
t 61 6933
a 61 6944
c 61 6957
c 61 6969
t 58 6981
t 58 6993
a 61 7005
a 61 7017
t 61 7028
c 61 7041
a 61 7052
a 61 7063
a 61 7075
t 61 7087
a 61 7099
t 61 7110
a 58 7122
t 58 7134
g 61 7147
t 61 7158
t 61 7171
g 61 7183
t 61 7195
t 61 7208
g 61 7220
g 61 7233
a 61 7245
g 61 7257
g 61 7269
t 61 7281
a 61 7293
t 58 7304
t 61 7317
g 61 7329
a 61 7343
t 61 7354
a 61 7367
a 61 7379
t 61 7391
g 61 7404
a 61 7417
a 58 7429
c 61 7441
a 61 7453
t 61 7465
a 61 7477
a 61 7490
c 61 7502
a 61 7514
t 61 7526
a 61 7538
t 61 7551
t 61 7563
a 61 7576
g 61 7588
a 61 7601
t 61 7613
t 61 7626
c 61 7638
c 61 7650
g 61 7663
t 61 7675
t 61 7688
g 61 7699
a 61 7712
a 61 7725
c 61 7737
a 61 7748
a 61 7760
t 61 7772
a 61 7784
t 61 7796
c 61 7809
a 61 7821
a 61 7833
c 61 7845
c 61 7858
a 61 7869
t 61 7882
t 58 7894
t 58 7907
a 58 7919
a 61 7931
t 61 7943
a 61 7955
a 61 7968
a 61 7980
a 61 7993
g 58 8006
a 58 8018
t 58 8030
g 61 8042
g 61 8055
c 61 8067
a 61 8079
a 61 8091
t 61 8103
t 61 8115
t 61 8128
c 61 8140
t 61 8152
a 61 8164
a 58 8176
a 58 8189
t 58 8201
g 61 8213
g 61 8226
t 61 8238
g 61 8250
t 61 8262
a 61 8274
c 61 8286
c 61 8298
a 61 8310
g 61 8322
a 58 8336
g 58 8348
a 28 8361
a 61 8374
a 61 8387
a 61 8399
a 61 8410
a 61 8423
a 61 8435
t 61 8447
g 61 8459
a 61 8471
a 61 8484
t 61 8496
t 61 8508
t 61 8521
t 61 8533
g 61 8546
g 61 8559
a 58 8572
g 58 8584
c 58 8595
t 61 8608
g 61 8620
c 61 8631
c 61 8643
a 61 8655
c 61 8667
a 61 8678
t 61 8690
t 61 8703
g 61 8715
t 58 8728
c 51 8740
a 51 8752
g 58 8764
a 61 8777
t 61 8788
t 61 8800
c 61 8813
t 58 8825
t 58 8837
a 61 8849
t 61 8860
a 61 8872
t 61 8884
a 61 8896
a 61 8908
t 61 8920
t 61 8933
a 61 8944
c 61 8956
a 61 8968
g 58 8981
g 58 8994
a 58 9007
g 58 9019
g 61 9032
a 58 9045
g 58 9057
a 58 9069
a 61 9081
a 61 9094
a 61 9106
t 61 9118
g 61 9131
g 61 9143
c 61 9156
g 61 9169
a 61 9181
a 61 9193
g 58 9205
t 58 9218
t 51 9230
c 58 9242
t 51 9254
a 61 9265
a 61 9278
a 61 9290
t 61 9302
t 58 9314
c 58 9326
a 61 9338
t 61 9349
g 61 9362
t 61 9374
c 61 9386
a 61 9398
t 58 9410
t 61 9421
t 61 9434
c 61 9447
t 61 9458
t 58 9470
t 58 9483
t 58 9494
c 58 9506
a 58 9516
c 58 9528
c 51 9539
a 51 9551
g 51 9563
a 61 9575
t 61 9586
a 61 9598
c 61 9610
a 61 9621
a 61 9633
a 61 9645
t 61 9656
g 61 9668
a 51 9680
a 38 9691
t 37 9700
g 30 9714
c 35 9725
c 28 9736
a 19 9747
a 15 9756
g 22 9767
c 36 9781
t 39 9795
t 39 9806
g 38 9819
g 27 9831
c 23 9844
a 14 9854
a 16 9868
END_DNA

END_SEQUENCE
