# Supplementary material for: Polymorphisms in Pfkelch13 domains before and after the introduction of artemisinin-based combination therapy in Southwest Nigeria
Source: PLoS One. 2025 Mar 31;20(3):e0316479. doi: 10.1371/journal.pone.0316479 (PMC11957316; doi:10.1371/journal.pone.0316479)
Supplement: Supporting information 2 — (ZIP) [file pone.0316479.s002.zip › 018KN1R_PREMIX_Plate_KELCH1_B07.phd.1]

BEGIN_SEQUENCE 018KN1R_PREMIX_B07_1660754354765.ab1

BEGIN_COMMENT

CHROMAT_FILE: 018KN1R_PREMIX_B07_1660754354765.ab1
ABI_THUMBPRINT: 
BASECALLER_VERSION: KB 1.4.2.4
BASECALLER_NAME: ABI basecaller
QUALITY_LEVELS: 50
TIME: Wed Aug 17 12:48:24 2022
TRACE_ARRAY_MIN_INDEX: 
TRACE_ARRAY_MAX_INDEX: 
TRIM: 0 812
CHEM: 
DYE: 

END_COMMENT

BEGIN_DNA
a 7 10
c 16 21
g 12 31
g 15 44
g 20 56
a 13 69
a 13 81
n 2 95
g 25 105
a 16 118
c 10 127
t 20 139
g 35 149
a 22 164
a 43 173
t 25 185
t 50 195
t 51 206
a 27 216
g 40 227
a 35 239
a 20 248
c 52 261
t 50 272
t 57 284
c 51 297
g 58 307
c 46 319
c 28 331
a 28 340
t 31 352
t 61 365
t 61 377
t 61 390
c 61 402
t 61 413
c 61 425
c 61 436
t 61 447
c 61 459
c 61 470
t 58 482
g 58 493
t 58 507
a 61 517
a 58 528
t 58 537
t 58 549
a 61 560
t 61 570
a 61 581
t 61 591
a 61 602
a 58 614
g 61 625
a 46 638
a 51 650
t 51 660
c 61 672
t 58 684
g 46 696
a 46 710
c 58 720
a 58 731
a 61 741
t 58 752
g 58 764
t 58 777
g 58 789
g 58 803
c 58 815
a 58 827
g 58 837
c 61 850
t 61 863
c 58 875
c 58 886
a 61 897
a 61 907
a 61 918
a 61 930
t 61 940
t 61 953
c 61 965
a 58 975
t 58 987
t 61 1000
t 61 1013
t 61 1025
t 61 1038
t 61 1050
t 61 1063
c 61 1075
t 61 1086
c 61 1098
t 61 1110
g 61 1122
g 58 1136
t 58 1148
a 58 1160
c 61 1170
a 61 1180
c 61 1191
c 58 1204
a 58 1214
t 61 1227
t 61 1240
t 61 1254
a 61 1265
g 61 1277
a 58 1291
a 58 1302
a 58 1314
t 58 1324
t 61 1336
g 61 1349
c 58 1361
c 61 1374
a 58 1384
t 61 1396
c 61 1409
t 61 1422
t 61 1435
t 58 1447
t 61 1460
a 58 1471
t 58 1482
t 58 1494
a 61 1505
a 61 1517
a 58 1528
t 58 1540
g 58 1553
g 58 1566
t 61 1578
t 61 1591
g 58 1603
a 58 1617
t 61 1627
a 61 1639
t 58 1650
t 61 1663
g 61 1675
t 61 1688
t 58 1701
c 58 1713
a 58 1724
a 61 1735
c 58 1747
g 58 1759
g 58 1772
a 58 1786
a 61 1798
t 61 1809
c 61 1821
t 61 1834
a 61 1845
a 61 1857
t 61 1869
a 61 1881
t 61 1892
g 61 1905
t 58 1918
t 58 1930
a 61 1942
t 61 1953
g 61 1966
t 61 1979
t 58 1991
c 58 2003
a 58 2014
t 61 2026
t 61 2039
a 61 2050
t 61 2062
c 61 2075
a 61 2086
a 61 2097
t 61 2109
a 61 2121
c 61 2133
c 61 2146
t 61 2158
c 58 2171
c 58 2183
a 58 2194
a 61 2205
c 61 2218
a 61 2229
a 61 2240
c 61 2253
a 61 2264
t 61 2276
a 61 2288
t 61 2300
a 61 2312
t 61 2323
t 61 2336
t 61 2349
g 58 2362
a 58 2375
t 58 2386
t 58 2399
a 61 2410
a 61 2422
g 61 2433
g 61 2447
t 61 2458
a 61 2470
a 58 2482
t 58 2493
t 58 2506
a 61 2517
a 61 2529
a 61 2541
a 61 2553
g 61 2565
c 61 2577
t 61 2589
g 61 2602
c 61 2614
t 61 2627
c 61 2639
c 61 2651
t 61 2663
g 61 2675
a 58 2688
a 61 2700
c 61 2712
t 61 2723
t 61 2735
c 61 2748
t 61 2760
a 58 2771
g 58 2783
c 61 2796
t 61 2808
t 61 2820
c 61 2832
t 61 2844
a 61 2855
a 61 2867
t 61 2878
a 61 2890
a 61 2902
g 61 2913
g 61 2927
c 61 2939
a 61 2950
t 61 2961
a 58 2973
t 61 2984
g 61 2997
g 58 3010
a 58 3023
a 61 3035
a 61 3047
t 58 3058
t 61 3070
g 61 3082
t 61 3094
t 58 3107
c 58 3119
c 61 3131
c 61 3143
a 61 3153
t 61 3165
t 58 3178
t 58 3190
a 61 3202
t 61 3213
t 61 3225
c 61 3238
a 61 3248
t 61 3260
t 61 3273
t 61 3285
t 61 3297
t 61 3309
t 61 3321
c 61 3334
t 61 3345
t 58 3357
c 58 3370
a 58 3380
t 61 3391
a 61 3403
t 61 3414
a 61 3426
c 61 3438
t 61 3450
t 58 3463
c 58 3476
a 61 3486
a 61 3498
t 61 3510
a 61 3521
g 61 3534
a 58 3547
a 61 3559
t 61 3570
t 58 3582
t 58 3594
a 58 3605
a 58 3617
t 58 3629
c 61 3642
t 61 3654
c 61 3667
t 58 3679
c 58 3691
a 61 3702
c 61 3714
c 61 3726
a 58 3737
t 61 3749
t 61 3762
a 61 3773
g 61 3786
t 61 3798
t 61 3810
c 61 3823
c 61 3835
a 61 3845
c 61 3857
c 61 3869
a 61 3880
a 61 3892
t 61 3905
g 61 3917
a 58 3930
c 61 3942
a 61 3953
t 61 3964
a 61 3976
a 61 3988
a 61 4001
t 61 4012
t 61 4025
t 58 4037
t 58 4049
a 61 4061
t 61 4072
t 61 4085
a 61 4097
t 58 4108
c 58 4121
a 61 4132
a 58 4144
a 61 4156
a 61 4168
g 61 4180
c 61 4193
a 61 4204
a 61 4216
c 61 4228
a 61 4239
c 58 4251
a 58 4263
c 58 4275
a 58 4287
t 61 4299
a 58 4311
g 58 4324
c 58 4337
t 61 4350
g 58 4362
a 58 4375
t 58 4387
g 61 4399
a 61 4412
t 61 4423
c 61 4436
t 61 4448
a 61 4460
g 61 4472
g 61 4485
g 61 4498
g 61 4510
t 61 4522
a 61 4533
t 58 4545
t 58 4557
c 58 4569
a 61 4580
a 61 4592
a 61 4604
g 61 4616
g 61 4628
t 61 4640
g 61 4652
c 61 4665
c 61 4677
a 58 4688
c 58 4700
c 61 4712
t 61 4725
c 61 4737
t 61 4749
a 61 4761
c 61 4773
c 61 4785
c 61 4797
a 61 4808
t 61 4820
g 61 4831
c 61 4845
t 61 4857
t 61 4869
t 58 4881
c 58 4893
a 58 4904
t 61 4915
a 61 4927
c 61 4939
g 58 4951
a 58 4963
t 58 4975
g 58 4987
a 58 5000
t 58 5011
c 58 5024
a 61 5035
t 61 5046
a 58 5058
t 58 5070
g 61 5082
c 61 5095
t 61 5107
t 58 5120
c 58 5132
t 61 5144
a 61 5155
c 61 5167
a 58 5178
t 58 5190
t 61 5202
c 61 5215
g 61 5227
g 61 5239
t 61 5252
a 61 5263
t 61 5274
a 61 5286
a 61 5298
t 61 5309
a 61 5321
g 61 5334
a 61 5346
a 61 5358
g 61 5370
a 61 5383
g 61 5394
c 61 5407
c 61 5419
a 58 5430
t 58 5442
c 58 5454
a 61 5465
t 61 5477
a 58 5489
t 58 5501
c 61 5514
c 61 5526
c 61 5538
c 61 5550
c 61 5562
a 61 5573
a 61 5585
t 61 5596
a 61 5608
c 61 5620
a 61 5631
a 61 5643
t 61 5655
a 61 5667
a 61 5679
a 61 5691
t 61 5702
t 61 5715
c 58 5727
t 61 5739
a 61 5751
c 61 5763
c 61 5775
a 58 5786
t 61 5798
t 61 5810
t 61 5823
g 61 5835
a 61 5848
c 61 5859
g 61 5871
t 61 5883
a 61 5895
a 61 5906
c 61 5918
a 61 5930
c 61 5942
c 58 5954
a 58 5965
c 58 5977
a 61 5989
a 61 6000
t 61 6012
t 61 6025
a 61 6036
t 61 6048
t 61 6060
t 61 6073
c 61 6085
t 61 6097
t 61 6109
c 61 6122
t 61 6133
a 61 6145
g 61 6157
g 61 6169
t 61 6181
a 61 6192
t 61 6203
a 61 6215
t 61 6227
t 61 6239
t 61 6251
a 61 6263
a 61 6274
a 58 6286
t 58 6298
t 58 6310
a 58 6322
c 61 6334
t 61 6346
t 61 6358
g 61 6371
a 58 6384
a 61 6395
a 61 6407
c 61 6419
a 61 6430
t 61 6441
a 61 6453
c 61 6466
c 61 6478
a 61 6489
t 61 6501
a 58 6513
c 58 6525
a 58 6537
t 61 6548
c 61 6561
t 61 6574
c 61 6586
t 61 6598
t 61 6610
a 61 6622
a 61 6634
a 61 6645
c 61 6658
g 61 6669
a 58 6682
t 58 6693
c 58 6706
a 61 6717
t 58 6728
a 58 6740
c 58 6752
a 58 6764
c 61 6776
c 61 6788
t 58 6801
c 58 6814
a 58 6825
g 61 6837
t 61 6849
t 61 6861
t 61 6873
c 61 6885
a 61 6896
a 61 6908
a 61 6919
t 61 6931
a 61 6943
a 61 6955
a 61 6967
g 61 6979
c 61 6991
c 61 7003
t 61 7015
t 61 7027
a 61 7039
t 61 7051
a 61 7063
a 58 7074
t 58 7086
c 58 7098
a 61 7110
t 61 7122
a 61 7133
g 61 7146
t 61 7158
t 61 7170
a 58 7182
t 58 7194
t 61 7206
a 61 7218
c 58 7231
c 58 7243
a 58 7254
c 58 7267
c 58 7279
a 58 7290
a 61 7303
a 61 7316
a 61 7328
a 58 7341
c 58 7353
g 61 7365
t 61 7377
a 61 7389
t 61 7401
a 61 7413
a 58 7426
g 58 7438
a 58 7451
a 58 7464
a 58 7476
t 61 7487
t 61 7500
a 61 7512
t 61 7523
t 58 7536
c 58 7549
a 61 7559
a 61 7572
t 61 7584
a 61 7596
c 61 7609
a 61 7620
g 61 7633
c 61 7646
a 61 7658
c 61 7670
t 61 7682
t 61 7694
c 61 7707
c 61 7719
a 61 7730
a 61 7741
a 58 7754
a 58 7766
t 58 7778
a 61 7790
a 61 7803
g 61 7815
c 61 7828
t 61 7839
t 61 7852
t 61 7864
t 61 7876
t 61 7888
t 61 7900
g 61 7912
g 61 7925
t 61 7936
a 58 7948
g 61 7959
a 58 7972
c 61 7984
a 58 7996
t 61 8008
a 61 8020
g 61 8032
g 61 8045
t 61 8057
g 61 8070
t 61 8082
a 61 8094
c 58 8106
a 58 8117
c 58 8129
a 58 8141
t 61 8153
a 61 8165
c 61 8178
g 61 8189
c 58 8203
c 58 8215
a 58 8226
g 61 8238
c 58 8252
a 58 8263
t 58 8275
t 61 8287
g 61 8299
t 61 8312
t 61 8324
g 58 8336
a 58 8349
c 61 8361
t 58 8372
a 58 8384
a 61 8397
t 61 8408
a 58 8420
t 58 8432
c 58 8445
t 58 8457
a 58 8469
a 58 8481
t 58 8493
a 61 8505
a 61 8518
t 61 8529
t 61 8542
c 58 8554
c 61 8567
a 58 8578
t 58 8589
c 58 8602
g 58 8614
a 58 8627
a 58 8640
t 58 8651
t 58 8663
t 61 8675
a 58 8687
a 58 8699
a 58 8711
t 61 8723
a 61 8735
t 61 8746
t 61 8759
c 61 8772
t 61 8783
a 61 8795
c 58 8808
a 58 8819
c 58 8831
c 61 8843
a 58 8855
t 61 8867
c 58 8880
a 58 8891
a 58 8903
a 58 8915
t 58 8927
c 58 8940
c 58 8952
a 58 8963
c 58 8975
c 61 8987
t 61 8999
a 61 9011
t 61 9023
a 61 9035
c 61 9047
a 61 9058
a 61 9069
a 61 9081
a 61 9094
t 61 9105
a 61 9117
c 61 9129
t 58 9140
a 58 9152
a 58 9164
t 58 9176
g 61 9188
g 61 9201
g 61 9214
a 58 9226
a 61 9238
t 61 9249
g 61 9261
g 61 9274
t 61 9285
a 61 9297
a 61 9308
a 61 9320
a 58 9332
a 58 9344
t 58 9354
t 61 9365
t 61 9377
a 58 9389
a 58 9401
t 58 9412
a 61 9424
c 61 9436
c 61 9448
a 61 9458
t 61 9470
a 61 9482
a 61 9493
a 55 9505
a 54 9517
t 51 9527
t 46 9538
c 46 9551
t 38 9560
g 28 9573
c 28 9581
t 19 9589
t 13 9602
t 18 9616
t 15 9627
t 15 9638
a 14 9651
a 15 9664
a 14 9677
a 14 9693
a 16 9706
a 16 9718
a 15 9730
g 16 9742
g 12 9755
a 9 9767
a 20 9779
a 35 9791
a 21 9800
a 13 9810
c 7 9825
g 7 9834
n 2 9844
n 2 9850
a 8 9864
a 9 9875
a 9 9887
END_DNA

END_SEQUENCE
