# Supplementary material for: Polymorphisms in Pfkelch13 domains before and after the introduction of artemisinin-based combination therapy in Southwest Nigeria
Source: PLoS One. 2025 Mar 31;20(3):e0316479. doi: 10.1371/journal.pone.0316479 (PMC11957316; doi:10.1371/journal.pone.0316479)
Supplement: Supporting information 2 — (ZIP) [file pone.0316479.s002.zip › 018KN2F_PREMIX_Plate_KELCH1_G07.phd.1]

BEGIN_SEQUENCE 018KN2F_PREMIX_G07_1660754342921.ab1

BEGIN_COMMENT

CHROMAT_FILE: 018KN2F_PREMIX_G07_1660754342921.ab1
ABI_THUMBPRINT: 
BASECALLER_VERSION: KB 1.4.2.4
BASECALLER_NAME: ABI basecaller
QUALITY_LEVELS: 50
TIME: Wed Aug 17 12:48:24 2022
TRACE_ARRAY_MIN_INDEX: 
TRACE_ARRAY_MAX_INDEX: 
TRIM: 12 996
CHEM: 
DYE: 

END_COMMENT

BEGIN_DNA
c 6 5
c 14 19
c 6 32
g 6 43
t 8 59
c 8 71
n 2 84
a 13 95
t 13 106
g 25 118
a 16 130
t 15 142
c 17 149
t 24 160
a 10 169
a 8 175
c 20 184
g 19 193
t 19 196
a 27 207
g 30 218
c 22 223
t 30 233
g 28 244
a 26 259
t 15 267
a 25 281
a 10 291
t 17 294
a 6 304
a 13 316
t 27 327
g 43 342
a 43 355
g 46 366
a 26 380
a 45 391
a 45 400
a 49 411
c 41 422
g 41 433
g 29 447
a 26 462
a 51 472
a 51 484
a 58 495
t 51 504
a 41 515
a 29 527
t 36 537
a 58 550
g 58 562
t 58 576
t 58 588
t 51 601
c 58 613
c 46 624
t 51 637
t 51 650
t 51 663
t 46 675
a 46 686
a 32 696
a 46 705
t 51 716
a 58 727
a 34 738
t 58 749
a 58 762
g 58 774
t 51 786
a 51 799
g 51 810
t 51 822
t 58 835
a 51 846
t 46 856
g 58 870
g 46 883
a 46 897
a 51 909
a 51 920
t 51 930
g 58 943
t 58 955
t 51 968
a 58 979
a 58 991
a 41 1002
g 29 1013
a 46 1027
t 46 1037
a 51 1050
g 51 1062
c 61 1075
c 61 1088
t 58 1101
a 58 1113
t 58 1124
t 58 1138
a 51 1149
g 51 1161
a 36 1175
a 51 1187
t 41 1197
c 41 1209
c 51 1222
a 46 1232
t 58 1245
t 41 1258
g 51 1271
a 51 1286
t 58 1296
a 51 1308
t 51 1319
g 51 1332
a 51 1346
g 46 1357
t 51 1371
g 58 1383
t 58 1396
a 51 1408
t 51 1419
t 58 1432
a 51 1443
g 46 1455
a 51 1470
t 51 1481
t 61 1494
c 61 1506
g 58 1519
a 58 1532
a 58 1544
c 61 1555
t 61 1568
t 61 1581
t 58 1594
g 58 1605
a 58 1620
t 61 1630
a 58 1642
g 58 1654
t 51 1667
a 58 1679
a 58 1691
a 58 1702
a 61 1714
a 61 1726
a 58 1738
g 51 1750
a 51 1763
t 58 1773
t 61 1786
t 61 1798
t 61 1811
t 58 1823
t 58 1836
a 58 1847
c 58 1859
c 51 1871
a 51 1882
a 58 1894
g 58 1906
t 58 1920
a 61 1931
a 61 1943
t 61 1955
t 58 1968
t 58 1980
a 58 1992
t 58 2004
c 58 2017
a 61 2028
a 58 2040
g 58 2052
a 58 2066
a 61 2078
c 61 2089
a 58 2100
t 61 2112
t 58 2125
t 58 2138
a 61 2150
a 61 2162
t 61 2174
a 61 2185
a 61 2198
t 61 2210
a 61 2222
t 61 2233
g 61 2247
t 61 2259
c 61 2272
t 61 2285
a 61 2296
a 61 2308
a 61 2320
g 58 2332
a 58 2345
t 61 2356
a 61 2368
a 61 2380
t 61 2392
a 61 2404
t 61 2416
a 58 2428
g 61 2440
g 58 2454
a 61 2468
a 61 2479
a 61 2491
t 58 2502
a 58 2514
a 58 2526
a 61 2538
t 61 2550
a 61 2562
t 61 2573
t 58 2586
t 58 2599
a 61 2611
a 61 2623
a 61 2635
t 61 2647
a 61 2658
a 61 2670
a 61 2683
t 61 2694
t 61 2707
g 61 2720
t 61 2732
t 61 2745
a 61 2756
a 61 2768
a 61 2780
t 61 2792
a 61 2803
a 61 2816
a 61 2828
a 61 2840
a 61 2852
a 61 2864
a 61 2875
a 58 2887
a 28 2899
g 58 2911
a 58 2924
t 58 2934
a 58 2946
c 58 2958
t 58 2970
a 58 2982
t 61 2994
t 61 3007
a 61 3019
c 61 3031
a 61 3042
a 61 3054
a 61 3066
t 58 3078
g 58 3091
a 58 3104
a 61 3116
a 61 3128
a 61 3140
t 61 3151
a 61 3163
a 61 3175
t 61 3186
a 61 3198
a 61 3211
t 61 3222
a 61 3234
t 61 3246
t 61 3259
a 61 3271
a 58 3283
t 58 3295
c 58 3308
a 61 3319
t 58 3331
a 58 3343
a 61 3355
t 61 3367
a 61 3379
a 61 3391
t 58 3403
a 58 3415
a 58 3427
t 58 3439
a 61 3451
a 61 3463
t 61 3475
a 61 3487
a 61 3499
t 61 3511
a 61 3523
a 58 3536
t 58 3547
c 58 3561
t 61 3573
g 58 3586
a 51 3599
c 58 3611
a 58 3622
g 61 3634
c 58 3647
a 61 3658
a 61 3670
a 61 3682
t 61 3693
a 61 3705
a 58 3717
t 58 3729
a 58 3741
t 58 3753
a 61 3765
a 61 3777
c 61 3790
t 61 3802
a 61 3813
a 61 3826
t 61 3838
a 61 3850
a 61 3862
t 61 3874
c 61 3887
t 61 3899
t 61 3912
a 61 3924
t 61 3935
t 61 3948
a 61 3959
a 61 3971
t 61 3983
a 61 3995
a 61 4007
t 61 4019
a 61 4031
a 61 4043
t 61 4055
a 61 4067
t 61 4079
g 58 4092
a 58 4105
a 58 4117
t 58 4128
t 61 4141
c 61 4154
t 61 4166
c 58 4179
c 61 4191
a 58 4202
t 58 4214
c 58 4227
a 61 4238
a 61 4250
t 61 4262
t 58 4274
a 58 4286
t 58 4298
g 61 4311
a 61 4323
a 61 4335
t 61 4347
a 61 4359
c 61 4371
c 58 4384
a 51 4395
a 51 4407
c 51 4420
a 58 4431
a 58 4444
a 58 4456
a 58 4468
a 58 4481
a 61 4493
g 61 4505
a 61 4518
g 61 4530
a 58 4542
a 61 4554
t 61 4565
t 61 4578
t 61 4590
t 61 4602
t 61 4615
t 61 4627
a 61 4639
g 58 4651
a 58 4663
t 58 4675
g 58 4687
c 58 4700
a 58 4711
g 61 4723
c 61 4736
a 61 4747
a 61 4759
a 58 4771
t 58 4783
c 61 4795
t 61 4808
t 61 4820
a 61 4832
t 61 4843
a 61 4855
a 61 4867
a 58 4879
t 58 4891
g 58 4903
a 58 4916
t 58 4927
g 61 4940
a 61 4953
t 61 4964
t 61 4977
c 61 4989
t 61 5001
g 61 5014
g 58 5027
a 58 5039
t 61 5051
t 61 5063
a 61 5074
a 58 5085
a 58 5098
c 58 5110
a 61 5121
a 61 5133
t 61 5145
t 61 5158
t 61 5170
a 61 5182
a 61 5194
a 61 5205
a 61 5218
a 61 5229
c 61 5242
a 58 5253
t 61 5265
t 61 5277
t 61 5290
t 58 5302
c 61 5315
a 58 5326
a 58 5337
c 61 5350
t 61 5362
g 61 5374
t 61 5387
a 61 5399
a 61 5410
a 61 5422
t 61 5434
a 61 5445
a 61 5458
t 61 5469
g 61 5482
t 61 5494
a 61 5506
a 61 5518
a 58 5530
t 58 5542
g 58 5554
a 58 5567
t 61 5579
a 61 5591
c 61 5603
t 61 5615
t 61 5627
a 61 5640
t 61 5651
g 61 5664
a 61 5677
a 61 5688
a 61 5700
a 61 5712
g 61 5724
a 61 5737
a 61 5748
a 61 5760
a 61 5772
t 61 5783
t 61 5795
a 61 5807
t 61 5819
t 61 5831
g 61 5844
a 61 5857
a 61 5868
a 61 5880
c 61 5893
g 58 5904
g 58 5917
a 58 5930
a 61 5942
t 61 5953
t 61 5965
a 58 5977
a 58 5989
g 61 6001
t 61 6014
g 58 6026
a 58 6039
t 58 6050
g 61 6062
c 61 6075
t 61 6087
a 61 6099
g 61 6111
t 61 6123
g 58 6135
a 58 6148
t 61 6159
t 61 6172
t 61 6184
t 61 6196
g 58 6208
a 61 6220
a 61 6232
a 61 6244
a 61 6255
t 61 6266
a 58 6278
t 58 6290
g 61 6302
g 61 6315
t 61 6327
a 61 6339
g 61 6351
g 61 6364
t 61 6376
g 61 6388
a 61 6401
t 61 6412
t 61 6424
t 61 6436
a 61 6449
a 61 6460
g 61 6472
a 61 6485
a 61 6496
t 61 6508
t 61 6520
a 61 6532
c 58 6544
a 51 6555
t 58 6567
t 61 6579
t 61 6591
a 58 6603
t 58 6615
t 58 6627
a 61 6639
a 58 6650
t 61 6663
t 61 6675
g 61 6688
g 61 6700
t 61 6713
t 61 6725
a 61 6736
a 61 6748
a 58 6760
a 58 6772
a 58 6784
a 61 6796
g 61 6808
a 61 6820
c 61 6831
a 61 6843
c 61 6854
a 61 6865
a 61 6877
a 61 6890
t 61 6902
g 61 6914
a 61 6927
a 61 6939
t 61 6950
t 61 6962
t 61 6975
t 61 6987
a 58 6998
t 58 7010
t 58 7022
c 58 7035
g 58 7047
a 58 7060
g 58 7071
a 58 7084
a 61 7096
a 61 7107
a 61 7119
a 58 7130
g 58 7142
a 58 7154
t 58 7165
a 61 7177
a 61 7188
a 61 7200
t 61 7212
t 61 7224
a 61 7236
t 61 7247
t 58 7260
t 58 7272
a 61 7283
a 61 7295
a 61 7307
g 58 7319
a 58 7332
t 58 7343
a 61 7356
a 61 7368
g 61 7380
a 61 7393
a 61 7406
a 61 7418
g 61 7430
a 61 7443
a 58 7455
c 61 7467
t 61 7479
a 58 7491
g 58 7503
a 58 7516
a 58 7529
a 58 7541
t 61 7552
g 58 7564
g 58 7577
a 58 7590
a 61 7602
a 61 7615
g 61 7627
a 61 7639
g 61 7651
t 61 7663
a 61 7675
c 58 7687
g 61 7699
a 61 7712
t 61 7723
t 61 7736
g 61 7747
t 61 7760
a 61 7772
c 61 7784
a 61 7795
a 61 7807
a 61 7819
g 61 7831
a 61 7844
a 61 7857
t 61 7868
t 61 7880
a 61 7892
g 61 7904
a 61 7918
a 61 7930
a 61 7942
a 61 7955
c 61 7966
c 61 7978
g 61 7990
t 61 8003
a 61 8015
a 61 8027
a 61 8039
a 61 8051
a 61 8063
t 61 8074
a 61 8086
t 58 8097
t 61 8110
g 58 8122
a 58 8135
a 58 8147
g 61 8159
a 61 8172
a 58 8184
c 61 8196
a 58 8208
g 58 8219
a 58 8232
a 58 8244
a 58 8256
t 61 8267
t 58 8279
a 58 8291
c 58 8303
a 58 8314
t 58 8326
g 58 8338
a 58 8351
t 58 8363
g 61 8375
a 61 8388
a 61 8400
a 61 8412
g 61 8424
a 61 8436
a 61 8449
a 61 8461
g 61 8473
a 61 8485
a 61 8497
a 61 8509
t 61 8519
t 61 8531
a 58 8543
g 58 8555
a 61 8568
t 61 8579
a 61 8591
t 61 8602
t 61 8615
g 58 8626
a 58 8639
t 58 8650
a 58 8662
t 58 8673
a 61 8685
t 61 8696
c 61 8709
t 61 8721
a 61 8733
a 61 8745
t 61 8757
g 61 8769
g 58 8781
t 61 8793
t 61 8805
a 61 8817
t 58 8828
a 58 8840
a 58 8852
a 58 8864
c 58 8876
a 61 8888
a 61 8900
a 61 8911
t 61 8923
a 61 8935
a 58 8947
a 58 8959
a 58 8971
a 58 8984
a 61 8995
a 28 9006
g 61 9019
a 61 9031
a 61 9043
a 61 9056
a 61 9067
a 61 9078
g 61 9090
a 61 9103
a 58 9114
g 58 9126
a 58 9138
a 61 9150
c 61 9162
a 58 9173
t 58 9184
a 58 9196
g 58 9207
g 61 9220
a 61 9233
a 58 9244
a 58 9257
c 58 9268
g 58 9280
a 58 9293
t 58 9304
t 58 9316
t 61 9327
g 61 9340
a 61 9352
t 61 9363
g 61 9375
a 61 9387
a 61 9399
g 61 9411
a 61 9423
a 61 9434
a 61 9447
g 61 9458
a 58 9471
t 58 9482
t 58 9493
a 61 9505
a 61 9516
g 58 9529
a 58 9541
t 61 9553
t 61 9564
t 61 9576
t 61 9586
t 61 9598
a 61 9610
c 58 9621
a 58 9634
a 51 9643
g 51 9655
a 58 9668
a 61 9680
a 61 9691
t 61 9702
c 61 9715
g 61 9726
a 61 9739
t 61 9750
a 61 9762
a 61 9773
a 61 9783
a 61 9795
t 61 9806
t 61 9818
a 61 9830
a 61 9841
a 61 9853
t 61 9864
t 61 9875
a 61 9888
g 58 9899
t 58 9911
a 58 9923
t 61 9934
t 61 9945
a 58 9957
t 51 9968
a 51 9980
t 58 9992
t 61 10003
t 58 10015
a 58 10027
g 51 10038
a 51 10051
a 46 10062
a 58 10076
a 58 10085
a 58 10096
g 58 10108
a 58 10121
a 61 10131
a 58 10142
a 61 10153
a 61 10165
t 58 10176
a 58 10188
t 58 10199
t 58 10210
a 51 10222
t 51 10234
c 29 10246
a 46 10258
a 46 10267
g 58 10279
a 61 10292
a 58 10302
t 58 10314
a 58 10326
t 58 10337
a 61 10350
a 61 10361
a 61 10373
a 58 10383
a 58 10393
t 61 10406
t 61 10418
t 61 10429
t 58 10440
g 61 10453
a 51 10465
g 51 10475
a 58 10489
a 51 10499
t 61 10510
g 51 10522
a 46 10534
t 46 10544
a 58 10559
a 51 10569
a 46 10580
a 38 10590
a 23 10604
a 51 10613
a 58 10624
a 58 10634
a 23 10645
a 16 10658
t 61 10670
t 58 10680
g 58 10693
t 61 10705
t 58 10715
g 51 10727
a 51 10739
t 51 10750
g 58 10761
c 21 10773
a 45 10786
a 27 10800
a 12 10806
t 57 10815
a 58 10827
t 58 10839
t 51 10849
g 58 10862
c 58 10874
t 58 10885
a 58 10896
c 61 10907
t 61 10918
g 61 10930
a 51 10943
a 46 10953
a 46 10962
c 41 10975
t 51 10986
a 58 10997
t 58 11008
g 58 11020
a 61 11033
t 61 11044
t 61 11054
g 58 11066
a 51 11077
t 51 11087
a 36 11098
t 46 11110
t 30 11119
a 46 11132
a 46 11141
t 58 11153
g 51 11165
t 51 11177
t 50 11187
g 54 11199
g 25 11210
t 14 11222
g 40 11234
g 15 11245
a 35 11258
g 36 11268
c 46 11281
t 51 11292
a 58 11303
t 61 11315
t 58 11327
t 58 11336
t 58 11347
t 51 11358
g 46 11370
a 58 11383
a 58 11394
a 46 11403
c 58 11414
a 51 11425
t 41 11434
c 58 11447
t 58 11458
a 58 11469
g 57 11481
a 23 11493
c 8 11502
n 2 11508
t 19 11522
a 50 11534
c 52 11547
c 51 11557
t 50 11570
t 45 11580
a 35 11592
a 35 11601
c 17 11613
a 15 11623
c 22 11635
a 27 11648
c 17 11660
c 17 11669
a 37 11682
g 19 11694
a 42 11705
a 25 11716
a 8 11722
g 42 11733
a 43 11746
t 42 11758
t 42 11766
c 28 11778
a 21 11787
t 38 11801
t 15 11814
a 19 11829
t 25 11840
a 20 11850
g 16 11863
a 20 11875
g 25 11885
a 28 11898
a 30 11909
a 18 11919
t 12 11932
a 11 11949
t 37 11962
t 20 11972
a 45 11988
g 35 12002
t 29 12015
g 29 12027
g 35 12037
a 27 12051
a 20 12061
g 8 12074
a 11 12085
c 9 12094
n 2 12100
t 20 12113
c 42 12125
a 42 12136
t 36 12146
g 45 12157
t 45 12170
a 35 12182
a 8 12188
c 39 12198
c 35 12209
c 18 12219
g 20 12233
a 25 12245
g 30 12257
a 17 12268
t 14 12278
a 23 12291
a 26 12299
a 9 12307
c 35 12321
a 20 12333
a 10 12339
g 36 12352
g 36 12363
a 29 12377
a 29 12387
a 29 12403
a 27 12413
t 23 12426
t 14 12439
t 17 12453
c 21 12467
t 20 12477
n 2 12483
a 15 12499
g 12 12510
a 16 12522
t 9 12533
a 15 12544
g 23 12557
g 18 12575
a 12 12586
t 15 12596
a 11 12608
g 13 12617
t 10 12627
g 20 12639
a 30 12650
g 26 12662
t 17 12674
a 11 12690
t 34 12701
t 25 12712
t 10 12724
a 10 12736
a 8 12745
g 15 12750
a 24 12764
t 22 12778
a 8 12793
t 8 12803
a 13 12814
c 26 12826
t 18 12840
t 17 12850
a 19 12866
c 43 12878
t 40 12891
t 25 12901
c 27 12914
t 16 12930
a 31 12944
g 15 12956
a 20 12968
a 41 12978
a 20 12989
t 36 13003
c 40 13015
c 41 13025
g 45 13037
t 36 13050
a 42 13063
a 39 13072
c 41 13086
t 10 13097
t 8 13110
a 8 13121
c 27 13135
c 27 13147
c 8 13158
t 10 13173
a 13 13183
c 25 13196
c 17 13205
a 39 13219
a 32 13230
a 20 13241
g 12 13254
a 15 13267
t 28 13281
t 26 13292
a 35 13306
a 17 13316
t 8 13332
g 16 13343
a 32 13356
a 25 13366
a 20 13377
t 20 13391
g 15 13400
g 8 13406
a 21 13420
c 35 13434
c 37 13445
c 25 13457
t 20 13469
g 11 13482
t 16 13496
t 21 13506
g 16 13520
a 27 13533
a 16 13542
g 14 13555
a 16 13565
g 10 13579
c 16 13590
a 8 13604
g 8 13615
a 23 13626
a 17 13635
t 30 13644
t 25 13655
t 8 13667
n 2 13680
g 17 13692
g 17 13703
g 25 13713
a 30 13727
t 25 13739
a 28 13752
a 38 13762
a 35 13772
t 45 13786
t 45 13797
t 39 13808
t 20 13818
a 14 13831
c 20 13844
a 12 13857
t 20 13870
c 40 13884
c 30 13896
c 30 13907
t 30 13920
t 30 13928
END_DNA

END_SEQUENCE
