# Supplementary material for: Polymorphisms in Pfkelch13 domains before and after the introduction of artemisinin-based combination therapy in Southwest Nigeria
Source: PLoS One. 2025 Mar 31;20(3):e0316479. doi: 10.1371/journal.pone.0316479 (PMC11957316; doi:10.1371/journal.pone.0316479)
Supplement: Supporting information 2 — (ZIP) [file pone.0316479.s002.zip › 018KN2R_PREMIX_Plate_KELCH2_D09.phd.1]

BEGIN_SEQUENCE 018KN2R_PREMIX_D09_1660754318007.ab1

BEGIN_COMMENT

CHROMAT_FILE: 018KN2R_PREMIX_D09_1660754318007.ab1
ABI_THUMBPRINT: 
BASECALLER_VERSION: KB 1.4.2.4
BASECALLER_NAME: ABI basecaller
QUALITY_LEVELS: 50
TIME: Wed Aug 17 12:52:21 2022
TRACE_ARRAY_MIN_INDEX: 
TRACE_ARRAY_MAX_INDEX: 
TRIM: 3 1065
CHEM: 
DYE: 

END_COMMENT

BEGIN_DNA
t 16 11
t 7 18
t 7 30
g 8 41
g 9 53
a 11 67
a 10 78
t 14 90
c 10 102
t 13 115
c 13 126
g 24 129
g 22 139
c 11 142
a 21 153
t 30 166
t 32 174
t 37 180
a 22 191
a 35 201
t 37 212
a 27 222
t 35 232
t 49 245
c 46 257
t 28 269
a 26 278
c 26 289
a 19 296
c 36 307
c 46 319
a 46 329
t 51 343
c 51 355
a 58 366
a 58 377
a 28 388
t 61 400
c 51 412
c 46 424
a 46 433
c 58 445
c 61 458
t 61 471
a 61 482
t 58 494
a 51 506
c 58 517
a 51 527
a 58 536
a 58 547
a 58 559
t 58 570
a 58 581
c 58 592
t 61 605
a 61 616
a 61 629
t 58 640
g 58 653
g 61 667
g 58 680
a 46 694
a 61 705
t 46 715
g 58 727
g 58 740
t 61 753
a 58 764
a 61 775
a 61 786
a 61 796
a 58 808
t 58 818
t 58 830
t 61 842
a 61 854
a 61 865
t 58 876
a 58 888
c 51 899
c 51 912
a 58 922
t 61 935
a 58 947
a 58 959
a 61 971
a 58 983
t 58 994
t 61 1006
c 58 1019
t 58 1031
g 58 1045
c 58 1057
t 58 1071
t 58 1084
c 61 1095
t 61 1108
t 61 1120
t 58 1133
c 51 1144
a 61 1154
a 58 1165
c 58 1176
a 58 1187
a 58 1199
g 58 1211
g 61 1224
c 58 1237
t 61 1250
t 61 1263
c 58 1275
a 46 1286
c 46 1296
t 61 1310
t 61 1323
t 58 1337
c 61 1349
a 58 1360
c 58 1370
t 61 1384
t 58 1397
a 61 1408
a 61 1420
a 61 1432
t 61 1443
c 61 1455
t 61 1468
t 58 1481
t 58 1494
t 58 1507
g 61 1519
g 61 1533
t 58 1545
a 58 1556
t 51 1567
g 61 1579
g 61 1593
g 58 1606
t 58 1618
a 61 1630
t 58 1641
a 58 1653
g 61 1665
t 61 1678
t 61 1691
a 61 1702
a 58 1714
c 58 1726
g 61 1739
g 58 1752
a 58 1766
t 58 1777
t 61 1790
t 61 1802
c 61 1814
t 58 1826
t 58 1839
a 61 1850
a 58 1862
g 58 1874
a 61 1886
a 61 1898
g 61 1910
t 61 1922
t 61 1934
a 61 1945
a 61 1957
g 58 1969
t 58 1982
a 58 1993
t 61 2005
a 61 2016
a 61 2029
t 61 2040
t 61 2053
c 51 2066
t 51 2079
a 58 2090
a 61 2102
a 58 2114
t 51 2126
a 51 2137
a 58 2149
c 58 2161
t 61 2174
c 61 2186
a 61 2197
c 58 2209
t 58 2222
a 58 2234
t 58 2246
c 58 2258
c 51 2271
c 58 2283
t 58 2296
a 61 2308
t 61 2320
c 51 2332
t 51 2345
a 58 2355
a 58 2367
g 58 2379
a 58 2392
a 61 2404
t 61 2415
a 58 2426
t 58 2437
t 58 2450
c 58 2462
t 58 2475
t 61 2488
c 61 2500
c 61 2512
t 58 2524
t 58 2537
g 58 2549
t 58 2561
t 58 2574
t 58 2585
a 61 2597
t 58 2608
c 61 2620
t 61 2632
c 58 2644
t 58 2657
g 58 2669
g 58 2682
t 58 2695
t 58 2707
a 58 2718
c 58 2728
a 58 2740
t 51 2752
g 51 2764
a 46 2777
t 58 2789
g 58 2801
t 58 2814
c 58 2826
t 61 2838
t 61 2851
c 61 2862
c 58 2874
a 51 2885
c 51 2897
t 61 2909
t 58 2922
a 58 2933
a 58 2945
t 61 2957
a 61 2968
a 58 2980
t 51 2992
t 58 3004
t 58 3017
c 58 3029
t 58 3041
c 58 3053
t 61 3066
a 61 3077
t 61 3089
a 61 3100
a 61 3112
a 61 3124
t 61 3135
g 61 3148
a 58 3160
a 61 3172
t 58 3184
c 58 3196
t 58 3208
t 58 3221
t 58 3233
t 58 3245
t 58 3258
g 51 3270
t 51 3282
t 51 3294
g 51 3306
t 51 3318
g 51 3330
t 58 3342
t 58 3354
a 58 3365
a 58 3376
g 61 3388
g 51 3401
t 58 3413
a 51 3425
t 58 3436
g 58 3448
t 58 3460
c 51 3473
t 58 3485
a 51 3497
g 58 3509
a 58 3522
t 61 3533
g 58 3546
t 58 3557
t 58 3569
t 58 3582
c 58 3593
a 58 3605
a 58 3616
a 61 3627
a 61 3639
a 61 3651
t 58 3663
a 58 3675
g 61 3687
c 61 3699
t 61 3712
c 61 3724
c 58 3736
a 58 3747
c 58 3759
c 58 3771
a 51 3782
a 51 3794
c 51 3806
a 58 3818
t 58 3830
t 61 3842
a 61 3854
a 61 3866
t 61 3878
a 61 3889
t 61 3901
c 58 3913
a 58 3925
a 58 3937
t 58 3949
c 51 3961
a 58 3973
t 58 3985
a 61 3997
g 58 4009
t 58 4022
t 58 4034
t 58 4046
c 51 4058
a 58 4069
g 58 4081
t 58 4094
a 58 4105
g 58 4118
c 58 4130
a 58 4141
a 58 4153
t 61 4165
a 61 4177
t 61 4188
t 61 4201
t 61 4213
g 61 4226
c 58 4238
a 58 4249
t 58 4261
c 58 4273
a 58 4285
a 58 4296
c 58 4308
a 58 4320
a 58 4332
t 58 4344
t 58 4356
t 61 4368
t 61 4381
t 61 4393
t 61 4405
t 61 4417
t 61 4430
t 61 4441
t 28 4453
a 58 4465
t 58 4476
c 58 4488
a 51 4500
t 58 4512
t 58 4524
c 58 4537
t 51 4549
c 51 4561
a 46 4572
a 46 4582
a 61 4596
a 58 4607
t 58 4619
t 58 4631
t 61 4643
t 61 4655
t 61 4667
a 58 4679
t 58 4691
a 51 4702
t 51 4714
t 58 4726
c 58 4739
t 58 4751
t 58 4763
g 58 4775
a 58 4788
t 58 4799
a 58 4811
a 58 4822
t 58 4834
a 58 4846
t 58 4857
t 58 4870
t 61 4882
t 61 4894
t 61 4906
c 61 4919
t 61 4931
t 61 4943
t 61 4955
t 61 4967
t 61 4979
c 58 4991
t 58 5003
a 58 5014
a 61 5025
a 58 5037
t 58 5049
a 58 5060
t 58 5072
a 58 5084
a 58 5095
t 58 5107
a 58 5119
c 58 5131
t 58 5144
a 58 5156
a 58 5168
t 58 5180
t 58 5192
t 61 5204
a 58 5216
a 58 5228
t 61 5240
t 61 5252
t 61 5264
t 58 5276
a 51 5288
t 51 5300
c 58 5312
g 51 5325
a 51 5337
t 51 5349
t 58 5361
t 58 5373
c 58 5385
t 58 5398
t 58 5410
g 51 5422
t 51 5434
a 58 5445
a 61 5457
a 61 5468
a 61 5480
a 58 5492
t 51 5504
c 58 5516
t 58 5528
t 58 5540
a 51 5552
a 51 5564
t 58 5576
c 58 5589
t 58 5601
t 58 5613
t 58 5625
c 58 5638
t 58 5650
t 58 5662
c 58 5674
a 58 5685
t 58 5696
c 58 5708
a 58 5720
a 51 5731
a 58 5743
t 58 5755
c 58 5767
g 58 5780
t 58 5793
t 61 5805
t 61 5817
c 61 5829
c 51 5841
t 51 5853
a 58 5865
t 58 5876
g 58 5888
t 58 5901
t 58 5913
c 51 5925
t 51 5937
t 51 5949
c 58 5961
t 58 5974
t 58 5985
t 61 5997
t 61 6009
t 61 6021
c 58 6033
t 58 6045
t 58 6057
t 61 6069
t 61 6081
t 61 6093
t 61 6105
t 61 6116
a 58 6128
t 58 6139
t 58 6151
t 58 6163
g 58 6176
t 58 6188
t 58 6199
t 58 6212
a 58 6223
t 58 6234
a 58 6245
a 58 6257
c 58 6269
c 58 6282
a 58 6293
t 58 6306
t 58 6318
a 58 6330
g 51 6343
a 51 6355
t 58 6367
a 58 6378
t 58 6390
a 58 6402
t 58 6413
c 58 6426
a 58 6437
a 58 6449
t 58 6462
a 58 6473
t 58 6485
c 58 6498
t 51 6511
a 51 6522
a 51 6534
t 58 6546
t 58 6558
t 61 6571
c 58 6583
t 58 6595
t 58 6608
t 61 6620
c 51 6632
t 58 6644
t 58 6656
t 61 6668
c 58 6680
a 58 6691
t 58 6702
c 58 6714
a 58 6726
t 58 6738
g 51 6750
t 51 6762
a 58 6774
a 58 6786
t 58 6797
t 58 6810
t 58 6822
c 58 6834
t 58 6846
g 58 6859
t 58 6871
t 58 6884
c 58 6895
t 58 6907
t 58 6919
c 58 6931
a 58 6942
a 58 6954
t 58 6966
a 58 6977
t 51 6989
t 58 7001
t 61 7013
t 61 7025
t 61 7038
a 51 7049
c 51 7061
g 25 7073
g 41 7085
t 25 7098
t 29 7110
t 61 7122
t 58 7134
c 58 7146
t 58 7158
a 58 7170
a 51 7181
t 51 7193
t 58 7205
c 58 7217
t 58 7229
t 58 7242
t 58 7254
g 58 7266
t 58 7278
a 58 7289
c 58 7301
a 58 7312
a 58 7324
t 58 7336
c 58 7348
g 58 7360
t 58 7373
a 58 7385
c 58 7396
t 58 7409
c 58 7421
t 58 7433
t 58 7445
t 61 7458
c 61 7470
c 58 7481
a 51 7492
t 51 7504
t 61 7516
t 61 7528
c 61 7540
t 61 7553
a 58 7564
g 58 7577
t 58 7590
t 58 7601
c 61 7613
t 58 7625
t 61 7637
t 58 7649
c 58 7661
t 58 7673
t 58 7685
a 58 7697
t 58 7708
c 58 7721
t 58 7732
t 58 7745
t 61 7757
a 61 7768
a 61 7780
a 58 7792
t 58 7805
a 51 7816
a 51 7829
t 51 7841
t 58 7853
t 61 7866
a 58 7877
t 58 7889
c 58 7902
t 58 7914
t 58 7926
t 61 7938
t 61 7950
t 58 7963
c 58 7975
t 58 7986
c 26 7998
g 18 8010
a 26 8022
a 58 8035
t 58 8047
a 58 8059
a 61 8071
a 61 8083
a 58 8095
t 58 8108
t 58 8119
c 58 8131
a 51 8143
t 51 8155
t 58 8167
t 61 8180
g 58 8192
t 58 8204
g 51 8216
t 51 8229
c 58 8240
t 61 8253
t 61 8265
t 61 8277
t 61 8288
t 61 8300
t 61 8312
a 61 8324
a 61 8335
c 61 8347
c 58 8359
a 58 8371
a 58 8383
t 61 8395
t 58 8407
a 51 8419
a 51 8431
t 61 8443
a 61 8455
a 61 8467
a 61 8480
t 61 8492
g 58 8504
t 58 8516
a 58 8528
a 61 8541
t 61 8552
t 58 8565
c 58 8577
t 58 8589
t 61 8601
a 61 8614
a 61 8625
a 58 8637
t 58 8649
c 58 8661
a 58 8673
c 58 8685
c 58 8697
t 51 8709
a 51 8721
c 58 8733
c 51 8745
a 58 8756
t 58 8769
a 58 8781
t 61 8793
t 61 8805
t 61 8817
t 58 8829
c 58 8841
a 58 8853
a 58 8865
a 61 8877
a 58 8888
t 58 8900
c 58 8912
a 58 8924
c 58 8935
t 58 8948
a 58 8960
g 51 8973
c 51 8985
a 61 8997
t 61 9009
c 58 9021
a 51 9032
c 51 9044
t 58 9056
t 58 9069
a 61 9081
a 61 9093
t 61 9105
t 58 9117
c 58 9129
c 51 9141
g 51 9153
t 51 9167
t 58 9178
t 61 9189
c 58 9201
a 51 9212
a 51 9223
t 51 9235
a 51 9247
a 51 9259
t 58 9272
t 58 9284
t 61 9296
t 58 9307
c 58 9320
t 58 9332
t 58 9343
t 61 9355
t 58 9366
c 58 9379
a 58 9390
t 58 9401
a 58 9414
a 58 9425
g 58 9437
t 58 9450
a 58 9461
t 58 9472
c 58 9485
a 61 9497
t 61 9509
t 61 9520
t 58 9532
a 58 9544
c 58 9556
a 58 9567
t 58 9579
t 58 9590
a 58 9603
t 58 9615
t 61 9627
t 58 9638
a 58 9650
c 58 9662
a 58 9673
g 58 9686
t 51 9699
t 51 9710
g 58 9722
a 61 9735
a 61 9747
a 61 9759
a 58 9772
t 58 9784
g 58 9796
t 51 9808
t 58 9820
t 61 9832
t 61 9843
t 61 9854
a 61 9867
a 61 9878
a 58 9890
t 51 9903
t 51 9914
g 58 9926
t 58 9939
t 58 9950
t 61 9961
a 61 9974
a 58 9985
t 58 9997
c 58 10010
c 58 10021
a 51 10033
g 58 10045
a 58 10058
a 58 10069
t 58 10081
c 58 10093
a 58 10105
t 58 10116
c 58 10129
a 58 10140
t 61 10152
t 58 10163
t 58 10174
a 58 10187
t 51 10198
a 51 10212
a 51 10222
g 58 10235
a 51 10247
t 58 10260
t 58 10271
t 51 10282
g 58 10295
c 58 10307
t 58 10319
g 58 10331
c 58 10343
a 58 10354
t 58 10366
c 58 10378
t 58 10390
a 58 10402
a 61 10414
a 61 10427
a 58 10440
a 51 10452
a 28 10463
t 51 10475
t 51 10485
c 51 10497
t 51 10509
c 58 10521
t 61 10534
t 61 10546
t 58 10557
t 58 10568
t 58 10580
t 51 10590
g 46 10603
t 46 10616
t 46 10626
g 58 10639
g 26 10649
t 16 10661
a 26 10673
t 58 10686
t 58 10697
c 58 10709
a 58 10719
t 58 10731
a 61 10744
a 58 10755
t 61 10768
t 51 10778
g 58 10791
a 58 10804
t 58 10815
g 58 10828
g 58 10839
a 41 10852
g 34 10864
a 51 10877
a 46 10889
t 58 10902
t 51 10912
c 51 10923
a 51 10934
t 46 10945
a 51 10957
t 58 10969
t 51 10979
a 58 10993
t 51 11005
t 51 11015
a 51 11028
t 58 11041
t 51 11051
a 58 11065
a 35 11074
t 50 11086
a 40 11100
a 40 11110
g 41 11123
a 35 11136
t 40 11149
t 36 11159
a 46 11170
t 51 11183
t 51 11193
a 51 11206
g 29 11217
t 29 11231
t 29 11239
a 36 11253
t 45 11264
a 36 11276
t 31 11289
t 31 11299
a 31 11312
t 50 11325
t 46 11335
t 46 11347
g 51 11360
c 50 11372
t 45 11383
g 30 11396
g 20 11406
c 22 11420
a 40 11432
g 33 11444
a 20 11456
t 20 11471
a 46 11488
t 46 11501
t 41 11511
a 46 11524
t 46 11536
t 46 11546
a 46 11559
t 46 11572
t 45 11582
a 45 11595
t 40 11607
t 35 11617
a 35 11630
t 45 11642
t 40 11652
a 31 11665
t 28 11675
g 24 11689
a 21 11703
t 28 11719
a 47 11732
a 40 11743
a 30 11754
t 12 11765
a 33 11775
t 25 11787
a 25 11800
a 25 11810
t 35 11823
a 35 11836
a 13 11846
t 49 11860
t 50 11866
t 28 11878
t 21 11889
c 46 11903
a 51 11915
t 52 11928
t 50 11938
t 50 11949
g 40 11962
g 40 11971
a 40 11984
a 25 11994
t 13 12007
a 25 12021
g 15 12033
a 20 12046
a 20 12057
t 30 12068
c 40 12080
t 54 12094
t 52 12105
t 51 12118
t 51 12130
t 52 12141
t 51 12150
t 50 12163
t 49 12175
t 17 12185
a 22 12198
t 47 12209
t 41 12219
t 35 12229
a 41 12244
a 28 12253
c 14 12266
a 17 12278
a 17 12286
a 16 12296
t 38 12310
t 33 12321
a 25 12334
t 29 12346
t 23 12358
t 20 12368
a 45 12383
a 39 12395
a 28 12406
t 18 12421
a 28 12431
t 35 12444
t 35 12454
t 25 12465
a 36 12478
t 46 12491
t 46 12502
t 33 12513
c 36 12527
c 35 12537
t 20 12549
a 13 12560
t 15 12571
a 15 12582
t 25 12594
t 41 12605
a 41 12618
t 41 12630
c 41 12642
t 47 12654
t 47 12666
t 17 12678
a 37 12690
g 10 12701
a 35 12715
END_DNA

END_SEQUENCE
