# Supplementary material for: Polymorphisms in Pfkelch13 domains before and after the introduction of artemisinin-based combination therapy in Southwest Nigeria
Source: PLoS One. 2025 Mar 31;20(3):e0316479. doi: 10.1371/journal.pone.0316479 (PMC11957316; doi:10.1371/journal.pone.0316479)
Supplement: Supporting information 2 — (ZIP) [file pone.0316479.s002.zip › 018KNIFW_PREMIX_Plate_CORKELCH_E05.phd.1]

BEGIN_SEQUENCE 018KNIFW_PREMIX_E05_1660755791661.ab1

BEGIN_COMMENT

CHROMAT_FILE: 018KNIFW_PREMIX_E05_1660755791661.ab1
ABI_THUMBPRINT: 
BASECALLER_VERSION: KB 1.4.2.4
BASECALLER_NAME: ABI basecaller
QUALITY_LEVELS: 50
TIME: Wed Aug 17 13:12:29 2022
TRACE_ARRAY_MIN_INDEX: 
TRACE_ARRAY_MAX_INDEX: 
TRIM: 0 816
CHEM: 
DYE: 

END_COMMENT

BEGIN_DNA
a 7 12
a 16 18
t 7 30
g 9 42
g 9 53
c 14 66
a 10 78
a 8 90
t 15 102
t 22 113
t 21 128
t 15 139
a 28 144
c 26 154
a 20 166
t 31 179
t 47 192
c 49 205
c 41 217
a 27 230
t 51 242
t 58 255
a 28 266
g 58 278
t 46 290
a 28 300
t 31 310
t 58 323
t 61 335
t 58 347
g 58 361
t 61 372
a 61 382
t 58 392
a 58 403
g 58 415
g 58 429
t 61 441
g 61 453
g 46 466
a 29 479
t 31 488
t 58 501
t 61 513
g 58 524
a 58 537
t 58 547
g 61 559
g 61 573
t 61 584
g 61 596
t 61 607
a 58 618
g 58 628
a 51 641
a 58 651
t 58 661
a 58 672
t 58 681
t 58 694
t 58 706
a 61 717
a 61 727
a 58 738
t 58 749
t 58 761
c 58 773
g 58 785
a 61 798
t 58 808
g 58 820
g 58 833
a 58 846
a 58 857
t 58 867
t 58 878
a 58 889
t 58 900
t 58 912
a 58 924
g 58 936
a 58 949
t 61 959
a 58 971
t 58 981
t 61 994
a 61 1005
g 61 1018
t 58 1030
c 58 1042
a 58 1053
a 58 1064
c 58 1075
a 61 1086
a 58 1098
t 61 1110
g 58 1122
c 58 1135
t 58 1148
g 58 1160
g 58 1174
c 61 1186
g 58 1199
t 58 1211
a 61 1223
t 61 1233
g 61 1245
t 61 1258
g 58 1270
t 58 1282
a 58 1294
c 58 1304
a 58 1315
c 58 1326
c 61 1338
t 61 1352
a 61 1363
t 58 1376
g 58 1388
t 58 1401
c 58 1413
t 58 1425
a 58 1436
c 58 1447
c 61 1459
a 61 1470
a 61 1481
a 61 1493
a 61 1504
a 61 1516
a 61 1527
g 58 1539
c 58 1550
t 58 1563
t 61 1575
a 61 1587
t 61 1598
t 61 1611
t 61 1623
t 58 1635
g 58 1648
g 58 1661
a 61 1673
a 61 1684
g 61 1696
t 61 1708
g 58 1719
c 58 1730
t 61 1744
g 58 1756
t 58 1768
a 58 1779
t 58 1791
t 61 1803
g 61 1815
a 61 1827
a 61 1839
t 61 1850
a 61 1861
a 61 1873
t 61 1884
t 61 1897
t 61 1909
c 61 1921
t 58 1934
t 58 1946
a 61 1957
t 61 1969
a 61 1980
c 61 1991
g 61 2004
t 61 2016
t 61 2029
t 61 2041
t 61 2054
t 61 2066
g 61 2078
g 61 2091
t 61 2103
g 58 2114
g 58 2127
t 61 2139
a 61 2150
a 61 2161
t 61 2172
a 61 2183
a 58 2195
c 58 2207
t 58 2220
a 58 2231
t 61 2243
g 58 2255
a 58 2269
t 58 2280
t 58 2292
a 61 2303
t 61 2315
a 61 2326
a 61 2338
g 61 2351
g 61 2364
c 61 2376
t 61 2388
t 61 2400
t 61 2413
a 61 2424
t 61 2435
t 61 2448
t 61 2460
g 58 2472
a 61 2484
a 61 2496
a 61 2507
c 61 2518
t 58 2531
g 58 2543
a 58 2556
g 58 2567
g 61 2581
t 61 2593
g 61 2605
t 61 2616
a 58 2628
t 58 2639
g 61 2651
a 61 2664
t 61 2675
c 61 2687
g 61 2700
t 61 2712
t 58 2725
t 58 2737
a 58 2748
a 61 2759
g 61 2771
a 61 2784
g 61 2796
a 58 2808
t 58 2818
g 58 2831
t 61 2843
a 58 2854
t 58 2866
g 61 2878
g 61 2892
t 61 2903
a 58 2915
t 58 2926
g 58 2939
t 58 2951
t 61 2963
t 61 2976
c 61 2987
a 61 2998
a 58 3010
g 58 3022
t 58 3034
a 61 3045
a 58 3057
t 58 3069
t 58 3081
t 61 3093
a 61 3104
a 61 3116
a 61 3128
t 61 3139
a 61 3151
t 61 3163
a 58 3174
c 58 3186
c 61 3198
t 61 3211
a 61 3223
g 61 3235
a 61 3248
a 61 3260
g 61 3272
a 61 3284
a 61 3296
a 61 3307
t 61 3318
a 61 3330
a 58 3341
t 58 3353
t 61 3366
g 61 3379
t 61 3390
g 58 3403
g 58 3416
t 58 3428
g 58 3440
t 58 3452
t 58 3464
a 58 3475
c 58 3486
g 61 3499
t 61 3511
c 61 3523
a 61 3534
a 61 3546
a 61 3558
t 58 3570
g 58 3582
g 58 3595
t 61 3607
a 61 3618
g 61 3631
a 61 3643
a 61 3655
t 61 3666
t 61 3678
t 61 3690
a 61 3701
t 58 3713
t 61 3725
g 58 3738
t 61 3749
a 61 3761
t 61 3772
t 61 3784
g 61 3797
g 61 3810
g 61 3822
g 61 3834
g 58 3847
a 58 3860
t 61 3871
a 58 3883
t 58 3894
g 61 3906
a 61 3919
t 61 3930
g 61 3943
g 61 3956
c 61 3968
t 61 3981
c 61 3993
t 61 4005
t 61 4018
c 61 4029
t 61 4042
a 61 4053
t 61 4064
t 61 4077
a 61 4088
t 61 4099
a 58 4111
c 61 4123
c 61 4135
g 61 4148
a 61 4160
a 61 4172
t 61 4184
g 61 4196
t 61 4208
a 61 4220
g 61 4232
a 61 4245
a 61 4257
g 61 4269
c 61 4281
a 61 4292
t 61 4304
a 61 4316
t 61 4328
g 58 4340
a 58 4353
t 58 4365
c 58 4377
a 58 4389
t 61 4401
c 61 4413
g 61 4426
t 61 4439
a 61 4451
t 61 4463
g 61 4475
a 58 4487
a 58 4499
a 58 4511
g 58 4523
c 61 4535
a 61 4546
t 58 4558
g 61 4570
g 61 4582
g 61 4595
t 61 4608
a 61 4620
g 61 4632
a 61 4644
g 61 4656
g 61 4669
t 61 4680
g 61 4692
g 61 4705
c 61 4717
a 61 4728
c 58 4740
c 61 4752
t 61 4765
t 61 4777
t 61 4790
g 58 4802
a 58 4814
a 61 4825
t 61 4837
a 61 4848
c 61 4860
c 61 4872
c 61 4884
c 61 4896
t 61 4909
a 61 4920
g 58 4932
a 58 4945
t 61 4956
c 61 4968
a 58 4979
t 58 4991
c 58 5003
a 58 5015
g 61 5027
c 61 5039
t 61 5052
a 61 5063
t 61 5075
g 61 5087
t 61 5100
g 61 5112
t 61 5124
g 61 5136
t 61 5148
t 61 5160
g 61 5173
c 61 5184
t 61 5197
t 61 5209
t 61 5221
t 58 5233
g 61 5245
a 61 5257
t 61 5268
a 61 5280
a 61 5291
t 61 5303
a 61 5314
a 61 5326
a 61 5338
a 61 5350
t 61 5361
t 61 5374
t 61 5386
a 58 5397
t 58 5409
g 61 5422
t 61 5434
c 61 5446
a 58 5457
t 58 5469
t 61 5481
g 61 5494
g 61 5507
t 61 5519
g 61 5531
g 61 5543
a 61 5556
a 61 5567
c 61 5579
t 61 5591
a 61 5602
a 61 5614
t 61 5626
g 61 5639
g 61 5651
t 61 5664
g 61 5676
a 61 5689
g 61 5700
a 61 5713
g 58 5725
a 58 5737
t 61 5748
t 61 5760
a 61 5771
a 61 5783
a 61 5795
t 61 5807
t 61 5819
c 61 5831
t 61 5843
a 61 5855
t 61 5867
t 61 5879
g 58 5892
a 58 5904
a 61 5916
g 61 5928
t 61 5940
a 61 5951
t 61 5962
a 58 5974
t 58 5986
g 58 5999
a 58 6011
a 58 6023
g 61 6035
a 61 6048
a 61 6059
a 61 6071
a 61 6083
a 61 6095
a 58 6106
t 58 6118
g 58 6130
a 61 6142
a 61 6154
t 61 6166
a 61 6178
a 61 6189
a 61 6201
t 61 6213
g 61 6226
g 61 6239
g 61 6251
a 61 6264
a 61 6275
c 61 6287
a 61 6299
a 61 6310
t 61 6322
t 61 6335
t 61 6347
c 61 6359
c 61 6371
a 61 6382
t 61 6394
a 61 6406
t 61 6418
g 61 6430
c 61 6442
c 61 6454
t 58 6467
t 58 6479
a 61 6491
t 61 6503
t 61 6515
a 61 6526
g 61 6538
a 58 6550
a 58 6562
g 61 6574
c 61 6586
t 61 6599
a 61 6610
g 61 6622
a 61 6635
a 61 6647
g 61 6659
t 61 6671
t 61 6682
c 58 6694
a 58 6706
g 61 6719
g 58 6731
a 58 6743
g 61 6755
c 61 6767
a 61 6779
g 61 6791
c 61 6803
t 61 6815
t 61 6828
t 61 6840
t 61 6852
a 61 6863
a 58 6875
t 58 6886
t 58 6898
a 61 6910
c 61 6921
c 61 6934
t 61 6946
t 61 6958
a 61 6970
a 61 6982
t 61 6993
c 61 7005
a 61 7016
a 61 7028
a 61 7040
t 61 7051
a 61 7063
t 61 7074
a 58 7086
t 58 7098
g 61 7111
t 61 7122
t 61 7135
g 61 7147
t 61 7159
t 61 7172
g 61 7184
g 61 7197
a 61 7210
g 58 7222
g 58 7234
t 61 7246
a 61 7258
t 61 7269
t 61 7282
g 61 7294
a 61 7308
t 61 7319
a 61 7331
a 61 7344
t 61 7356
g 61 7368
a 61 7381
a 61 7394
c 61 7406
a 61 7417
t 61 7429
a 61 7441
a 61 7454
c 61 7466
a 61 7478
t 61 7490
a 61 7503
t 61 7515
t 61 7528
a 61 7540
g 61 7552
a 61 7566
t 61 7578
t 61 7590
c 61 7602
c 61 7614
g 61 7627
t 61 7639
t 61 7652
g 61 7664
a 61 7677
a 61 7689
c 61 7700
a 61 7712
a 61 7724
t 58 7736
a 58 7748
t 58 7760
c 61 7773
a 61 7784
a 61 7797
c 58 7809
c 58 7821
a 58 7833
t 61 7845
t 61 7858
t 61 7870
a 61 7882
a 61 7894
t 61 7906
a 61 7919
a 61 7931
a 61 7943
a 61 7956
g 61 7968
a 61 7981
t 61 7993
g 61 8005
g 58 8017
c 58 8030
a 58 8042
a 61 8054
t 61 8065
t 61 8077
t 61 8090
c 61 8102
t 61 8114
a 61 8126
a 61 8138
a 61 8151
t 61 8163
g 61 8175
g 61 8188
t 61 8200
g 61 8212
t 61 8224
a 58 8236
c 58 8248
c 58 8260
a 58 8271
g 58 8284
a 58 8298
g 58 8309
a 58 8323
a 61 8335
a 61 8348
a 61 8360
a 61 8372
a 61 8384
a 28 8396
t 58 8408
g 61 8420
a 58 8433
a 58 8445
t 58 8457
t 61 8469
t 61 8482
t 61 8494
g 61 8507
g 58 8519
a 58 8532
g 61 8544
c 61 8556
t 61 8568
g 61 8580
c 61 8592
c 61 8604
a 61 8615
c 61 8627
a 61 8639
t 61 8650
t 61 8663
g 61 8675
t 58 8688
c 51 8700
a 51 8712
g 51 8724
a 58 8737
t 58 8748
t 61 8760
c 61 8772
t 61 8784
t 61 8797
a 61 8808
t 61 8820
a 61 8832
t 61 8843
a 61 8855
a 61 8867
t 61 8879
t 61 8891
a 61 8904
c 61 8916
a 61 8927
g 58 8940
g 58 8953
a 58 8966
g 61 8978
g 61 8991
a 61 9004
g 61 9015
a 61 9028
a 61 9039
a 58 9051
a 58 9064
t 58 9076
g 61 9088
g 61 9101
c 61 9113
g 61 9126
a 61 9138
a 61 9151
g 58 9163
t 58 9175
t 61 9187
c 61 9199
t 61 9210
a 61 9222
a 61 9234
a 61 9246
t 61 9258
t 61 9270
c 61 9282
a 61 9293
t 61 9305
g 61 9317
t 58 9329
c 61 9341
a 61 9352
t 61 9364
t 61 9375
t 58 9388
c 58 9400
t 61 9412
t 61 9423
t 61 9436
t 61 9447
c 61 9459
a 58 9470
c 58 9481
c 46 9492
a 46 9502
g 58 9516
a 51 9529
t 58 9540
a 58 9552
c 58 9563
a 58 9575
a 53 9586
a 50 9598
t 48 9609
g 44 9622
a 32 9635
t 39 9649
g 25 9662
c 7 9674
a 7 9686
n 2 9697
n 2 9710
n 2 9722
n 2 9734
n 2 9748
n 2 9759
n 2 9772
n 2 9783
n 2 9797
n 2 9806
END_DNA

END_SEQUENCE
