# Supplementary material for: Polymorphisms in Pfkelch13 domains before and after the introduction of artemisinin-based combination therapy in Southwest Nigeria
Source: PLoS One. 2025 Mar 31;20(3):e0316479. doi: 10.1371/journal.pone.0316479 (PMC11957316; doi:10.1371/journal.pone.0316479)
Supplement: Supporting information 2 — (ZIP) [file pone.0316479.s002.zip › 019KN1R_PREMIX_Plate_KELCH1_B08.phd.1]

BEGIN_SEQUENCE 019KN1R_PREMIX_B08_1660754355718.ab1

BEGIN_COMMENT

CHROMAT_FILE: 019KN1R_PREMIX_B08_1660754355718.ab1
ABI_THUMBPRINT: 
BASECALLER_VERSION: KB 1.4.2.4
BASECALLER_NAME: ABI basecaller
QUALITY_LEVELS: 50
TIME: Wed Aug 17 12:48:24 2022
TRACE_ARRAY_MIN_INDEX: 
TRACE_ARRAY_MAX_INDEX: 
TRIM: 1 814
CHEM: 
DYE: 

END_COMMENT

BEGIN_DNA
a 7 9
c 16 20
c 7 31
g 9 44
g 14 56
a 13 68
a 16 80
a 18 92
g 24 105
a 16 118
c 10 127
t 10 139
g 47 151
a 42 164
a 20 174
t 25 186
t 49 197
t 50 207
a 28 218
g 46 229
a 46 241
a 26 250
c 58 263
t 51 274
t 58 286
c 51 299
g 58 309
c 46 321
c 46 333
a 28 342
t 31 354
t 61 367
t 61 380
t 58 392
c 61 404
t 61 416
c 61 427
c 61 438
t 61 450
c 61 462
c 61 473
t 58 485
g 58 496
t 58 510
a 61 520
a 58 531
t 58 541
t 58 553
a 61 563
t 61 573
a 61 584
t 58 594
a 61 606
a 58 618
g 58 629
a 46 642
a 58 654
t 58 664
c 61 676
t 58 688
g 46 700
a 46 714
c 61 725
a 61 735
a 61 745
t 58 757
g 61 769
t 58 782
g 58 794
g 58 808
c 58 820
a 58 832
g 58 843
c 61 855
t 58 868
c 61 880
c 61 892
a 58 902
a 58 913
a 61 924
a 61 936
t 61 946
t 61 959
c 61 971
a 58 982
t 58 993
t 61 1006
t 61 1019
t 61 1032
t 61 1044
t 61 1057
t 58 1069
c 58 1081
t 58 1093
c 61 1105
t 61 1117
g 61 1129
g 58 1143
t 58 1155
a 61 1167
c 61 1177
a 61 1187
c 61 1198
c 58 1211
a 58 1222
t 61 1234
t 58 1248
t 58 1261
a 58 1273
g 58 1285
a 58 1298
a 58 1310
a 58 1321
t 58 1332
t 61 1344
g 61 1357
c 58 1369
c 61 1382
a 58 1392
t 61 1404
c 61 1417
t 61 1430
t 61 1443
t 58 1456
t 58 1468
a 58 1479
t 58 1490
t 58 1503
a 58 1514
a 61 1525
a 58 1537
t 58 1549
g 61 1561
g 61 1575
t 61 1587
t 61 1600
g 58 1612
a 58 1625
t 61 1636
a 58 1648
t 58 1659
t 61 1672
g 61 1685
t 61 1697
t 58 1710
c 58 1723
a 58 1733
a 61 1744
c 61 1756
g 58 1768
g 58 1781
a 58 1796
a 58 1808
t 58 1819
c 58 1831
t 61 1844
a 61 1855
a 61 1867
t 61 1879
a 58 1890
t 58 1902
g 61 1915
t 61 1927
t 61 1940
a 58 1951
t 58 1963
g 61 1976
t 61 1988
t 58 2001
c 58 2013
a 58 2024
t 61 2036
t 61 2049
a 61 2060
t 61 2072
c 61 2085
a 61 2096
a 61 2107
t 61 2119
a 61 2131
c 61 2143
c 61 2156
t 61 2169
c 58 2181
c 61 2194
a 61 2204
a 61 2216
c 61 2228
a 61 2239
a 61 2251
c 61 2263
a 61 2274
t 61 2286
a 61 2298
t 61 2310
a 61 2322
t 61 2334
t 61 2347
t 61 2359
g 58 2372
a 58 2385
t 61 2396
t 61 2409
a 61 2420
a 58 2432
g 61 2444
g 61 2457
t 61 2469
a 61 2480
a 61 2492
t 61 2503
t 61 2516
a 61 2527
a 61 2539
a 61 2551
a 61 2563
g 61 2576
c 61 2588
t 61 2600
g 61 2612
c 61 2625
t 58 2637
c 61 2650
c 61 2662
t 61 2674
g 61 2686
a 61 2699
a 61 2710
c 58 2722
t 58 2734
t 61 2746
c 61 2758
t 61 2770
a 58 2782
g 61 2793
c 61 2806
t 61 2819
t 61 2831
c 61 2843
t 61 2855
a 61 2866
a 61 2877
t 61 2889
a 61 2900
a 61 2912
g 61 2924
g 58 2937
c 61 2949
a 61 2961
t 61 2972
a 61 2984
t 61 2995
g 61 3008
g 61 3021
a 61 3034
a 61 3045
a 61 3057
t 61 3068
t 61 3080
g 61 3093
t 61 3105
t 61 3117
c 61 3130
c 58 3141
c 58 3153
a 58 3164
t 61 3176
t 61 3188
t 61 3201
a 61 3212
t 58 3223
t 58 3236
c 58 3248
a 58 3259
t 61 3270
t 61 3283
t 61 3295
t 61 3308
t 61 3320
t 58 3332
c 58 3344
t 61 3356
t 61 3368
c 61 3380
a 61 3390
t 61 3402
a 61 3413
t 61 3425
a 61 3436
c 61 3448
t 61 3460
t 58 3473
c 58 3486
a 61 3496
a 61 3508
t 61 3520
a 61 3532
g 61 3544
a 58 3557
a 61 3569
t 61 3580
t 61 3592
t 61 3604
a 61 3615
a 58 3627
t 58 3639
c 61 3652
t 61 3664
c 61 3677
t 61 3689
c 61 3701
a 61 3712
c 61 3724
c 61 3736
a 58 3747
t 61 3759
t 61 3771
a 61 3783
g 61 3795
t 61 3808
t 61 3820
c 58 3832
c 58 3844
a 58 3855
c 61 3867
c 61 3879
a 58 3890
a 61 3902
t 61 3914
g 61 3926
a 58 3939
c 61 3951
a 61 3962
t 61 3974
a 61 3986
a 61 3998
a 61 4010
t 61 4022
t 61 4034
t 61 4046
t 61 4059
a 58 4070
t 58 4082
t 58 4094
a 58 4106
t 58 4117
c 58 4130
a 58 4141
a 58 4153
a 61 4165
a 61 4177
g 61 4189
c 61 4202
a 58 4213
a 58 4225
c 58 4237
a 61 4248
c 58 4260
a 58 4272
c 58 4284
a 58 4296
t 61 4308
a 58 4320
g 58 4332
c 58 4346
t 58 4359
g 58 4371
a 58 4384
t 58 4395
g 58 4408
a 58 4421
t 58 4432
c 61 4445
t 61 4457
a 61 4469
g 61 4481
g 61 4493
g 61 4506
g 61 4518
t 61 4530
a 61 4542
t 61 4553
t 61 4565
c 61 4578
a 61 4589
a 61 4600
a 61 4612
g 61 4624
g 61 4637
t 61 4649
g 61 4661
c 58 4673
c 61 4685
a 61 4696
c 61 4708
c 61 4720
t 61 4733
c 61 4746
t 61 4758
a 61 4769
c 61 4781
c 61 4793
c 61 4805
a 61 4816
t 61 4828
g 61 4839
c 61 4853
t 61 4865
t 61 4877
t 58 4889
c 58 4901
a 58 4912
t 61 4923
a 61 4935
c 61 4947
g 58 4958
a 58 4971
t 58 4983
g 58 4995
a 58 5008
t 58 5019
c 58 5031
a 61 5042
t 61 5054
a 61 5066
t 61 5078
g 61 5090
c 61 5103
t 61 5115
t 61 5127
c 61 5140
t 61 5151
a 61 5163
c 61 5175
a 61 5186
t 61 5197
t 61 5210
c 61 5223
g 61 5234
g 58 5247
t 61 5259
a 61 5271
t 61 5282
a 61 5294
a 61 5305
t 58 5317
a 61 5329
g 61 5341
a 61 5354
a 61 5366
g 58 5378
a 58 5390
g 58 5402
c 58 5414
c 61 5426
a 61 5437
t 61 5449
c 61 5462
a 61 5473
t 61 5485
a 61 5497
t 61 5508
c 61 5521
c 61 5533
c 61 5545
c 61 5557
c 61 5569
a 61 5580
a 61 5592
t 61 5604
a 61 5615
c 61 5627
a 61 5639
a 61 5650
t 61 5662
a 61 5674
a 61 5686
a 61 5698
t 61 5710
t 61 5722
c 58 5735
t 58 5746
a 58 5758
c 58 5770
c 61 5782
a 61 5793
t 61 5805
t 61 5818
t 61 5830
g 61 5842
a 61 5855
c 61 5867
g 61 5878
t 61 5890
a 61 5902
a 61 5914
c 61 5926
a 61 5937
c 61 5949
c 61 5961
a 61 5972
c 61 5984
a 61 5996
a 61 6008
t 61 6020
t 61 6032
a 61 6044
t 61 6055
t 61 6068
t 61 6080
c 61 6093
t 61 6104
t 58 6116
c 58 6129
t 61 6141
a 58 6152
g 58 6164
g 58 6176
t 61 6188
a 61 6200
t 61 6211
a 61 6222
t 58 6234
t 58 6246
t 58 6258
a 61 6270
a 61 6282
a 61 6293
t 61 6305
t 61 6317
a 61 6329
c 61 6341
t 61 6353
t 61 6366
g 61 6378
a 61 6391
a 61 6402
a 61 6414
c 61 6426
a 61 6437
t 61 6449
a 61 6460
c 58 6473
c 58 6485
a 61 6496
t 61 6508
a 61 6520
c 61 6533
a 58 6544
t 61 6556
c 61 6569
t 61 6581
c 61 6594
t 61 6606
t 61 6618
a 61 6630
a 61 6641
a 61 6653
c 61 6665
g 61 6677
a 61 6689
t 58 6700
c 58 6713
a 61 6724
t 61 6735
a 61 6747
c 61 6760
a 61 6771
c 61 6783
c 61 6796
t 61 6808
c 61 6821
a 61 6832
g 61 6844
t 61 6857
t 61 6869
t 61 6881
c 61 6893
a 61 6904
a 61 6915
a 61 6927
t 61 6938
a 61 6950
a 61 6962
a 61 6974
g 61 6986
c 58 6999
c 58 7011
t 61 7023
t 61 7035
a 61 7047
t 61 7058
a 61 7070
a 58 7082
t 58 7093
c 58 7106
a 61 7117
t 61 7129
a 61 7141
g 61 7153
t 58 7166
t 58 7178
a 61 7190
t 61 7201
t 61 7213
a 61 7226
c 58 7238
c 58 7250
a 58 7261
c 58 7274
c 58 7286
a 58 7297
a 61 7310
a 61 7322
a 61 7335
a 58 7348
c 58 7360
g 58 7372
t 58 7384
a 58 7396
t 58 7408
a 61 7420
a 58 7433
g 58 7445
a 58 7458
a 58 7471
a 58 7483
t 61 7494
t 61 7507
a 61 7519
t 61 7530
t 58 7543
c 58 7556
a 61 7567
a 61 7579
t 61 7591
a 61 7603
c 61 7616
a 58 7627
g 58 7640
c 58 7653
a 58 7665
c 58 7677
t 58 7689
t 61 7701
c 58 7714
c 61 7726
a 58 7737
a 58 7749
a 61 7761
a 61 7774
t 61 7785
a 61 7797
a 61 7810
g 58 7822
c 58 7835
t 58 7847
t 61 7859
t 61 7871
t 61 7883
t 61 7895
t 61 7908
g 58 7920
g 58 7932
t 61 7944
a 58 7956
g 58 7967
a 61 7980
c 61 7992
a 61 8004
t 61 8015
a 61 8028
g 61 8040
g 61 8053
t 61 8065
g 61 8077
t 61 8089
a 61 8101
c 61 8113
a 61 8125
c 61 8137
a 61 8148
t 61 8160
a 61 8173
c 61 8185
g 61 8197
c 58 8211
c 58 8223
a 58 8235
g 61 8246
c 58 8260
a 58 8271
t 58 8283
t 61 8295
g 61 8307
t 61 8320
t 61 8332
g 58 8344
a 58 8357
c 61 8369
t 61 8381
a 61 8392
a 61 8405
t 61 8416
a 61 8429
t 61 8440
c 58 8453
t 58 8465
a 58 8477
a 61 8490
t 61 8501
a 58 8513
a 58 8526
t 58 8538
t 61 8550
c 58 8563
c 58 8575
a 58 8586
t 58 8598
c 61 8611
g 61 8622
a 58 8636
a 58 8648
t 61 8659
t 61 8672
t 61 8684
a 61 8695
a 61 8707
a 61 8720
t 61 8731
a 61 8743
t 61 8755
t 61 8767
c 61 8781
t 61 8792
a 61 8804
c 58 8816
a 58 8828
c 58 8840
c 61 8852
a 58 8864
t 58 8876
c 58 8889
a 58 8900
a 61 8912
a 61 8925
t 61 8936
c 58 8949
c 58 8961
a 61 8973
c 61 8985
c 61 8997
t 61 9008
a 61 9021
t 61 9033
a 61 9045
c 61 9057
a 61 9068
a 61 9080
a 58 9092
a 58 9104
t 61 9115
a 61 9127
c 61 9140
t 58 9151
a 61 9163
a 61 9176
t 61 9187
g 61 9200
g 61 9213
g 61 9225
a 58 9238
a 58 9250
t 58 9261
g 58 9273
g 61 9286
t 61 9297
a 61 9309
a 61 9320
a 61 9332
a 58 9344
a 58 9356
t 58 9366
t 58 9378
t 61 9390
a 61 9402
a 61 9413
t 61 9424
a 61 9436
c 61 9448
c 61 9460
a 61 9471
t 61 9482
a 61 9494
a 61 9506
a 61 9518
a 55 9530
t 58 9540
t 46 9551
c 46 9564
t 46 9573
g 49 9586
c 46 9596
t 22 9606
t 12 9620
t 20 9635
t 15 9646
a 14 9657
a 14 9669
a 13 9684
a 12 9695
a 12 9710
a 12 9723
a 12 9736
a 7 9748
g 16 9760
g 35 9773
a 35 9785
a 35 9797
a 31 9810
a 26 9821
a 7 9831
a 7 9843
END_DNA

END_SEQUENCE
