# Supplementary material for: Polymorphisms in Pfkelch13 domains before and after the introduction of artemisinin-based combination therapy in Southwest Nigeria
Source: PLoS One. 2025 Mar 31;20(3):e0316479. doi: 10.1371/journal.pone.0316479 (PMC11957316; doi:10.1371/journal.pone.0316479)
Supplement: Supporting information 2 — (ZIP) [file pone.0316479.s002.zip › 019KN2F_PREMIX_Plate_KELCH1_G08.phd.1]

BEGIN_SEQUENCE 019KN2F_PREMIX_G08_1660754344546.ab1

BEGIN_COMMENT

CHROMAT_FILE: 019KN2F_PREMIX_G08_1660754344546.ab1
ABI_THUMBPRINT: 
BASECALLER_VERSION: KB 1.4.2.4
BASECALLER_NAME: ABI basecaller
QUALITY_LEVELS: 50
TIME: Wed Aug 17 12:48:24 2022
TRACE_ARRAY_MIN_INDEX: 
TRACE_ARRAY_MAX_INDEX: 
TRIM: 0 1037
CHEM: 
DYE: 

END_COMMENT

BEGIN_DNA
c 7 6
c 7 19
c 7 29
c 7 40
t 8 54
t 13 65
t 15 79
t 7 91
t 9 104
g 26 116
a 27 129
t 41 141
c 40 151
t 41 162
a 35 171
a 20 177
c 40 187
g 22 195
t 43 199
a 21 209
g 45 220
t 40 235
g 29 246
a 26 260
t 36 269
a 58 283
a 60 294
a 60 306
a 17 318
t 58 329
g 58 343
a 58 356
g 58 368
a 58 382
a 61 392
a 61 402
a 28 413
c 58 424
g 58 436
g 58 450
a 31 464
a 61 474
a 61 486
a 61 496
t 61 506
a 61 517
a 61 529
t 58 540
a 61 552
g 61 564
t 61 577
t 58 590
t 58 603
c 61 614
c 61 626
t 61 639
t 61 652
t 58 665
t 37 677
a 37 688
a 57 702
a 27 708
t 60 718
a 61 728
a 61 740
t 58 751
a 58 763
g 61 775
t 58 788
a 58 800
g 58 812
t 61 824
t 58 837
a 58 848
t 46 858
g 61 872
g 58 886
a 51 900
a 58 910
a 61 922
t 61 932
g 61 945
t 58 957
t 58 969
a 61 981
a 61 992
a 58 1004
g 58 1016
a 58 1029
t 61 1039
a 61 1051
g 61 1063
c 61 1076
c 61 1089
t 61 1102
a 58 1114
t 58 1126
t 58 1139
a 58 1151
g 58 1163
a 58 1176
a 61 1188
t 58 1199
c 58 1211
c 58 1223
a 51 1234
t 58 1246
t 51 1260
g 51 1272
a 51 1286
t 61 1297
a 58 1309
t 58 1320
g 61 1333
a 61 1347
g 61 1359
t 61 1372
g 61 1384
t 61 1397
a 58 1408
t 58 1419
t 58 1432
a 58 1444
g 61 1456
a 61 1470
t 61 1481
t 61 1494
c 61 1506
g 61 1519
a 61 1532
a 61 1544
c 61 1555
t 61 1568
t 61 1581
t 58 1594
g 58 1605
a 58 1619
t 61 1630
a 58 1642
g 58 1654
t 58 1667
a 61 1678
a 61 1690
a 61 1701
a 61 1713
a 61 1725
a 61 1737
g 58 1749
a 58 1761
t 58 1772
t 61 1785
t 61 1797
t 61 1810
t 58 1822
t 61 1835
a 58 1846
c 58 1857
c 58 1869
a 61 1880
a 58 1892
g 58 1904
t 58 1918
a 61 1929
a 61 1942
t 61 1953
t 58 1966
t 61 1979
a 58 1990
t 58 2002
c 58 2014
a 61 2026
a 61 2037
g 61 2050
a 61 2063
a 61 2075
c 61 2086
a 58 2098
t 61 2110
t 58 2123
t 58 2136
a 61 2147
a 61 2159
t 61 2171
a 61 2182
a 61 2194
t 61 2207
a 61 2218
t 61 2230
g 61 2243
t 61 2256
c 58 2268
t 58 2282
a 61 2293
a 61 2305
a 61 2316
g 58 2329
a 58 2341
t 61 2353
a 61 2364
a 61 2376
t 61 2388
a 61 2399
t 61 2411
a 61 2423
g 61 2436
g 61 2450
a 61 2463
a 58 2475
a 58 2486
t 58 2498
a 61 2509
a 61 2521
a 61 2533
t 61 2545
a 61 2557
t 61 2568
t 58 2581
t 61 2594
a 61 2605
a 61 2617
a 61 2629
t 61 2641
a 61 2652
a 61 2664
a 61 2677
t 61 2688
t 61 2701
g 61 2714
t 58 2726
t 61 2739
a 61 2750
a 61 2762
a 61 2773
t 61 2785
a 61 2797
a 61 2809
a 61 2821
a 61 2833
a 61 2844
a 61 2856
a 61 2868
a 61 2880
a 28 2891
g 61 2904
a 61 2916
t 61 2927
a 58 2938
c 58 2950
t 58 2962
a 58 2974
t 58 2986
t 58 2999
a 61 3011
c 61 3023
a 61 3034
a 61 3046
a 61 3058
t 61 3070
g 61 3082
a 58 3095
a 61 3107
a 61 3119
a 61 3131
t 61 3142
a 61 3153
a 61 3165
t 58 3177
a 58 3189
a 58 3201
t 61 3213
a 61 3225
t 58 3236
t 58 3249
a 61 3261
a 61 3273
t 58 3285
c 58 3297
a 61 3309
t 61 3321
a 61 3332
a 61 3345
t 61 3357
a 61 3368
a 61 3380
t 58 3392
a 58 3404
a 58 3416
t 61 3428
a 61 3440
a 61 3452
t 61 3464
a 61 3475
a 61 3488
t 58 3500
a 58 3511
a 58 3524
t 58 3535
c 58 3548
t 61 3561
g 58 3574
a 58 3586
c 61 3598
a 61 3609
g 61 3621
c 61 3634
a 61 3645
a 61 3657
a 61 3669
t 61 3681
a 61 3692
a 61 3704
t 61 3716
a 61 3728
t 61 3739
a 61 3751
a 61 3763
c 58 3776
t 58 3788
a 58 3799
a 58 3812
t 58 3824
a 61 3836
a 61 3848
t 61 3860
c 61 3872
t 58 3885
t 58 3897
a 58 3909
t 58 3921
t 58 3933
a 61 3944
a 61 3956
t 61 3968
a 61 3980
a 61 3991
t 61 4003
a 61 4015
a 61 4027
t 61 4039
a 58 4051
t 58 4063
g 58 4076
a 58 4088
a 58 4100
t 58 4112
t 61 4125
c 61 4137
t 61 4149
c 61 4162
c 58 4174
a 58 4185
t 58 4197
c 61 4209
a 61 4221
a 61 4232
t 58 4245
t 58 4257
a 58 4269
t 61 4281
g 61 4293
a 58 4306
a 51 4318
t 58 4329
a 58 4341
c 58 4353
c 51 4365
a 51 4377
a 51 4389
c 51 4401
a 51 4413
a 58 4425
a 58 4437
a 61 4449
a 61 4462
a 61 4474
g 61 4486
a 61 4499
g 58 4511
a 58 4523
a 61 4535
t 61 4546
t 61 4558
t 61 4570
t 61 4583
t 58 4595
t 58 4607
a 61 4618
g 61 4631
a 61 4643
t 61 4655
g 61 4667
c 61 4679
a 61 4690
g 61 4703
c 61 4715
a 61 4726
a 61 4738
a 61 4750
t 61 4762
c 61 4774
t 61 4786
t 61 4799
a 61 4810
t 61 4822
a 58 4834
a 61 4845
a 61 4857
t 61 4869
g 58 4882
a 58 4894
t 58 4906
g 58 4918
a 58 4931
t 58 4942
t 61 4954
c 61 4967
t 61 4979
g 61 4991
g 58 5004
a 61 5017
t 61 5028
t 61 5040
a 61 5051
a 61 5063
a 61 5074
c 61 5086
a 61 5098
a 61 5109
t 61 5122
t 58 5134
t 61 5146
a 61 5158
a 61 5170
a 61 5181
a 61 5193
a 61 5205
c 61 5217
a 61 5228
t 61 5240
t 61 5253
t 61 5265
t 61 5278
c 61 5290
a 58 5301
a 58 5312
c 61 5324
t 61 5337
g 61 5349
t 58 5362
a 61 5373
a 61 5385
a 61 5397
t 58 5409
a 58 5420
a 61 5432
t 61 5444
g 61 5457
t 61 5469
a 58 5480
a 58 5492
a 61 5504
t 61 5516
g 58 5529
a 58 5541
t 61 5553
a 61 5564
c 61 5576
t 58 5589
t 58 5601
a 58 5613
t 61 5625
g 61 5637
a 61 5650
a 61 5661
a 61 5673
a 61 5685
g 61 5697
a 61 5710
a 61 5721
a 61 5733
a 61 5744
t 61 5756
t 61 5768
a 61 5779
t 61 5791
t 61 5804
g 61 5816
a 61 5829
a 61 5840
a 61 5852
c 61 5864
g 61 5877
g 61 5889
a 61 5902
a 61 5914
t 61 5925
t 61 5937
a 61 5949
a 61 5961
g 61 5973
t 61 5985
g 61 5997
a 61 6010
t 61 6021
g 61 6033
c 61 6046
t 61 6058
a 61 6070
g 61 6082
t 61 6094
g 61 6106
a 61 6119
t 61 6130
t 61 6142
t 61 6154
t 61 6167
g 61 6179
a 61 6191
a 61 6202
a 61 6214
a 61 6225
t 61 6237
a 61 6248
t 61 6260
g 61 6273
g 61 6285
t 61 6297
a 61 6309
g 61 6322
g 61 6334
t 61 6346
g 61 6358
a 61 6371
t 61 6382
t 61 6394
t 61 6406
a 61 6418
a 61 6429
g 61 6442
a 61 6454
a 61 6466
t 61 6477
t 61 6489
a 61 6501
c 61 6512
a 58 6524
t 61 6536
t 61 6548
t 61 6561
a 61 6572
t 61 6584
t 61 6596
a 61 6608
a 58 6619
t 61 6632
t 61 6644
g 61 6657
g 61 6669
t 61 6681
t 61 6693
a 61 6705
a 61 6716
a 61 6728
a 61 6740
a 61 6752
a 61 6764
g 61 6776
a 61 6788
c 61 6799
a 61 6810
c 61 6822
a 61 6834
a 61 6845
a 61 6858
t 61 6870
g 61 6882
a 61 6895
a 61 6906
t 61 6918
t 61 6930
t 61 6942
t 61 6954
a 58 6966
t 58 6978
t 61 6990
c 61 7002
g 61 7015
a 61 7027
g 58 7039
a 58 7051
a 61 7063
a 61 7074
a 61 7086
a 61 7098
g 61 7109
a 61 7121
t 61 7132
a 61 7144
a 61 7156
a 61 7168
t 61 7179
t 61 7191
a 58 7203
t 61 7215
t 58 7227
t 61 7239
a 61 7251
a 61 7262
a 61 7274
g 61 7286
a 61 7299
t 61 7310
a 61 7322
a 61 7333
g 61 7346
a 61 7358
a 61 7371
a 61 7383
g 61 7395
a 61 7408
a 61 7420
c 61 7432
t 61 7444
a 58 7455
g 58 7468
a 58 7481
a 58 7493
a 58 7506
t 58 7517
g 61 7529
g 61 7542
a 61 7555
a 61 7567
a 61 7579
g 58 7591
a 58 7604
g 61 7616
t 61 7628
a 61 7640
c 61 7651
g 61 7663
a 61 7676
t 61 7688
t 61 7700
g 61 7713
t 61 7725
a 61 7736
c 61 7748
a 61 7759
a 61 7772
a 61 7784
g 61 7796
a 58 7809
a 58 7822
t 58 7833
t 58 7845
a 58 7857
g 61 7869
a 61 7882
a 61 7894
a 58 7907
a 58 7919
c 58 7931
c 61 7943
g 61 7955
t 61 7967
a 61 7979
a 61 7991
a 61 8003
a 61 8015
a 61 8028
t 61 8039
a 61 8051
t 58 8063
t 61 8075
g 61 8087
a 61 8100
a 61 8112
g 61 8124
a 58 8137
a 58 8149
c 61 8161
a 61 8172
g 61 8184
a 61 8197
a 58 8209
a 61 8222
t 61 8233
t 61 8245
a 61 8256
c 61 8268
a 61 8280
t 61 8291
g 61 8304
a 61 8317
t 61 8328
g 61 8340
a 61 8353
a 61 8365
a 61 8378
g 61 8390
a 61 8402
a 61 8414
a 61 8426
g 61 8438
a 61 8451
a 61 8463
a 61 8475
t 61 8485
t 61 8497
a 61 8509
g 61 8521
a 61 8534
t 61 8545
a 61 8557
t 58 8569
t 61 8581
g 58 8593
a 61 8606
t 61 8617
a 61 8629
t 61 8640
a 61 8652
t 61 8663
c 61 8676
t 61 8688
a 61 8699
a 61 8711
t 61 8724
g 61 8736
g 58 8748
t 61 8760
t 61 8772
a 61 8784
t 61 8795
a 61 8807
a 61 8818
a 61 8830
c 61 8843
a 61 8855
a 61 8866
a 61 8878
t 61 8890
a 61 8902
a 61 8914
a 58 8926
a 58 8938
a 58 8950
a 61 8962
a 28 8974
g 61 8986
a 58 8999
a 58 9010
a 61 9023
a 61 9035
a 61 9046
g 61 9058
a 61 9071
a 61 9082
g 61 9095
a 61 9107
a 61 9119
c 61 9130
a 61 9142
t 58 9153
a 58 9165
g 61 9177
g 61 9190
a 61 9202
a 61 9214
a 61 9226
c 58 9238
g 58 9249
a 58 9262
t 61 9273
t 61 9286
t 61 9297
g 61 9309
a 61 9322
t 58 9333
g 58 9345
a 58 9357
a 61 9369
g 61 9381
a 58 9393
a 58 9404
a 61 9417
g 61 9429
a 61 9441
t 61 9452
t 61 9464
a 58 9475
a 58 9487
g 58 9499
a 61 9512
t 61 9523
t 61 9535
t 61 9546
t 61 9557
t 61 9569
a 61 9580
c 61 9592
a 61 9604
a 61 9614
g 61 9626
a 61 9639
a 61 9650
a 61 9663
t 61 9674
c 58 9686
g 58 9698
a 58 9710
t 61 9722
a 61 9734
a 61 9745
a 61 9756
a 61 9768
t 61 9779
t 61 9791
a 61 9802
a 61 9815
a 61 9826
t 61 9837
t 61 9849
a 61 9861
g 61 9873
t 61 9885
a 61 9896
t 61 9908
t 61 9919
a 61 9931
t 58 9942
a 58 9954
t 58 9966
t 61 9977
t 61 9989
a 58 10000
g 61 10013
a 58 10026
a 61 10038
a 61 10049
a 61 10060
a 61 10071
g 61 10084
a 61 10096
a 61 10107
a 61 10118
a 61 10129
a 61 10140
t 58 10152
a 58 10164
t 58 10175
t 58 10187
a 58 10198
t 58 10210
c 61 10222
a 61 10234
a 61 10245
g 61 10257
a 61 10269
a 61 10280
t 61 10292
a 61 10304
t 61 10315
a 61 10327
a 58 10339
a 61 10351
a 58 10361
a 58 10372
t 61 10385
t 61 10396
t 61 10408
t 61 10419
g 58 10432
a 61 10444
g 61 10455
a 61 10468
a 58 10478
t 58 10490
g 58 10502
a 58 10514
t 58 10525
a 61 10538
a 61 10550
a 58 10561
a 51 10573
a 58 10588
a 57 10603
a 57 10615
a 51 10625
a 17 10638
t 58 10651
t 58 10661
g 58 10674
t 61 10686
t 61 10697
g 61 10709
a 61 10721
t 61 10732
g 61 10744
c 58 10756
a 58 10768
a 58 10778
a 51 10788
t 58 10800
a 58 10811
t 61 10823
t 58 10833
g 61 10846
c 58 10858
t 58 10869
a 58 10880
c 61 10892
t 58 10903
g 58 10915
a 58 10928
a 58 10937
a 58 10948
c 51 10960
t 51 10971
a 58 10982
t 58 10994
g 61 11005
a 61 11017
t 58 11029
t 58 11040
g 61 11052
a 58 11064
t 58 11074
a 51 11086
t 58 11097
t 51 11107
a 58 11119
a 58 11129
t 58 11141
g 51 11154
t 51 11167
t 51 11177
g 58 11190
g 58 11201
t 58 11214
g 51 11225
g 46 11236
a 51 11249
g 58 11261
c 58 11272
t 58 11284
a 58 11295
t 61 11308
t 58 11319
t 60 11329
t 57 11340
t 47 11351
g 58 11363
a 58 11375
a 58 11385
a 58 11396
c 51 11408
a 51 11419
t 51 11430
c 51 11442
t 51 11453
a 46 11463
g 58 11476
a 46 11488
c 27 11500
a 20 11509
t 41 11520
a 58 11531
c 61 11544
c 58 11554
t 58 11566
t 58 11577
a 51 11587
a 46 11598
c 22 11611
a 20 11622
c 60 11634
a 50 11645
a 17 11651
c 50 11665
a 57 11682
a 57 11697
a 50 11708
a 18 11720
g 57 11733
a 35 11745
t 50 11757
t 50 11766
c 46 11778
a 46 11787
t 58 11799
t 58 11809
t 51 11819
a 50 11832
t 57 11843
a 47 11854
g 47 11866
a 35 11878
g 50 11890
a 51 11902
a 51 11913
a 41 11923
t 51 11934
t 36 11943
a 36 11955
t 48 11968
t 36 11978
a 26 11991
a 21 12001
g 21 12011
t 30 12024
g 32 12036
g 27 12046
a 28 12061
a 16 12070
g 10 12084
a 16 12091
c 8 12102
a 8 12112
t 15 12123
c 35 12135
a 35 12147
t 39 12158
g 42 12169
t 42 12181
a 34 12192
a 19 12203
c 20 12212
c 11 12221
a 21 12234
g 25 12245
a 23 12258
g 23 12269
a 12 12281
t 25 12292
a 17 12306
a 26 12317
c 17 12332
c 9 12341
a 20 12355
g 37 12369
g 32 12380
a 16 12393
a 18 12403
g 19 12416
a 16 12429
t 17 12443
a 23 12454
t 29 12466
t 35 12476
c 35 12488
t 35 12499
t 35 12508
a 37 12520
g 37 12532
a 25 12543
t 40 12554
a 24 12566
g 48 12578
g 48 12590
g 28 12600
a 48 12612
t 40 12621
a 35 12631
g 25 12642
t 16 12654
g 15 12665
a 20 12677
g 17 12688
t 39 12701
t 35 12711
t 45 12728
t 20 12738
n 2 12751
a 45 12763
g 40 12775
a 35 12786
a 9 12796
t 16 12809
a 12 12824
t 9 12836
a 24 12848
c 23 12859
t 20 12873
t 16 12879
a 44 12891
a 44 12901
c 40 12913
t 41 12926
t 25 12935
c 16 12947
t 22 12960
t 17 12967
a 15 12980
n 2 12992
n 2 13006
a 40 13017
a 35 13028
t 40 13041
c 35 13054
c 23 13063
g 30 13075
t 30 13088
t 17 13097
a 22 13108
c 26 13121
c 6 13127
t 30 13135
a 15 13145
t 17 13156
a 31 13167
c 42 13180
c 22 13191
c 13 13202
t 14 13217
a 19 13228
c 29 13241
c 28 13250
a 41 13264
a 34 13276
a 20 13287
a 7 13297
n 2 13307
t 6 13316
t 19 13327
t 21 13339
a 34 13352
a 25 13362
g 10 13372
t 17 13383
g 27 13395
a 37 13409
a 35 13419
a 10 13430
t 12 13446
g 11 13457
a 18 13472
g 12 13487
c 29 13498
c 25 13509
t 27 13523
t 10 13534
g 17 13546
t 12 13561
g 22 13574
a 22 13587
a 15 13597
g 12 13610
a 22 13621
a 17 13630
g 14 13643
c 12 13655
a 8 13667
g 8 13680
a 20 13691
t 31 13705
t 31 13716
t 10 13727
a 10 13741
t 10 13750
g 23 13762
g 25 13771
g 10 13784
t 19 13798
t 7 13813
a 35 13828
a 24 13839
t 30 13854
t 30 13866
t 35 13880
t 20 13890
t 14 13903
END_DNA

END_SEQUENCE
