# Supplementary material for: Polymorphisms in Pfkelch13 domains before and after the introduction of artemisinin-based combination therapy in Southwest Nigeria
Source: PLoS One. 2025 Mar 31;20(3):e0316479. doi: 10.1371/journal.pone.0316479 (PMC11957316; doi:10.1371/journal.pone.0316479)
Supplement: Supporting information 2 — (ZIP) [file pone.0316479.s002.zip › 019KN2R_PREMIX_Plate_KELCH2_D10.phd.1]

BEGIN_SEQUENCE 019KN2R_PREMIX_D10_1660754319070.ab1

BEGIN_COMMENT

CHROMAT_FILE: 019KN2R_PREMIX_D10_1660754319070.ab1
ABI_THUMBPRINT: 
BASECALLER_VERSION: KB 1.4.2.4
BASECALLER_NAME: ABI basecaller
QUALITY_LEVELS: 50
TIME: Wed Aug 17 12:52:21 2022
TRACE_ARRAY_MIN_INDEX: 
TRACE_ARRAY_MAX_INDEX: 
TRIM: 3 1058
CHEM: 
DYE: 

END_COMMENT

BEGIN_DNA
t 13 3
n 2 11
n 2 22
g 7 34
a 7 47
a 8 57
a 12 69
a 8 81
c 8 92
t 6 101
g 6 115
a 15 126
t 23 136
t 23 148
t 28 160
a 22 173
a 36 183
t 37 194
a 27 204
t 30 214
t 31 227
c 36 239
t 51 251
a 26 261
c 31 271
a 19 278
c 36 288
c 46 300
a 28 310
t 28 323
c 46 337
a 31 347
a 58 358
a 61 369
t 61 380
c 58 393
c 51 405
a 51 414
c 51 425
c 61 438
t 61 450
a 61 462
t 58 474
a 51 486
c 58 497
a 31 505
a 51 516
a 61 527
a 61 539
t 58 550
a 58 561
c 58 572
t 58 584
a 58 596
a 58 608
t 58 620
g 61 632
g 61 646
g 58 659
a 38 673
a 51 684
t 46 693
g 61 705
g 61 719
t 61 731
a 61 743
a 61 753
a 61 764
a 61 775
a 58 786
t 58 796
t 61 808
t 61 820
a 61 831
a 61 843
t 61 853
a 61 865
c 61 876
c 61 889
a 61 899
t 61 912
a 61 924
a 61 936
a 61 948
a 61 959
t 58 970
t 61 983
c 58 995
t 58 1007
g 58 1021
c 61 1033
t 58 1046
t 58 1059
c 58 1071
t 61 1083
t 58 1096
t 58 1108
c 61 1120
a 61 1130
a 61 1140
c 58 1151
a 58 1162
a 61 1174
g 61 1186
g 61 1198
c 61 1212
t 61 1224
t 58 1237
c 58 1249
a 46 1260
c 46 1270
t 61 1284
t 61 1297
t 58 1310
c 61 1322
a 58 1333
c 58 1344
t 58 1357
t 58 1370
a 61 1382
a 61 1393
a 61 1405
t 61 1416
c 61 1429
t 61 1441
t 61 1454
t 61 1467
t 61 1480
g 61 1492
g 58 1506
t 61 1517
a 61 1529
t 58 1539
g 58 1552
g 58 1565
g 61 1578
t 58 1590
a 58 1602
t 58 1613
a 61 1625
g 61 1637
t 58 1650
t 58 1663
a 61 1674
a 61 1686
c 61 1697
g 61 1710
g 58 1723
a 58 1737
t 58 1748
t 58 1761
t 58 1773
c 58 1785
t 58 1798
t 58 1810
a 61 1821
a 58 1833
g 61 1845
a 58 1857
a 61 1869
g 61 1881
t 61 1893
t 61 1905
a 61 1916
a 61 1928
g 58 1940
t 58 1952
a 61 1964
t 61 1975
a 61 1987
a 61 1999
t 61 2011
t 61 2024
c 58 2036
t 58 2049
a 61 2060
a 61 2072
a 61 2083
t 61 2095
a 61 2107
a 61 2119
c 61 2130
t 58 2143
c 61 2155
a 58 2167
c 58 2178
t 58 2192
a 58 2203
t 61 2215
c 61 2228
c 61 2240
c 61 2252
t 61 2265
a 61 2276
t 61 2289
c 51 2300
t 51 2313
a 58 2324
a 58 2336
g 61 2348
a 58 2360
a 61 2372
t 61 2383
a 58 2395
t 58 2406
t 61 2418
c 61 2430
t 61 2443
t 61 2456
c 61 2468
c 61 2480
t 61 2492
t 61 2505
g 61 2516
t 58 2529
t 51 2541
t 58 2553
a 58 2564
t 61 2575
c 61 2587
t 61 2600
c 61 2612
t 61 2624
g 61 2636
g 61 2650
t 58 2662
t 58 2674
a 58 2685
c 61 2695
a 61 2706
t 58 2718
g 61 2730
a 61 2744
t 61 2755
g 61 2768
t 61 2780
c 61 2792
t 58 2804
t 58 2817
c 58 2828
c 61 2840
a 58 2851
c 58 2863
t 51 2875
t 51 2888
a 58 2899
a 61 2911
t 61 2923
a 61 2934
a 58 2946
t 58 2958
t 61 2970
t 61 2982
c 61 2995
t 61 3007
c 58 3019
t 58 3031
a 61 3042
t 61 3054
a 61 3065
a 61 3077
a 61 3089
t 61 3100
g 61 3113
a 58 3125
a 61 3137
t 61 3148
c 61 3161
t 61 3173
t 61 3185
t 61 3198
t 61 3210
t 61 3222
g 61 3235
t 61 3246
t 61 3258
g 58 3270
t 58 3282
g 58 3294
t 58 3306
t 58 3318
a 58 3329
a 61 3341
g 58 3352
g 51 3365
t 58 3377
a 51 3388
t 58 3399
g 58 3412
t 58 3424
c 51 3436
t 58 3449
a 51 3460
g 61 3472
a 61 3485
t 61 3496
g 61 3509
t 61 3520
t 61 3533
t 61 3545
c 61 3556
a 61 3567
a 61 3578
a 61 3590
a 61 3602
a 61 3614
t 58 3625
a 58 3637
g 61 3649
c 61 3662
t 61 3674
c 61 3686
c 61 3698
a 61 3709
c 61 3721
c 61 3733
a 61 3744
a 61 3756
c 61 3768
a 61 3779
t 61 3791
t 61 3804
a 61 3815
a 61 3827
t 61 3839
a 61 3851
t 61 3862
c 61 3875
a 61 3886
a 61 3897
t 61 3910
c 61 3922
a 61 3933
t 61 3945
a 61 3957
g 61 3970
t 61 3982
t 61 3994
t 61 4006
c 61 4018
a 61 4029
g 61 4042
t 61 4054
a 61 4066
g 61 4078
c 61 4090
a 61 4101
a 61 4113
t 61 4124
a 58 4136
t 58 4148
t 61 4160
t 61 4173
g 58 4185
c 61 4197
a 61 4208
t 61 4220
c 61 4232
a 61 4244
a 61 4255
c 61 4267
a 61 4279
a 61 4290
t 61 4303
t 61 4315
t 61 4327
t 61 4340
t 61 4352
t 61 4364
t 61 4376
t 61 4388
t 61 4400
t 28 4412
a 61 4423
t 61 4434
c 61 4446
a 58 4458
t 61 4470
t 61 4482
c 61 4494
t 61 4507
c 61 4519
a 61 4530
a 61 4541
a 61 4553
a 61 4565
t 61 4576
t 61 4588
t 61 4600
t 61 4612
t 61 4624
a 61 4636
t 61 4647
a 61 4659
t 61 4670
t 61 4683
c 61 4695
t 61 4707
t 61 4719
g 58 4732
a 58 4744
t 61 4755
a 61 4767
a 61 4778
t 61 4790
a 61 4802
t 61 4813
t 61 4826
t 61 4838
t 61 4850
t 61 4862
c 61 4875
t 61 4887
t 61 4899
t 61 4911
t 61 4923
t 61 4935
c 61 4946
t 61 4958
a 61 4969
a 61 4980
a 61 4992
t 61 5004
a 61 5015
t 61 5027
a 61 5038
a 61 5050
t 61 5062
a 58 5074
c 58 5086
t 61 5098
a 61 5110
a 61 5122
t 61 5134
t 58 5147
t 58 5159
a 61 5171
a 61 5182
t 61 5194
t 61 5207
t 61 5219
t 61 5231
a 61 5242
t 61 5254
c 61 5266
g 61 5279
a 61 5291
t 61 5303
t 61 5315
t 61 5327
c 61 5339
t 61 5352
t 61 5364
g 61 5376
t 61 5388
a 61 5399
a 61 5411
a 61 5422
a 61 5434
a 61 5446
t 61 5457
c 61 5470
t 61 5482
t 61 5494
a 61 5506
a 61 5517
t 61 5530
c 61 5542
t 61 5554
t 61 5567
t 61 5579
c 58 5591
t 58 5603
t 61 5615
c 61 5627
a 61 5638
t 61 5650
c 61 5662
a 61 5673
a 61 5684
a 61 5696
t 61 5708
c 61 5721
g 61 5733
t 61 5745
t 61 5758
t 61 5770
c 61 5782
c 61 5794
t 61 5806
a 61 5817
t 61 5829
g 61 5841
t 61 5854
t 61 5866
c 61 5878
t 61 5890
t 61 5902
c 61 5914
t 61 5926
t 61 5938
t 61 5950
t 61 5962
t 61 5974
c 61 5986
t 61 5998
t 61 6010
t 61 6022
t 61 6034
t 61 6045
t 61 6057
t 61 6069
a 61 6080
t 61 6092
t 61 6104
t 61 6116
g 58 6128
t 58 6140
t 61 6152
t 61 6164
a 61 6175
t 61 6187
a 58 6198
a 58 6210
c 58 6222
c 58 6234
a 58 6246
t 61 6258
t 61 6270
a 58 6282
g 51 6295
a 51 6307
t 61 6319
a 61 6331
t 61 6342
a 61 6354
t 61 6365
c 61 6378
a 61 6389
a 61 6401
t 61 6413
a 61 6425
t 61 6437
c 61 6450
t 58 6462
a 58 6474
a 58 6486
t 61 6498
t 61 6510
t 61 6523
c 61 6535
t 61 6547
t 61 6559
t 61 6572
c 61 6584
t 61 6596
t 61 6608
t 61 6620
c 61 6631
a 61 6642
t 61 6654
c 61 6666
a 61 6677
t 61 6689
g 61 6701
t 61 6714
a 61 6725
a 61 6737
t 61 6749
t 61 6761
t 61 6774
c 61 6786
t 61 6798
g 61 6811
t 58 6823
t 58 6835
c 58 6847
t 58 6859
t 58 6871
c 61 6883
a 61 6894
a 61 6905
t 61 6917
a 58 6928
t 58 6940
t 61 6952
t 61 6965
t 61 6977
t 61 6989
a 61 7001
c 61 7012
g 61 7024
g 61 7037
t 61 7049
t 61 7061
t 61 7073
t 61 7086
c 61 7097
t 61 7109
a 61 7121
a 61 7132
t 61 7144
t 61 7156
c 61 7169
t 61 7181
t 58 7193
t 58 7205
g 58 7217
t 58 7229
a 61 7240
c 61 7252
a 61 7263
a 61 7275
t 61 7287
c 61 7299
g 58 7311
t 58 7324
a 61 7336
c 61 7347
t 61 7360
c 61 7372
t 61 7384
t 61 7397
t 61 7409
c 58 7420
c 58 7432
a 58 7443
t 61 7455
t 61 7467
t 61 7479
c 61 7492
t 61 7504
a 51 7515
g 58 7527
t 58 7539
t 61 7551
c 58 7563
t 58 7575
t 61 7587
t 61 7599
c 61 7611
t 61 7623
t 61 7635
a 61 7647
t 61 7658
c 61 7670
t 61 7682
t 61 7694
t 61 7707
a 58 7718
a 58 7730
a 58 7742
t 58 7754
a 58 7766
a 61 7778
t 61 7790
t 61 7802
t 61 7815
a 61 7826
t 61 7838
c 61 7851
t 61 7863
t 61 7875
t 58 7888
t 58 7900
t 61 7912
c 61 7924
t 61 7936
c 61 7947
g 61 7959
a 61 7971
a 61 7984
t 61 7996
a 61 8007
a 61 8019
a 58 8032
a 58 8044
t 61 8055
t 61 8068
c 61 8080
a 61 8091
t 61 8103
t 61 8116
t 61 8128
g 58 8140
t 58 8153
g 51 8165
t 58 8177
c 61 8189
t 61 8201
t 61 8213
t 61 8225
t 61 8237
t 61 8249
t 61 8261
a 61 8272
a 61 8284
c 61 8296
c 61 8308
a 61 8319
a 61 8331
t 58 8343
t 58 8355
a 58 8367
a 61 8379
t 61 8391
a 61 8404
a 61 8416
a 61 8428
t 61 8440
g 61 8453
t 61 8465
a 61 8477
a 61 8489
t 61 8501
t 61 8513
c 61 8525
t 61 8537
t 61 8550
a 61 8562
a 61 8574
a 61 8586
t 61 8597
c 51 8610
a 51 8621
c 58 8633
c 61 8645
t 61 8657
a 61 8669
c 61 8681
c 61 8693
a 61 8705
t 61 8717
a 61 8729
t 61 8741
t 61 8753
t 61 8765
t 61 8777
c 61 8789
a 61 8800
a 61 8812
a 61 8824
a 58 8837
t 58 8848
c 51 8860
a 58 8872
c 58 8884
t 61 8896
a 61 8908
g 61 8920
c 58 8933
a 61 8944
t 61 8956
c 58 8968
a 58 8980
c 58 8991
t 61 9003
t 61 9016
a 61 9028
a 61 9040
t 61 9052
t 58 9064
c 58 9076
c 58 9088
g 61 9100
t 61 9112
t 61 9124
t 61 9136
c 61 9148
a 61 9159
a 61 9170
t 61 9182
a 61 9194
a 61 9206
t 61 9217
t 61 9230
t 61 9241
t 61 9253
c 61 9266
t 61 9277
t 61 9289
t 61 9301
t 61 9312
c 61 9324
a 58 9335
t 58 9347
a 58 9359
a 58 9370
g 58 9382
t 58 9394
a 58 9406
t 61 9417
c 61 9430
a 61 9441
t 61 9453
t 61 9465
t 61 9477
a 58 9489
c 58 9500
a 58 9512
t 61 9523
t 61 9535
a 61 9547
t 61 9559
t 61 9571
t 61 9583
a 58 9595
c 58 9606
a 51 9618
g 51 9629
t 58 9642
t 58 9654
g 61 9666
a 61 9679
a 61 9690
a 61 9702
a 61 9715
t 61 9727
g 61 9739
t 58 9751
t 58 9763
t 61 9775
t 61 9786
t 61 9798
a 61 9810
a 61 9821
a 61 9832
t 61 9845
t 61 9856
g 61 9868
t 61 9881
t 61 9892
t 61 9903
a 61 9916
a 61 9927
t 61 9939
c 61 9952
c 58 9963
a 58 9974
g 58 9986
a 58 9999
a 58 10011
t 58 10023
c 58 10035
a 61 10046
t 61 10057
c 61 10069
a 61 10081
t 61 10093
t 61 10104
t 58 10116
a 51 10128
t 51 10140
a 51 10153
a 51 10164
g 51 10176
a 51 10188
t 61 10200
t 61 10211
t 61 10223
g 61 10235
c 61 10247
t 61 10259
g 58 10271
c 58 10283
a 58 10295
t 58 10306
c 58 10318
t 58 10330
a 61 10342
a 61 10354
a 58 10365
a 58 10376
a 58 10387
a 28 10398
t 58 10411
t 51 10422
c 51 10434
t 51 10446
c 58 10458
t 61 10471
t 61 10482
t 61 10494
t 61 10505
t 58 10517
t 58 10528
g 58 10541
t 58 10553
t 58 10564
g 61 10576
g 58 10587
t 58 10599
a 58 10610
t 58 10622
t 58 10632
c 58 10644
a 58 10655
t 58 10667
a 61 10679
a 58 10690
t 58 10703
t 58 10714
g 58 10726
a 58 10739
t 51 10751
g 58 10763
g 51 10774
a 51 10787
g 51 10799
a 61 10812
a 51 10823
t 61 10835
t 61 10845
c 58 10857
a 58 10869
t 58 10879
a 58 10892
t 58 10903
t 58 10914
a 58 10927
t 58 10939
t 58 10949
a 58 10962
t 61 10974
t 58 10984
a 61 10997
a 51 11007
t 51 11020
a 51 11033
a 46 11043
g 58 11056
a 31 11068
t 51 11081
t 41 11090
a 28 11103
t 38 11115
t 29 11124
a 58 11138
g 36 11150
t 46 11163
t 36 11172
a 51 11186
t 58 11197
a 51 11209
t 46 11221
t 46 11231
a 58 11245
t 58 11257
t 58 11268
t 58 11278
g 61 11292
c 61 11304
t 61 11316
g 58 11328
t 58 11340
c 51 11352
a 46 11363
g 45 11373
a 45 11386
t 52 11399
t 45 11408
a 45 11421
t 50 11433
t 50 11442
a 50 11455
t 40 11466
t 30 11476
a 40 11489
t 40 11501
t 40 11511
a 40 11524
t 40 11536
t 40 11546
a 40 11559
t 40 11571
t 35 11581
a 45 11594
t 50 11606
g 52 11618
a 45 11630
t 32 11643
t 32 11652
a 45 11667
a 30 11677
t 21 11689
a 26 11701
t 45 11714
t 35 11724
a 40 11736
t 35 11749
t 35 11759
a 35 11771
t 51 11785
t 52 11794
t 51 11806
t 50 11817
c 51 11830
a 50 11842
t 51 11854
t 46 11866
t 40 11875
g 35 11889
a 35 11902
a 40 11912
a 33 11923
t 19 11935
a 26 11948
g 22 11959
t 14 11974
a 26 11984
t 51 11995
c 51 12007
t 58 12021
t 51 12032
t 46 12044
t 58 12056
t 57 12073
t 50 12086
t 46 12098
t 17 12109
a 36 12122
t 58 12135
t 58 12144
t 51 12155
a 58 12168
a 36 12177
c 20 12190
a 46 12203
a 27 12212
t 58 12226
t 58 12236
t 36 12246
a 36 12259
t 51 12272
t 51 12282
t 51 12293
a 51 12306
a 51 12316
a 41 12327
t 41 12339
a 41 12351
t 50 12363
t 50 12374
t 25 12384
a 48 12398
t 37 12410
t 24 12422
c 17 12439
c 17 12449
c 18 12461
a 17 12478
t 14 12490
a 24 12502
t 35 12515
a 18 12528
a 17 12537
c 22 12551
c 17 12560
t 15 12571
END_DNA

END_SEQUENCE
