# Supplementary material for: Polymorphisms in Pfkelch13 domains before and after the introduction of artemisinin-based combination therapy in Southwest Nigeria
Source: PLoS One. 2025 Mar 31;20(3):e0316479. doi: 10.1371/journal.pone.0316479 (PMC11957316; doi:10.1371/journal.pone.0316479)
Supplement: Supporting information 2 — (ZIP) [file pone.0316479.s002.zip › 019KNIFW_PREMIX_Plate_CORKELCH_E06.phd.1]

BEGIN_SEQUENCE 019KNIFW_PREMIX_E06_1660755792692.ab1

BEGIN_COMMENT

CHROMAT_FILE: 019KNIFW_PREMIX_E06_1660755792692.ab1
ABI_THUMBPRINT: 
BASECALLER_VERSION: KB 1.4.2.4
BASECALLER_NAME: ABI basecaller
QUALITY_LEVELS: 50
TIME: Wed Aug 17 13:12:30 2022
TRACE_ARRAY_MIN_INDEX: 
TRACE_ARRAY_MAX_INDEX: 
TRIM: 2 821
CHEM: 
DYE: 

END_COMMENT

BEGIN_DNA
a 7 3
a 7 13
a 7 21
t 7 34
g 8 44
a 8 57
a 8 69
t 8 80
a 12 90
t 10 102
t 16 113
t 17 128
t 21 140
a 28 144
c 27 154
a 22 167
t 31 179
t 49 193
c 51 206
c 52 218
a 28 230
t 51 243
t 58 256
a 28 267
g 61 278
t 51 291
a 28 301
t 31 311
t 58 324
t 58 336
t 58 348
g 46 361
t 61 372
a 61 383
t 58 393
a 51 404
g 61 416
g 61 430
t 58 442
g 58 454
g 38 467
a 46 480
t 31 489
t 58 501
t 58 513
g 58 525
a 58 537
t 58 547
g 61 560
g 61 573
t 61 585
g 61 596
t 61 608
a 58 619
g 58 629
a 46 641
a 58 652
t 58 661
a 58 672
t 58 682
t 58 694
t 58 706
a 61 717
a 61 727
a 61 738
t 61 749
t 61 762
c 61 773
g 61 786
a 61 798
t 58 808
g 58 820
g 58 833
a 58 846
a 58 857
t 58 867
t 58 878
a 58 889
t 58 900
t 58 912
a 58 924
g 58 936
a 58 949
t 58 959
a 58 971
t 58 981
t 61 994
a 61 1005
g 61 1018
t 58 1030
c 58 1042
a 58 1053
a 58 1064
c 58 1075
a 61 1086
a 61 1098
t 61 1110
g 61 1122
c 61 1135
t 61 1148
g 61 1160
g 61 1174
c 61 1186
g 58 1199
t 58 1211
a 61 1222
t 61 1233
g 61 1245
t 61 1258
g 58 1270
t 58 1282
a 61 1293
c 61 1304
a 58 1315
c 58 1326
c 61 1338
t 61 1352
a 61 1363
t 61 1376
g 61 1387
t 61 1401
c 61 1412
t 61 1425
a 61 1436
c 61 1447
c 61 1459
a 61 1469
a 61 1481
a 61 1492
a 61 1504
a 61 1516
a 61 1527
g 61 1539
c 61 1550
t 58 1563
t 58 1575
a 58 1586
t 58 1598
t 61 1610
t 61 1623
t 61 1635
g 61 1648
g 61 1661
a 61 1673
a 61 1684
g 61 1695
t 61 1707
g 58 1719
c 58 1730
t 58 1743
g 61 1755
t 61 1768
a 61 1779
t 61 1790
t 61 1803
g 61 1814
a 61 1827
a 61 1838
t 61 1850
a 61 1861
a 58 1872
t 58 1884
t 61 1896
t 61 1909
c 61 1920
t 58 1933
t 61 1945
a 61 1956
t 61 1968
a 58 1979
c 58 1990
g 61 2003
t 61 2016
t 61 2028
t 61 2041
t 61 2053
t 61 2065
g 58 2077
g 58 2090
t 58 2102
g 61 2114
g 58 2126
t 58 2138
a 58 2149
a 61 2160
t 61 2171
a 61 2183
a 58 2195
c 58 2206
t 58 2219
a 58 2230
t 61 2242
g 61 2255
a 61 2268
t 61 2279
t 61 2292
a 61 2303
t 61 2314
a 61 2326
a 58 2338
g 58 2350
g 58 2363
c 58 2375
t 61 2388
t 61 2400
t 61 2412
a 61 2423
t 58 2435
t 61 2447
t 61 2459
g 61 2472
a 61 2483
a 61 2495
a 58 2506
c 58 2518
t 61 2530
g 58 2542
a 58 2555
g 58 2567
g 58 2580
t 61 2592
g 61 2604
t 58 2615
a 58 2627
t 58 2638
g 58 2651
a 58 2663
t 58 2674
c 61 2687
g 61 2700
t 61 2712
t 58 2724
t 61 2736
a 61 2747
a 58 2759
g 61 2771
a 61 2783
g 58 2795
a 58 2807
t 58 2818
g 58 2831
t 61 2842
a 61 2854
t 61 2865
g 61 2878
g 61 2891
t 61 2903
a 58 2914
t 58 2926
g 61 2938
t 61 2950
t 58 2963
t 58 2975
c 61 2987
a 58 2998
a 58 3009
g 58 3021
t 61 3034
a 61 3045
a 61 3057
t 61 3068
t 61 3081
t 61 3093
a 61 3104
a 61 3116
a 61 3127
t 61 3139
a 61 3150
t 61 3162
a 61 3174
c 61 3186
c 61 3198
t 61 3211
a 61 3223
g 61 3235
a 61 3248
a 61 3260
g 61 3272
a 61 3284
a 61 3295
a 61 3307
t 61 3318
a 61 3329
a 58 3341
t 58 3353
t 61 3365
g 61 3378
t 61 3390
g 61 3403
g 61 3416
t 58 3428
g 58 3440
t 61 3452
t 61 3464
a 61 3475
c 61 3486
g 61 3499
t 61 3511
c 61 3523
a 61 3534
a 61 3546
a 61 3558
t 58 3569
g 58 3582
g 58 3595
t 61 3607
a 61 3618
g 61 3631
a 61 3643
a 61 3655
t 61 3666
t 61 3678
t 61 3690
a 58 3701
t 58 3713
t 58 3725
g 58 3738
t 61 3750
a 58 3761
t 58 3773
t 61 3785
g 61 3798
g 61 3811
g 61 3823
g 61 3835
g 58 3848
a 58 3860
t 61 3871
a 61 3883
t 58 3894
g 58 3907
a 58 3920
t 58 3931
g 61 3944
g 61 3957
c 61 3969
t 61 3981
c 61 3993
t 58 4006
t 58 4018
c 58 4030
t 58 4042
a 61 4053
t 61 4065
t 61 4077
a 61 4088
t 61 4100
a 61 4112
c 61 4123
c 61 4136
g 61 4149
a 61 4161
a 61 4173
t 61 4185
g 61 4197
t 58 4209
a 58 4221
g 61 4233
a 61 4246
a 61 4258
g 61 4270
c 61 4282
a 61 4293
t 61 4305
a 61 4317
t 61 4329
g 58 4341
a 58 4354
t 58 4366
c 61 4378
a 61 4390
t 61 4402
c 61 4415
g 61 4427
t 58 4440
a 58 4452
t 58 4464
g 61 4476
a 61 4489
a 61 4500
a 61 4512
g 61 4524
c 61 4536
a 61 4548
t 61 4559
g 61 4571
g 61 4584
g 61 4597
t 61 4609
a 61 4621
g 61 4633
a 61 4646
g 58 4658
g 58 4670
t 58 4682
g 61 4694
g 61 4707
c 61 4718
a 61 4730
c 58 4741
c 61 4754
t 61 4766
t 61 4779
t 61 4792
g 61 4803
a 61 4816
a 61 4827
t 61 4839
a 61 4850
c 61 4862
c 61 4874
c 61 4886
c 61 4898
t 61 4911
a 61 4923
g 58 4934
a 58 4947
t 61 4958
c 61 4970
a 61 4982
t 61 4993
c 58 5005
a 58 5017
g 61 5029
c 58 5041
t 58 5054
a 61 5066
t 61 5078
g 61 5090
t 61 5102
g 61 5114
t 61 5126
g 61 5139
t 61 5151
t 58 5163
g 58 5175
c 58 5187
t 61 5199
t 61 5211
t 61 5224
t 61 5236
g 61 5248
a 61 5260
t 61 5271
a 61 5282
a 61 5294
t 61 5305
a 61 5317
a 61 5329
a 61 5341
a 61 5353
t 61 5364
t 61 5376
t 61 5389
a 58 5400
t 58 5412
g 61 5425
t 61 5437
c 61 5449
a 58 5460
t 58 5472
t 61 5484
g 61 5497
g 61 5510
t 61 5522
g 61 5534
g 61 5547
a 61 5559
a 58 5570
c 58 5582
t 58 5594
a 61 5606
a 61 5618
t 61 5630
g 61 5642
g 61 5655
t 61 5667
g 58 5679
a 58 5692
g 58 5704
a 61 5716
g 61 5728
a 61 5741
t 61 5752
t 61 5764
a 61 5775
a 61 5787
a 61 5799
t 61 5810
t 61 5823
c 58 5835
t 58 5847
a 58 5859
t 61 5871
t 61 5883
g 58 5896
a 58 5908
a 61 5920
g 61 5932
t 61 5943
a 61 5955
t 61 5966
a 58 5978
t 58 5990
g 58 6003
a 58 6015
a 58 6027
g 61 6039
a 61 6052
a 61 6063
a 61 6075
a 61 6087
a 61 6099
a 58 6110
t 58 6122
g 61 6134
a 61 6147
a 61 6158
t 61 6170
a 61 6182
a 61 6194
a 61 6206
t 61 6218
g 61 6230
g 61 6243
g 58 6256
a 58 6268
a 61 6280
c 61 6292
a 61 6303
a 58 6315
t 61 6327
t 61 6339
t 61 6351
c 61 6364
c 61 6375
a 61 6387
t 61 6399
a 61 6410
t 61 6422
g 61 6435
c 61 6447
c 61 6459
t 61 6472
t 61 6484
a 61 6496
t 61 6508
t 61 6520
a 61 6531
g 61 6543
a 58 6555
a 58 6567
g 61 6579
c 61 6591
t 61 6604
a 61 6615
g 61 6627
a 61 6640
a 61 6652
g 61 6664
t 61 6676
t 61 6687
c 61 6700
a 61 6711
g 61 6724
g 61 6736
a 61 6749
g 61 6760
c 61 6772
a 61 6784
g 61 6796
c 61 6808
t 61 6821
t 58 6833
t 58 6845
t 61 6857
a 61 6868
a 61 6880
t 61 6891
t 61 6904
a 58 6915
c 58 6927
c 61 6939
t 61 6952
t 61 6964
a 61 6976
a 61 6987
t 61 6999
c 61 7011
a 61 7022
a 61 7034
a 61 7045
t 61 7057
a 61 7069
t 61 7080
a 58 7092
t 58 7104
g 61 7117
t 61 7128
t 61 7141
g 61 7153
t 61 7165
t 61 7178
g 61 7190
g 61 7203
a 61 7216
g 61 7227
g 61 7240
t 61 7252
a 58 7264
t 58 7275
t 61 7288
g 61 7300
a 61 7313
t 61 7325
a 58 7337
a 58 7350
t 58 7362
g 61 7375
a 61 7387
a 58 7400
c 58 7412
a 61 7424
t 61 7436
a 61 7447
a 61 7460
c 61 7473
a 61 7484
t 61 7497
a 61 7509
t 61 7521
t 61 7534
a 61 7546
g 61 7559
a 61 7572
t 61 7584
t 61 7597
c 61 7609
c 61 7621
g 61 7634
t 61 7646
t 61 7658
g 61 7670
a 61 7683
a 61 7695
c 61 7707
a 61 7719
a 61 7731
t 61 7743
a 61 7755
t 61 7767
c 61 7780
a 61 7791
a 61 7803
c 58 7816
c 58 7828
a 58 7840
t 61 7852
t 61 7865
t 61 7877
a 61 7889
a 61 7901
t 61 7914
a 61 7926
a 61 7938
a 61 7951
a 61 7963
g 61 7976
a 61 7989
t 61 8000
g 61 8013
g 61 8025
c 61 8037
a 61 8049
a 58 8061
t 58 8073
t 61 8085
t 61 8098
c 58 8110
t 58 8122
a 58 8134
a 61 8146
a 61 8159
t 61 8171
g 58 8183
g 58 8196
t 58 8208
g 61 8220
t 61 8232
a 58 8244
c 58 8256
c 58 8268
a 58 8280
g 61 8292
a 58 8306
g 58 8318
a 58 8331
a 58 8344
a 58 8356
a 58 8368
a 61 8381
a 58 8393
a 28 8405
t 58 8416
g 61 8429
a 61 8441
a 61 8454
t 61 8465
t 61 8478
t 61 8490
t 61 8503
g 61 8515
g 61 8529
a 61 8541
g 61 8553
c 61 8565
t 61 8577
g 61 8589
c 61 8601
c 61 8613
a 61 8625
c 58 8636
a 58 8648
t 61 8660
t 61 8673
g 61 8685
t 61 8697
c 61 8710
a 61 8721
g 58 8734
a 58 8746
t 58 8758
t 61 8770
c 61 8782
t 61 8794
t 61 8807
a 61 8818
t 61 8830
a 61 8842
t 61 8854
a 61 8865
a 61 8878
t 61 8889
t 61 8902
a 61 8914
c 61 8926
a 61 8938
g 61 8951
g 61 8963
a 61 8977
g 61 8988
g 61 9001
a 61 9014
g 61 9026
a 61 9038
a 58 9050
a 61 9062
a 61 9075
t 61 9087
g 61 9100
g 58 9112
c 58 9125
g 58 9138
a 61 9150
a 61 9162
g 61 9174
t 61 9187
t 61 9199
c 61 9211
t 61 9222
a 61 9234
a 61 9246
a 61 9258
t 58 9270
t 58 9282
c 58 9294
a 61 9306
t 61 9317
g 61 9330
t 58 9342
c 58 9354
a 61 9365
t 58 9377
t 61 9388
t 61 9401
c 61 9413
t 61 9425
t 61 9436
t 61 9449
t 58 9460
c 51 9472
a 51 9483
c 58 9494
c 51 9506
a 58 9517
g 51 9529
a 58 9542
t 58 9553
a 58 9565
c 58 9576
a 58 9587
a 54 9599
a 51 9611
t 51 9622
g 23 9634
a 38 9646
a 23 9652
t 22 9662
g 20 9675
c 21 9688
c 7 9698
a 8 9712
g 11 9724
c 8 9740
c 19 9750
t 21 9762
t 27 9772
g 26 9785
g 25 9796
c 16 9810
a 11 9820
a 14 9835
END_DNA

END_SEQUENCE
