# Supplementary material for: Polymorphisms in Pfkelch13 domains before and after the introduction of artemisinin-based combination therapy in Southwest Nigeria
Source: PLoS One. 2025 Mar 31;20(3):e0316479. doi: 10.1371/journal.pone.0316479 (PMC11957316; doi:10.1371/journal.pone.0316479)
Supplement: Supporting information 2 — (ZIP) [file pone.0316479.s002.zip › 022KN1R_PREMIX_Plate_KELCH1_B09.phd.1]

BEGIN_SEQUENCE 022KN1R_PREMIX_B09_1660754371797.ab1

BEGIN_COMMENT

CHROMAT_FILE: 022KN1R_PREMIX_B09_1660754371797.ab1
ABI_THUMBPRINT: 
BASECALLER_VERSION: KB 1.4.2.4
BASECALLER_NAME: ABI basecaller
QUALITY_LEVELS: 50
TIME: Wed Aug 17 12:48:23 2022
TRACE_ARRAY_MIN_INDEX: 
TRACE_ARRAY_MAX_INDEX: 
TRIM: 12 826
CHEM: 
DYE: 

END_COMMENT

BEGIN_DNA
a 7 11
c 7 16
a 7 27
g 7 39
c 9 51
c 8 62
a 9 75
a 17 88
n 2 102
g 9 116
c 9 127
a 8 139
g 13 151
g 16 160
a 24 172
a 11 184
c 19 187
t 11 197
t 16 208
a 19 211
a 10 222
g 14 230
g 11 236
a 35 246
a 43 256
c 49 269
t 51 280
t 51 292
c 51 304
g 52 315
c 46 327
c 51 338
a 36 347
t 51 359
t 58 371
t 58 384
t 28 396
c 58 408
t 58 419
c 58 431
c 58 442
t 58 454
c 58 465
c 58 476
t 51 488
g 36 499
t 25 512
a 51 523
a 58 533
t 58 543
t 61 555
a 58 566
t 58 575
a 51 586
t 51 596
a 58 609
a 51 620
g 36 631
a 26 644
a 36 655
t 51 665
a 28 672
c 58 677
t 51 689
g 46 701
a 46 715
c 58 725
a 51 736
a 51 746
t 61 757
g 58 769
t 51 782
g 51 794
g 41 807
c 58 820
a 58 831
g 51 842
c 58 855
t 51 868
c 51 879
c 58 891
a 34 901
a 58 911
a 58 923
a 51 934
t 34 945
t 34 957
c 58 969
a 51 980
t 51 991
t 58 1004
t 58 1016
t 58 1029
t 58 1042
t 58 1054
t 58 1066
c 58 1078
t 58 1090
c 58 1102
t 58 1114
g 58 1126
g 58 1139
t 51 1152
a 51 1163
c 58 1173
a 51 1184
c 58 1195
c 51 1207
a 46 1217
t 58 1230
t 58 1244
t 58 1257
a 51 1269
g 31 1280
a 46 1294
a 51 1305
a 51 1317
t 51 1327
t 58 1340
g 58 1352
c 58 1364
c 61 1377
a 51 1388
t 58 1400
c 58 1412
t 61 1425
t 61 1438
t 58 1451
t 58 1463
a 58 1474
t 61 1485
t 61 1497
a 61 1508
a 61 1520
a 51 1531
t 46 1542
g 51 1556
g 51 1569
t 58 1581
t 58 1594
g 41 1606
a 41 1619
t 58 1630
a 51 1642
t 51 1653
t 58 1666
g 61 1678
t 58 1691
t 51 1704
c 58 1716
a 34 1726
a 58 1738
c 36 1749
g 36 1760
g 46 1774
a 41 1788
a 61 1801
t 58 1812
c 58 1824
t 51 1836
a 58 1848
a 58 1859
t 58 1871
a 51 1883
t 58 1895
g 58 1907
t 51 1920
t 51 1932
a 51 1944
t 58 1955
g 58 1968
t 34 1981
t 32 1993
c 58 2005
a 58 2016
t 58 2028
t 58 2041
a 34 2052
t 58 2064
c 58 2077
a 58 2088
a 58 2099
t 58 2111
a 58 2123
c 58 2135
c 58 2148
t 34 2160
c 46 2173
c 51 2185
a 51 2196
a 58 2208
c 58 2220
a 58 2230
a 58 2242
c 61 2255
a 58 2266
t 58 2278
a 58 2289
t 61 2302
a 61 2313
t 61 2325
t 61 2338
t 58 2351
g 51 2363
a 51 2376
t 51 2387
t 51 2400
a 58 2411
a 46 2423
g 51 2435
g 46 2448
t 58 2460
a 58 2472
a 51 2483
t 58 2494
t 58 2507
a 61 2518
a 61 2530
a 61 2542
a 58 2554
g 58 2567
c 58 2579
t 58 2591
g 58 2603
c 58 2616
t 61 2628
c 61 2641
c 61 2653
t 61 2665
g 61 2677
a 51 2690
a 58 2701
c 58 2713
t 61 2725
t 61 2737
c 58 2749
t 61 2761
a 58 2773
g 61 2784
c 61 2797
t 61 2809
t 61 2822
c 61 2834
t 61 2846
a 58 2857
a 58 2868
t 58 2880
a 61 2891
a 58 2903
g 58 2915
g 58 2928
c 58 2940
a 58 2951
t 58 2962
a 58 2974
t 58 2986
g 61 2998
g 61 3012
a 58 3024
a 58 3036
a 51 3048
t 51 3059
t 61 3071
g 58 3084
t 58 3095
t 61 3108
c 61 3120
c 61 3132
c 61 3144
a 58 3155
t 61 3167
t 58 3179
t 61 3192
a 61 3203
t 61 3214
t 58 3227
c 58 3239
a 58 3250
t 61 3261
t 61 3274
t 61 3286
t 61 3298
t 61 3311
t 58 3323
c 58 3335
t 61 3347
t 61 3359
c 61 3371
a 61 3381
t 61 3393
a 61 3404
t 61 3416
a 61 3427
c 61 3439
t 61 3451
t 58 3464
c 58 3477
a 61 3487
a 61 3499
t 61 3511
a 61 3523
g 61 3535
a 58 3548
a 61 3560
t 58 3571
t 58 3583
t 58 3595
a 61 3607
a 61 3618
t 61 3630
c 61 3643
t 61 3655
c 61 3668
t 58 3680
c 58 3692
a 61 3703
c 58 3715
c 58 3727
a 58 3738
t 61 3750
t 61 3763
a 61 3775
g 61 3787
t 61 3799
t 58 3812
c 58 3824
c 61 3836
a 61 3846
c 61 3858
c 61 3871
a 58 3882
a 61 3894
t 61 3906
g 61 3918
a 58 3931
c 61 3943
a 61 3954
t 61 3966
a 61 3978
a 61 3990
a 61 4002
t 61 4014
t 61 4026
t 61 4038
t 61 4051
a 58 4062
t 58 4074
t 58 4086
a 58 4098
t 58 4110
c 58 4123
a 61 4134
a 61 4145
a 61 4157
a 61 4170
g 58 4182
c 58 4194
a 61 4206
a 61 4217
c 61 4230
a 61 4241
c 58 4253
a 58 4265
c 58 4277
a 58 4288
t 61 4301
a 58 4313
g 58 4325
c 58 4339
t 61 4352
g 58 4364
a 58 4377
t 58 4389
g 61 4401
a 61 4414
t 61 4425
c 58 4438
t 58 4450
a 58 4462
g 61 4474
g 61 4487
g 61 4500
g 61 4512
t 61 4524
a 61 4536
t 58 4547
t 58 4559
c 58 4572
a 61 4582
a 58 4594
a 58 4606
g 61 4618
g 61 4631
t 61 4643
g 61 4655
c 58 4667
c 58 4679
a 58 4690
c 61 4702
c 61 4715
t 61 4727
c 61 4740
t 61 4752
a 61 4764
c 61 4775
c 61 4787
c 61 4799
a 61 4810
t 61 4822
g 61 4834
c 61 4847
t 61 4859
t 61 4872
t 61 4884
c 61 4896
a 61 4907
t 61 4918
a 61 4930
c 61 4942
g 58 4954
a 58 4966
t 58 4978
g 61 4990
a 61 5003
t 61 5014
c 61 5027
a 61 5038
t 61 5049
a 61 5061
t 61 5073
g 61 5086
c 61 5099
t 61 5111
t 61 5123
c 61 5136
t 61 5147
a 61 5159
c 61 5171
a 61 5182
t 61 5193
t 61 5206
c 61 5219
g 61 5230
g 61 5243
t 61 5255
a 61 5267
t 61 5278
a 61 5290
a 61 5302
t 61 5313
a 61 5325
g 61 5338
a 61 5350
a 61 5363
g 58 5375
a 58 5387
g 58 5399
c 58 5411
c 61 5423
a 61 5434
t 61 5446
c 61 5459
a 61 5470
t 61 5482
a 61 5494
t 61 5506
c 61 5518
c 61 5531
c 61 5543
c 61 5555
c 61 5567
a 61 5578
a 61 5589
t 61 5601
a 61 5613
c 61 5625
a 61 5636
a 61 5648
t 61 5660
a 61 5672
a 61 5684
a 61 5696
t 61 5708
t 61 5720
c 61 5733
t 61 5744
a 61 5756
c 61 5768
c 61 5780
a 58 5791
t 61 5804
t 61 5816
t 61 5828
g 61 5841
a 58 5853
c 61 5865
g 61 5877
t 61 5889
a 61 5901
a 61 5912
c 61 5924
a 61 5936
c 61 5948
c 61 5960
a 61 5971
c 61 5983
a 61 5995
a 61 6007
t 61 6019
t 58 6031
a 58 6043
t 58 6055
t 61 6067
t 58 6079
c 58 6092
t 58 6104
t 61 6116
c 61 6129
t 61 6140
a 61 6152
g 61 6164
g 61 6176
t 61 6188
a 61 6199
t 61 6211
a 58 6222
t 58 6234
t 58 6246
t 61 6258
a 61 6270
a 61 6281
a 61 6294
t 61 6305
t 61 6318
a 61 6329
c 61 6342
t 61 6354
t 61 6366
g 58 6378
a 58 6391
a 61 6403
a 61 6415
c 61 6427
a 61 6438
t 61 6449
a 61 6461
c 61 6474
c 61 6486
a 61 6497
t 61 6509
a 61 6521
c 61 6533
a 58 6545
t 61 6557
c 61 6570
t 61 6582
c 61 6595
t 61 6607
t 61 6619
a 61 6631
a 58 6642
a 58 6654
c 58 6666
g 58 6678
a 58 6690
t 58 6702
c 58 6714
a 61 6726
t 61 6737
a 61 6749
c 58 6761
a 58 6773
c 61 6785
c 61 6797
t 61 6810
c 58 6823
a 58 6834
g 58 6846
t 61 6858
t 61 6871
t 61 6882
c 61 6895
a 61 6905
a 61 6917
a 61 6928
t 61 6940
a 61 6952
a 61 6964
a 61 6976
g 61 6988
c 61 7001
c 61 7013
t 61 7025
t 61 7038
a 61 7049
t 61 7061
a 61 7073
a 58 7084
t 58 7096
c 58 7109
a 61 7120
t 61 7131
a 61 7144
g 61 7156
t 61 7168
t 61 7181
a 61 7193
t 61 7204
t 61 7217
a 61 7229
c 58 7241
c 61 7253
a 58 7264
c 58 7277
c 58 7289
a 58 7301
a 61 7313
a 61 7326
a 61 7339
a 61 7351
c 61 7364
g 61 7375
t 61 7387
a 61 7400
t 61 7411
a 61 7424
a 61 7436
g 61 7448
a 61 7462
a 61 7474
a 61 7487
t 61 7498
t 61 7510
a 58 7522
t 58 7534
t 58 7547
c 58 7559
a 61 7571
a 61 7583
t 61 7595
a 58 7607
c 58 7619
a 58 7631
g 61 7643
c 61 7657
a 61 7668
c 61 7681
t 61 7693
t 61 7705
c 61 7718
c 61 7730
a 58 7740
a 61 7752
a 61 7765
a 61 7777
t 61 7789
a 61 7801
a 61 7814
g 61 7826
c 61 7839
t 61 7850
t 61 7863
t 61 7875
t 61 7887
t 61 7899
t 61 7911
g 61 7923
g 61 7936
t 61 7947
a 58 7959
g 58 7971
a 61 7984
c 61 7996
a 58 8007
t 58 8019
a 61 8031
g 61 8043
g 61 8056
t 61 8069
g 61 8081
t 61 8093
a 61 8105
c 61 8117
a 61 8128
c 61 8140
a 58 8152
t 61 8164
a 61 8176
c 58 8189
g 58 8200
c 58 8214
c 61 8227
a 58 8238
g 58 8250
c 58 8263
a 61 8275
t 61 8286
t 61 8299
g 61 8311
t 61 8323
t 61 8335
g 61 8347
a 58 8360
c 61 8372
t 61 8384
a 61 8395
a 61 8408
t 61 8419
a 61 8431
t 61 8443
c 58 8456
t 58 8468
a 58 8480
a 61 8492
t 61 8504
a 61 8516
a 61 8529
t 61 8541
t 61 8553
c 58 8566
c 61 8578
a 58 8589
t 58 8601
c 58 8614
g 58 8625
a 58 8638
a 61 8651
t 61 8662
t 61 8674
t 61 8686
a 61 8698
a 61 8710
a 61 8722
t 61 8734
a 61 8746
t 61 8757
t 61 8770
c 61 8783
t 61 8794
a 61 8806
c 58 8819
a 58 8830
c 58 8842
c 61 8854
a 58 8865
t 58 8878
c 58 8890
a 58 8902
a 58 8914
a 58 8926
t 58 8938
c 61 8951
c 61 8963
a 61 8974
c 61 8986
c 61 8998
t 61 9010
a 61 9022
t 61 9034
a 61 9046
c 61 9058
a 61 9070
a 61 9081
a 61 9094
a 61 9106
t 61 9117
a 61 9129
c 61 9141
t 58 9153
a 61 9165
a 61 9178
t 61 9190
g 61 9202
g 61 9215
g 61 9227
a 61 9241
a 61 9253
t 61 9265
g 61 9277
g 61 9289
t 61 9301
a 61 9313
a 58 9325
a 58 9337
a 58 9349
a 61 9361
t 61 9372
t 61 9384
t 61 9396
a 61 9408
a 61 9419
t 61 9430
a 61 9442
c 58 9455
c 58 9466
a 58 9477
t 61 9488
a 61 9500
a 61 9512
a 61 9524
a 61 9536
t 61 9547
t 61 9558
c 61 9571
t 61 9582
g 55 9594
c 52 9606
t 52 9616
t 46 9626
c 28 9635
t 28 9647
t 17 9658
c 9 9669
c 8 9679
a 12 9692
a 16 9704
a 27 9711
c 27 9723
c 21 9733
a 28 9736
a 31 9747
g 28 9760
g 27 9771
c 27 9784
a 21 9796
a 25 9807
a 13 9818
END_DNA

END_SEQUENCE
