# Supplementary material for: Polymorphisms in Pfkelch13 domains before and after the introduction of artemisinin-based combination therapy in Southwest Nigeria
Source: PLoS One. 2025 Mar 31;20(3):e0316479. doi: 10.1371/journal.pone.0316479 (PMC11957316; doi:10.1371/journal.pone.0316479)
Supplement: Supporting information 2 — (ZIP) [file pone.0316479.s002.zip › 022KN2F_PREMIX_Plate_KELCH1_G09.phd.1]

BEGIN_SEQUENCE 022KN2F_PREMIX_G09_1660754361328.ab1

BEGIN_COMMENT

CHROMAT_FILE: 022KN2F_PREMIX_G09_1660754361328.ab1
ABI_THUMBPRINT: 
BASECALLER_VERSION: KB 1.4.2.4
BASECALLER_NAME: ABI basecaller
QUALITY_LEVELS: 50
TIME: Wed Aug 17 12:48:23 2022
TRACE_ARRAY_MIN_INDEX: 
TRACE_ARRAY_MAX_INDEX: 
TRIM:  
CHEM: 
DYE: 

END_COMMENT

BEGIN_DNA
n 3 3
n 5 24
n 4 44
n 4 55
n 4 75
n 5 89
n 5 100
n 4 111
n 4 119
n 5 133
n 5 148
n 5 162
n 6 171
n 9 180
g 11 193
n 9 205
g 29 214
n 9 224
a 12 232
n 6 247
n 6 264
n 7 271
n 7 280
a 10 290
n 9 300
a 12 311
t 11 321
n 8 336
n 9 350
n 7 358
g 10 368
n 5 378
n 4 386
n 6 403
t 10 410
n 9 423
a 23 432
t 13 441
g 14 457
a 22 469
c 17 481
a 26 491
g 11 504
c 21 512
t 13 526
g 11 542
a 13 552
t 18 562
a 15 573
g 13 585
a 17 599
t 12 608
c 24 621
c 34 634
t 30 644
t 18 658
g 18 671
a 20 685
n 9 696
g 30 710
g 18 723
a 18 734
g 12 745
a 17 757
a 11 767
g 11 780
a 26 791
g 16 804
a 24 814
a 19 825
a 14 835
g 19 844
c 41 854
t 24 866
g 31 880
g 19 895
a 10 908
t 16 917
a 12 929
t 14 938
t 18 951
g 16 965
a 24 977
a 16 986
c 34 999
t 30 1010
t 24 1023
t 23 1036
a 19 1047
g 14 1056
g 33 1073
a 31 1084
g 13 1096
a 27 1108
a 16 1119
t 23 1128
a 20 1139
c 34 1149
c 33 1162
a 13 1171
g 14 1181
c 31 1195
a 17 1206
g 31 1219
t 10 1232
t 10 1245
g 12 1258
g 10 1268
t 10 1282
c 56 1293
a 41 1303
a 50 1314
c 42 1326
a 28 1336
a 46 1347
t 34 1360
g 50 1372
c 28 1385
t 28 1398
g 32 1411
g 36 1424
c 23 1436
g 43 1448
a 10 1460
n 5 1478
t 13 1490
n 9 1503
c 13 1514
n 7 1524
a 13 1537
a 13 1549
c 11 1560
t 13 1574
n 7 1589
n 8 1597
g 10 1607
a 10 1622
n 8 1632
a 13 1644
g 24 1656
t 10 1671
a 12 1681
a 30 1692
a 18 1704
a 13 1715
a 11 1726
a 10 1741
g 13 1750
a 30 1762
t 11 1772
t 11 1785
t 18 1796
t 13 1808
t 13 1822
t 13 1834
a 13 1844
c 23 1855
c 23 1867
a 27 1877
a 26 1889
g 39 1903
t 19 1916
a 23 1926
a 23 1938
t 27 1949
t 27 1961
t 22 1975
a 23 1986
t 27 1996
c 33 2009
c 11 2019
a 13 2031
g 18 2043
a 27 2057
a 18 2068
c 24 2081
a 10 2090
t 18 2103
t 10 2115
n 7 2128
n 9 2138
a 10 2150
t 10 2162
a 10 2175
a 13 2186
t 12 2198
a 13 2209
t 20 2221
g 26 2235
n 6 2246
c 18 2262
t 27 2273
a 34 2283
a 23 2294
a 27 2306
g 18 2319
a 38 2331
t 34 2342
a 27 2352
a 30 2364
t 36 2377
a 34 2387
t 34 2398
a 28 2411
g 18 2424
g 35 2437
a 18 2450
a 18 2462
a 23 2474
t 23 2484
a 10 2494
a 16 2508
a 20 2518
t 18 2530
a 13 2542
t 18 2553
t 13 2566
t 23 2579
a 13 2590
a 13 2600
a 13 2612
t 13 2624
a 14 2636
a 12 2647
a 12 2659
t 17 2670
t 19 2683
g 30 2696
t 11 2708
c 10 2716
n 6 2731
a 13 2742
a 13 2754
t 23 2765
a 18 2777
a 18 2789
c 12 2800
a 13 2812
a 13 2823
a 23 2836
a 34 2848
a 34 2859
a 43 2870
g 12 2883
a 30 2894
t 13 2905
a 13 2916
c 27 2927
t 23 2940
a 27 2951
t 28 2963
t 18 2976
a 23 2988
c 40 2999
a 24 3010
a 24 3022
a 18 3033
t 23 3046
g 41 3058
a 31 3071
a 15 3082
a 13 3094
a 13 3106
t 18 3116
a 18 3128
a 13 3139
t 19 3151
a 23 3162
a 23 3174
t 23 3186
a 23 3199
t 29 3210
t 27 3223
a 13 3235
a 18 3245
t 35 3257
c 31 3271
a 13 3282
t 34 3293
a 20 3304
a 12 3317
t 28 3328
a 18 3340
a 18 3351
t 23 3363
a 24 3375
a 13 3387
t 23 3399
a 18 3411
a 19 3422
t 23 3434
a 13 3446
a 13 3458
t 13 3470
n 9 3481
a 20 3494
t 18 3505
c 46 3518
t 28 3530
g 45 3543
a 48 3555
c 51 3566
a 38 3578
g 17 3589
c 21 3603
a 11 3613
a 13 3625
c 19 3638
t 24 3649
a 13 3660
a 11 3673
t 13 3684
a 13 3696
t 12 3707
n 9 3720
a 23 3731
c 40 3743
t 30 3756
a 17 3767
a 13 3780
t 13 3792
a 10 3803
a 13 3815
c 18 3828
c 27 3839
t 10 3851
t 16 3865
a 24 3875
t 18 3887
t 23 3899
a 24 3910
a 34 3922
t 31 3934
a 31 3945
a 34 3958
t 34 3970
a 24 3981
a 11 3993
t 10 4005
a 10 4017
t 10 4029
g 11 4041
n 9 4056
n 7 4066
t 10 4078
t 10 4091
c 10 4102
t 11 4114
c 19 4127
c 39 4139
a 26 4149
t 30 4162
c 34 4175
n 9 4185
a 13 4198
t 10 4209
c 11 4219
a 13 4232
t 18 4244
g 12 4258
a 17 4271
a 19 4281
t 13 4294
a 11 4305
c 10 4317
c 10 4329
a 10 4342
n 8 4354
n 8 4365
n 9 4378
n 8 4389
a 10 4402
n 8 4415
a 10 4427
n 9 4438
g 23 4451
a 23 4463
g 27 4475
a 30 4489
a 23 4500
t 28 4511
t 28 4523
t 25 4535
t 34 4547
t 23 4560
t 18 4572
a 23 4583
g 17 4594
a 21 4608
t 18 4619
g 19 4631
c 19 4643
a 12 4654
c 12 4666
c 11 4680
c 11 4691
c 16 4701
a 13 4714
t 12 4728
c 21 4739
c 10 4747
c 18 4761
c 13 4775
t 13 4788
a 13 4799
a 12 4810
a 14 4823
t 20 4834
g 24 4847
a 30 4860
t 27 4871
g 39 4884
a 39 4896
t 34 4907
t 17 4920
c 49 4932
t 17 4944
g 35 4958
g 23 4971
a 34 4983
t 30 4995
t 30 5007
a 34 5017
a 34 5029
a 43 5041
c 36 5054
a 23 5064
a 12 5076
t 16 5090
t 23 5101
t 23 5113
c 12 5126
a 10 5137
a 10 5149
a 23 5161
n 9 5174
c 27 5185
a 10 5196
t 18 5208
t 12 5221
t 12 5234
t 49 5246
c 49 5259
a 34 5270
a 34 5281
c 34 5293
t 40 5305
g 46 5318
t 23 5331
a 34 5342
a 34 5354
a 30 5367
t 17 5378
a 29 5390
a 13 5402
t 18 5414
g 22 5427
t 16 5437
a 13 5450
a 13 5463
a 13 5475
t 23 5487
g 18 5501
a 12 5513
t 12 5523
a 18 5536
c 30 5548
t 24 5561
c 19 5572
a 13 5585
t 18 5597
g 18 5611
a 23 5623
a 18 5636
a 23 5647
a 19 5658
g 11 5674
a 43 5684
a 17 5695
a 18 5707
a 10 5718
t 18 5730
t 13 5743
a 18 5754
t 34 5766
t 23 5779
g 30 5791
a 24 5805
a 23 5817
a 24 5828
c 20 5841
n 9 5850
g 24 5865
a 13 5879
a 13 5891
t 13 5902
c 11 5914
a 13 5926
n 9 5937
g 13 5950
t 11 5963
g 26 5974
a 22 5987
t 22 5999
g 10 6011
c 20 6025
t 22 6036
a 16 6048
t 10 6061
t 14 6072
g 20 6085
a 22 6096
t 22 6109
t 17 6123
t 16 6134
t 28 6148
g 14 6163
a 16 6172
a 15 6186
a 24 6197
a 31 6209
t 32 6220
a 25 6230
t 56 6243
g 39 6255
g 22 6269
t 10 6279
a 18 6292
g 14 6303
g 26 6318
c 10 6328
g 31 6342
a 39 6356
t 24 6368
t 11 6380
t 10 6392
a 16 6402
a 14 6415
c 11 6428
a 31 6441
a 21 6453
t 25 6464
t 10 6476
a 20 6487
c 23 6500
a 12 6512
t 21 6524
t 13 6537
t 10 6549
a 14 6561
t 22 6573
t 21 6586
a 20 6598
a 16 6608
t 20 6621
t 10 6635
g 23 6647
g 10 6661
t 10 6674
t 16 6687
a 16 6697
a 14 6710
a 10 6720
n 9 6732
n 9 6745
n 7 6756
c 12 6774
a 14 6783
c 34 6794
a 10 6804
c 31 6816
n 9 6826
a 14 6840
a 13 6854
t 18 6865
g 31 6879
a 42 6891
a 46 6903
t 43 6915
t 15 6928
t 11 6941
t 14 6953
a 14 6965
t 28 6976
t 23 6989
c 52 7002
t 14 7014
a 19 7026
n 7 7034
a 25 7049
a 24 7059
a 14 7069
a 14 7079
a 14 7089
a 13 7099
n 8 7108
a 16 7124
t 26 7135
a 11 7146
a 13 7160
n 8 7171
n 9 7183
n 9 7197
n 9 7208
n 9 7219
n 8 7232
n 9 7245
n 8 7257
a 11 7269
a 25 7282
n 9 7292
a 37 7306
t 35 7318
a 30 7329
a 30 7342
n 9 7357
a 41 7368
a 39 7381
a 37 7393
a 26 7407
a 52 7419
a 20 7430
c 40 7441
t 27 7453
a 25 7464
t 10 7477
a 14 7492
a 27 7503
a 13 7514
t 18 7526
g 20 7539
g 10 7548
a 10 7563
n 9 7575
a 17 7590
c 14 7600
a 20 7614
n 8 7624
t 13 7638
a 12 7651
c 35 7662
g 17 7676
END_DNA

END_SEQUENCE
