# Supplementary material for: Polymorphisms in Pfkelch13 domains before and after the introduction of artemisinin-based combination therapy in Southwest Nigeria
Source: PLoS One. 2025 Mar 31;20(3):e0316479. doi: 10.1371/journal.pone.0316479 (PMC11957316; doi:10.1371/journal.pone.0316479)
Supplement: Supporting information 2 — (ZIP) [file pone.0316479.s002.zip › 022KN2R_PREMIX_Plate_KELCH2_D11.phd.1]

BEGIN_SEQUENCE 022KN2R_PREMIX_D11_1660754335539.ab1

BEGIN_COMMENT

CHROMAT_FILE: 022KN2R_PREMIX_D11_1660754335539.ab1
ABI_THUMBPRINT: 
BASECALLER_VERSION: KB 1.4.2.4
BASECALLER_NAME: ABI basecaller
QUALITY_LEVELS: 50
TIME: Wed Aug 17 12:52:21 2022
TRACE_ARRAY_MIN_INDEX: 
TRACE_ARRAY_MAX_INDEX: 
TRIM: 190 442
CHEM: 
DYE: 

END_COMMENT

BEGIN_DNA
g 7 5
g 7 22
g 7 28
n 2 39
g 7 53
c 7 65
c 8 76
a 8 88
c 8 100
c 8 111
c 9 124
a 8 136
a 8 148
t 8 160
c 9 173
c 9 189
a 12 193
g 9 202
c 10 213
t 8 216
a 8 229
c 8 239
g 19 242
t 22 251
a 9 256
c 21 266
t 29 278
t 24 290
c 16 303
c 26 314
g 14 323
c 14 335
a 15 345
c 16 357
t 16 370
c 25 381
c 15 395
t 7 406
c 8 415
t 9 425
g 7 435
a 19 447
c 6 453
g 8 457
t 22 464
a 17 473
t 27 482
c 16 494
t 22 505
a 22 512
g 9 519
g 7 533
c 17 545
c 13 555
t 7 561
t 10 572
t 25 582
g 29 594
t 12 605
g 9 617
g 14 631
a 25 642
a 15 655
t 12 665
g 11 676
t 12 686
c 13 697
a 15 708
t 8 714
a 8 726
c 15 735
c 22 747
a 23 754
t 15 762
c 8 775
a 7 789
t 15 799
c 11 809
t 13 818
c 13 831
c 10 837
c 7 849
t 7 861
t 14 872
a 25 883
g 14 892
c 10 898
t 20 909
t 22 921
c 13 932
c 14 948
a 15 958
c 26 968
t 15 980
t 18 991
c 25 1005
a 16 1015
t 8 1026
a 8 1038
g 8 1049
c 13 1060
c 9 1073
c 9 1083
c 19 1094
t 10 1105
c 13 1116
g 8 1126
t 8 1139
t 25 1151
g 13 1164
a 12 1175
t 8 1187
c 14 1196
c 14 1209
t 16 1220
a 16 1232
c 26 1243
t 40 1256
a 39 1267
c 36 1278
t 20 1288
t 9 1301
c 20 1312
c 11 1324
g 11 1334
c 30 1346
a 27 1357
g 24 1370
c 28 1382
a 17 1393
g 18 1405
g 15 1416
t 8 1423
g 8 1433
t 30 1445
g 27 1457
g 27 1470
g 20 1481
g 7 1493
a 7 1504
t 15 1514
a 27 1526
g 15 1538
t 15 1550
t 21 1562
a 36 1572
a 27 1584
c 25 1595
g 27 1607
g 29 1620
a 31 1633
t 14 1644
t 14 1655
t 26 1667
c 29 1679
t 26 1690
t 16 1703
a 27 1713
a 28 1724
a 17 1735
a 28 1747
a 26 1759
a 13 1770
t 13 1781
t 14 1793
a 26 1803
a 27 1814
g 15 1826
a 15 1838
a 15 1849
t 30 1859
a 31 1871
a 18 1882
t 25 1894
t 18 1906
c 25 1918
t 26 1930
a 14 1941
a 14 1952
a 27 1964
t 38 1975
a 31 1986
a 18 1997
c 25 2009
t 25 2020
c 27 2033
a 25 2043
c 36 2056
t 25 2067
a 18 2078
t 31 2090
c 18 2102
c 18 2114
c 31 2126
t 16 2137
a 16 2148
t 28 2161
c 18 2171
t 28 2185
a 29 2194
a 30 2206
g 43 2217
a 36 2230
a 31 2241
t 25 2251
a 45 2262
t 45 2273
t 34 2284
c 25 2297
t 29 2309
t 41 2321
c 41 2333
c 51 2345
t 25 2356
t 24 2368
g 35 2379
t 12 2394
g 11 2407
t 21 2415
a 45 2425
t 44 2436
c 45 2449
t 44 2462
c 48 2473
t 43 2485
g 45 2495
g 40 2508
g 18 2524
g 7 2537
a 7 2542
c 35 2552
a 27 2562
t 25 2574
g 26 2585
a 26 2598
t 28 2608
g 27 2621
t 22 2635
c 26 2646
t 20 2658
t 35 2669
c 39 2681
c 37 2693
a 28 2703
c 34 2714
t 25 2727
t 18 2739
a 17 2750
a 25 2761
t 31 2772
a 42 2784
a 42 2795
t 26 2807
t 15 2819
t 15 2830
c 25 2843
t 27 2853
c 25 2866
t 18 2878
a 17 2889
t 17 2900
a 17 2911
a 28 2923
a 17 2934
t 17 2946
g 25 2957
a 30 2969
a 14 2981
t 9 2992
c 9 3004
t 16 3016
t 26 3028
t 17 3040
t 26 3052
t 35 3064
g 25 3076
t 32 3087
t 42 3100
g 42 3112
t 30 3122
g 26 3134
g 16 3147
t 26 3158
a 16 3168
a 14 3179
g 25 3192
g 8 3204
a 7 3215
a 7 3226
t 17 3237
g 30 3249
t 17 3261
c 14 3273
t 14 3287
a 16 3296
g 18 3308
a 27 3321
t 41 3332
g 42 3344
t 36 3355
t 18 3368
t 17 3382
c 28 3391
a 50 3402
a 51 3413
a 51 3424
a 52 3436
a 52 3447
t 51 3459
a 51 3470
g 58 3483
c 52 3495
t 52 3506
c 51 3519
c 46 3530
a 45 3540
c 48 3553
c 20 3563
a 9 3575
a 20 3586
c 30 3597
a 20 3609
t 18 3621
t 21 3633
a 26 3644
a 35 3655
t 43 3667
a 34 3679
t 20 3690
c 18 3703
a 16 3712
a 26 3724
t 38 3736
c 42 3749
a 38 3760
t 35 3773
a 25 3784
g 12 3796
a 19 3806
t 20 3820
t 15 3832
c 24 3845
a 25 3855
g 25 3867
t 26 3879
a 17 3890
g 17 3902
c 26 3915
a 17 3926
a 26 3937
t 31 3948
a 27 3960
t 26 3972
t 17 3984
t 27 3996
g 16 4009
c 10 4019
a 10 4032
t 20 4043
c 8 4055
a 8 4068
a 25 4079
c 16 4090
a 17 4101
a 28 4113
t 14 4124
t 15 4136
t 15 4149
t 17 4161
t 26 4173
t 47 4186
t 48 4198
t 46 4210
t 47 4222
t 39 4234
a 19 4244
t 40 4257
c 24 4268
a 24 4279
t 25 4291
t 29 4303
c 52 4316
t 25 4327
c 14 4339
a 26 4349
a 58 4361
a 51 4373
a 51 4384
t 25 4396
t 25 4408
t 53 4419
t 51 4432
t 30 4445
a 23 4455
t 22 4469
a 45 4477
t 49 4488
t 51 4499
c 45 4514
t 28 4525
t 28 4539
g 46 4549
a 31 4562
t 25 4575
a 46 4585
a 26 4595
t 21 4606
a 26 4618
t 27 4629
t 28 4643
t 26 4655
t 28 4666
t 38 4681
c 29 4691
t 29 4705
t 28 4714
t 36 4725
t 23 4738
t 13 4750
c 19 4762
t 27 4772
a 24 4785
a 28 4797
a 26 4808
c 14 4819
a 9 4831
t 9 4843
a 20 4854
a 41 4866
t 41 4878
a 25 4889
c 10 4902
a 10 4914
a 20 4924
a 14 4936
a 14 4948
c 17 4960
t 26 4973
a 43 4985
a 42 4997
t 41 5009
t 41 5022
t 31 5033
a 18 5045
a 27 5057
t 26 5068
c 14 5081
t 14 5094
a 27 5106
a 31 5117
t 25 5129
c 8 5142
g 8 5153
a 9 5167
t 20 5178
g 15 5189
t 20 5204
c 15 5215
a 13 5225
a 16 5239
a 12 5253
a 25 5264
a 27 5276
a 10 5288
a 10 5300
a 20 5314
a 25 5324
t 15 5337
c 14 5349
t 19 5361
t 20 5373
a 12 5384
a 8 5396
c 7 5408
t 13 5422
t 21 5433
t 28 5445
t 28 5460
c 27 5472
t 16 5482
a 8 5496
c 10 5507
a 20 5517
t 38 5529
c 26 5542
a 13 5554
a 7 5569
a 9 5577
t 17 5589
c 17 5604
g 17 5614
a 22 5630
t 25 5640
g 7 5653
c 6 5664
c 8 5676
c 17 5688
a 24 5701
t 34 5712
g 25 5724
t 25 5737
t 40 5749
c 46 5761
t 46 5773
t 47 5787
c 43 5800
t 43 5811
t 43 5823
t 47 5837
t 47 5847
t 25 5860
c 20 5872
t 20 5883
a 15 5895
t 20 5908
t 43 5920
t 30 5932
g 20 5944
t 25 5957
a 35 5968
t 20 5979
t 12 5992
t 16 6003
g 8 6016
a 20 6025
c 40 6036
c 29 6048
a 16 6062
t 17 6076
n 2 6087
a 17 6099
c 27 6113
a 13 6123
a 15 6137
t 15 6150
t 24 6162
a 21 6173
t 6 6182
c 9 6188
a 10 6201
t 12 6212
a 11 6222
t 25 6233
a 17 6248
t 19 6260
c 19 6272
a 35 6285
a 27 6296
t 21 6311
a 14 6320
t 32 6333
c 44 6348
t 25 6360
t 10 6373
a 10 6383
c 21 6397
t 39 6409
t 40 6420
c 20 6433
c 11 6447
a 24 6457
t 29 6470
c 44 6483
a 43 6494
t 43 6506
g 43 6518
c 47 6531
a 43 6542
a 42 6553
c 36 6566
a 34 6577
t 26 6588
g 22 6602
t 26 6614
g 18 6626
a 18 6638
t 24 6650
c 20 6661
t 27 6678
c 31 6690
c 25 6702
g 25 6714
t 20 6728
a 18 6740
c 18 6751
t 32 6763
t 26 6775
t 13 6788
t 13 6802
a 15 6812
c 16 6825
a 9 6835
g 17 6850
g 25 6861
t 28 6871
t 36 6885
t 25 6897
c 14 6909
c 8 6921
a 10 6935
g 8 6945
t 13 6959
t 20 6969
t 8 6982
t 20 6995
c 21 7007
t 26 7018
g 10 7031
a 12 7044
t 11 7053
c 20 7065
c 25 7078
a 10 7089
t 19 7102
c 9 7115
g 25 7127
t 27 7141
a 27 7152
c 21 7165
t 12 7174
c 22 7189
t 25 7201
c 22 7212
t 16 7221
c 30 7235
c 35 7246
a 24 7254
c 24 7263
t 25 7276
c 14 7288
t 22 7298
t 16 7313
t 6 7325
a 6 7336
c 6 7351
a 16 7361
t 12 7373
t 24 7388
t 25 7398
t 12 7412
c 18 7426
a 29 7435
t 36 7449
a 25 7460
t 25 7472
c 36 7484
t 36 7497
t 36 7507
t 37 7520
a 27 7531
a 27 7544
a 17 7556
t 11 7565
a 17 7578
a 17 7591
c 12 7600
t 20 7611
t 28 7625
a 37 7640
a 20 7649
c 13 7664
c 16 7673
t 33 7685
a 35 7697
t 36 7709
t 43 7719
t 37 7729
c 28 7738
t 27 7746
c 27 7760
c 16 7772
c 16 7782
a 24 7793
a 23 7799
t 33 7809
a 27 7821
a 36 7833
a 34 7846
a 26 7857
t 28 7870
c 26 7884
c 20 7893
a 26 7906
a 15 7918
t 26 7930
t 25 7942
g 28 7953
a 17 7966
g 14 7978
t 19 7990
c 15 8002
c 12 8014
a 12 8026
t 20 8038
t 37 8052
t 27 8066
g 28 8077
a 25 8091
g 19 8101
c 20 8117
c 14 8127
a 14 8143
t 27 8153
t 20 8164
a 8 8175
a 20 8188
t 41 8200
a 37 8212
a 26 8224
a 14 8238
t 14 8249
g 27 8260
g 30 8270
t 30 8284
a 41 8296
a 34 8307
t 22 8319
t 11 8334
c 11 8343
t 21 8355
a 25 8370
a 13 8383
n 2 8395
t 19 8407
c 31 8418
a 16 8430
c 26 8442
c 23 8451
t 21 8462
a 20 8475
c 33 8488
c 21 8499
a 8 8512
t 8 8525
a 21 8533
t 15 8545
t 21 8560
t 17 8568
t 14 8580
c 16 8593
a 17 8607
a 12 8617
a 22 8634
a 22 8643
a 16 8653
c 25 8667
a 38 8679
c 42 8691
t 42 8703
a 28 8713
g 28 8725
c 28 8740
a 34 8751
t 34 8762
c 34 8773
a 36 8785
c 39 8796
t 18 8805
c 22 8815
a 26 8828
a 25 8841
t 7 8852
t 19 8866
c 38 8880
c 33 8890
g 16 8903
t 10 8914
a 10 8929
t 17 8937
c 37 8949
a 37 8962
a 37 8972
a 40 8986
a 35 8998
a 35 9009
t 20 9022
c 8 9034
c 7 9044
t 7 9056
c 10 9068
t 35 9079
t 22 9092
t 7 9104
c 6 9117
a 8 9130
a 9 9142
a 21 9156
a 36 9167
g 36 9182
t 39 9194
a 37 9206
t 39 9217
c 34 9228
a 34 9240
t 34 9252
t 42 9263
t 23 9274
a 16 9288
c 16 9297
a 6 9310
c 6 9319
t 16 9331
a 8 9344
t 20 9356
t 34 9365
t 25 9377
a 10 9390
a 8 9401
a 9 9412
g 22 9425
t 28 9437
t 21 9446
g 13 9460
a 7 9474
a 18 9485
a 19 9501
a 16 9510
t 11 9524
g 16 9534
t 26 9548
t 22 9557
c 18 9570
t 22 9582
a 31 9596
a 31 9606
a 30 9619
g 21 9630
t 16 9642
g 16 9656
t 10 9667
g 11 9678
t 25 9690
g 17 9702
a 31 9714
t 40 9727
c 39 9741
c 25 9752
a 12 9764
g 15 9776
a 17 9788
a 19 9799
t 30 9811
c 22 9821
a 22 9831
t 31 9843
c 29 9853
a 18 9864
t 26 9876
a 15 9886
t 21 9898
n 2 9907
c 8 9921
a 17 9935
g 12 9948
g 11 9959
a 25 9972
t 20 9987
c 12 10001
g 20 10014
c 13 10027
t 13 10037
g 20 10050
c 14 10058
a 9 10064
t 21 10082
c 35 10093
t 35 10105
a 25 10118
a 25 10129
a 32 10144
a 35 10157
a 30 10170
t 35 10182
t 35 10192
c 20 10206
c 7 10217
c 7 10228
g 21 10240
t 8 10249
a 12 10261
t 35 10272
t 30 10282
t 16 10294
g 20 10307
a 12 10317
t 20 10328
g 35 10341
g 30 10352
a 28 10366
t 36 10380
t 35 10391
c 30 10405
n 2 10418
t 19 10432
a 35 10446
t 39 10461
t 38 10470
g 36 10483
a 21 10495
t 21 10506
g 28 10518
g 23 10528
a 12 10542
g 12 10551
a 32 10565
a 22 10575
t 31 10592
c 27 10608
a 30 10620
t 30 10630
a 28 10643
t 27 10657
t 17 10666
t 11 10682
t 8 10692
a 19 10705
t 42 10719
g 32 10731
g 7 10737
a 39 10749
t 28 10762
a 31 10774
a 23 10783
g 23 10795
a 28 10810
t 16 10826
n 2 10832
a 35 10842
t 34 10854
t 36 10865
a 39 10879
g 35 10892
t 25 10904
a 17 10919
a 14 10929
a 9 10942
t 31 10956
a 21 10977
t 11 10988
t 16 11000
t 16 11009
g 35 11023
c 36 11036
t 34 11047
g 26 11059
c 20 11073
c 13 11083
a 15 11094
a 20 11105
a 15 11115
t 30 11128
a 35 11141
t 29 11158
a 27 11172
t 22 11184
t 22 11193
a 22 11206
t 35 11220
a 16 11240
t 12 11251
n 2 11257
a 7 11273
t 14 11290
t 12 11303
a 14 11317
g 27 11331
a 34 11343
t 27 11358
a 32 11371
a 23 11380
t 35 11394
a 30 11407
t 28 11419
t 27 11428
a 39 11441
t 37 11454
t 15 11463
a 20 11475
t 36 11488
t 43 11501
t 45 11512
c 45 11528
a 28 11541
t 32 11554
t 23 11561
g 45 11574
g 40 11583
a 46 11597
a 40 11608
a 30 11620
a 20 11629
a 10 11640
g 10 11652
a 12 11665
t 16 11675
c 35 11688
c 25 11698
t 34 11710
t 43 11721
t 38 11734
t 35 11748
t 19 11761
t 13 11775
n 2 11787
n 2 11795
t 28 11804
t 26 11815
t 16 11826
a 23 11839
a 17 11853
c 14 11866
a 25 11879
t 36 11892
t 36 11902
END_DNA

END_SEQUENCE
