# Supplementary material for: Polymorphisms in Pfkelch13 domains before and after the introduction of artemisinin-based combination therapy in Southwest Nigeria
Source: PLoS One. 2025 Mar 31;20(3):e0316479. doi: 10.1371/journal.pone.0316479 (PMC11957316; doi:10.1371/journal.pone.0316479)
Supplement: Supporting information 2 — (ZIP) [file pone.0316479.s002.zip › 022KNIFW_PREMIX_Plate_CORKELCH_E07.phd.1]

BEGIN_SEQUENCE 022KNIFW_PREMIX_E07_1660755806020.ab1

BEGIN_COMMENT

CHROMAT_FILE: 022KNIFW_PREMIX_E07_1660755806020.ab1
ABI_THUMBPRINT: 
BASECALLER_VERSION: KB 1.4.2.4
BASECALLER_NAME: ABI basecaller
QUALITY_LEVELS: 50
TIME: Wed Aug 17 13:12:30 2022
TRACE_ARRAY_MIN_INDEX: 
TRACE_ARRAY_MAX_INDEX: 
TRIM: 5 821
CHEM: 
DYE: 

END_COMMENT

BEGIN_DNA
a 7 11
a 16 19
a 7 29
g 7 43
g 9 56
g 10 68
n 2 83
a 8 97
g 12 108
g 10 120
a 19 123
a 8 133
t 10 144
t 10 156
c 19 164
c 22 170
a 22 179
t 40 191
t 43 204
c 45 217
c 45 229
a 28 240
t 36 252
t 46 266
a 28 277
g 46 288
t 46 301
a 28 312
t 31 322
t 58 334
t 58 346
t 58 358
g 46 370
t 51 382
a 58 393
t 46 402
a 51 413
g 58 426
g 51 439
t 32 451
g 58 464
g 36 476
a 28 489
t 26 497
t 51 510
t 58 522
g 46 533
a 31 546
t 26 556
g 51 569
g 51 582
t 58 594
g 61 605
t 51 617
a 51 627
g 46 637
a 46 650
a 51 661
t 51 670
a 51 681
t 58 690
t 58 703
t 58 715
a 58 726
a 51 737
a 51 748
t 51 759
t 58 771
c 58 782
g 46 794
a 46 807
t 29 817
g 51 830
g 46 843
a 51 856
a 32 867
t 32 877
t 51 888
a 46 899
t 46 909
t 58 922
a 58 934
g 46 946
a 58 960
t 51 970
a 51 981
t 58 992
t 61 1005
a 61 1016
g 58 1029
t 58 1041
c 58 1054
a 58 1064
a 34 1076
c 58 1087
a 58 1097
a 51 1109
t 58 1121
g 58 1133
c 58 1147
t 58 1160
g 51 1172
g 58 1186
c 34 1198
g 58 1211
t 51 1223
a 58 1234
t 58 1245
g 58 1257
t 58 1270
g 58 1282
t 51 1294
a 51 1306
c 51 1317
a 34 1328
c 34 1339
c 58 1352
t 58 1364
a 58 1377
t 58 1389
g 61 1401
t 61 1414
c 58 1426
t 61 1438
a 58 1450
c 51 1461
c 51 1473
a 51 1483
a 41 1494
a 29 1506
a 41 1517
a 58 1529
a 34 1541
g 58 1553
c 58 1565
t 58 1577
t 58 1589
a 61 1600
t 61 1612
t 61 1624
t 58 1637
t 51 1649
g 51 1662
g 41 1675
a 58 1687
a 58 1699
g 58 1710
t 58 1722
g 58 1734
c 58 1745
t 58 1758
g 58 1770
t 58 1783
a 51 1794
t 51 1805
t 51 1818
g 51 1830
a 51 1843
a 58 1854
t 58 1865
a 34 1877
a 51 1888
t 32 1900
t 58 1912
t 58 1925
c 58 1937
t 58 1949
t 34 1962
a 58 1973
t 58 1985
a 58 1995
c 58 2008
g 58 2020
t 58 2032
t 58 2045
t 58 2057
t 58 2070
t 58 2082
g 51 2094
g 51 2107
t 51 2119
g 58 2131
g 51 2144
t 58 2155
a 58 2167
a 58 2177
t 58 2189
a 58 2201
a 58 2212
c 58 2224
t 58 2236
a 61 2248
t 58 2260
g 58 2273
a 51 2286
t 58 2297
t 58 2310
a 34 2321
t 32 2332
a 51 2344
a 58 2357
g 58 2369
g 61 2382
c 61 2394
t 58 2406
t 34 2418
t 34 2431
a 58 2442
t 51 2453
t 58 2466
t 61 2479
g 61 2491
a 61 2503
a 61 2515
a 61 2526
c 61 2538
t 58 2550
g 58 2562
a 58 2575
g 51 2587
g 58 2600
t 58 2612
g 58 2624
t 34 2635
a 58 2647
t 58 2658
g 58 2671
a 58 2684
t 58 2695
c 58 2708
g 58 2720
t 58 2732
t 51 2745
t 51 2757
a 58 2768
a 51 2780
g 51 2792
a 58 2804
g 58 2816
a 58 2829
t 58 2839
g 58 2852
t 58 2863
a 51 2875
t 61 2886
g 61 2899
g 58 2912
t 34 2924
a 51 2936
t 51 2947
g 58 2960
t 58 2972
t 58 2984
t 41 2997
c 51 3009
a 51 3020
a 58 3031
g 58 3043
t 34 3055
a 58 3067
a 51 3079
t 51 3091
t 51 3103
t 58 3115
a 58 3127
a 58 3138
a 51 3150
t 51 3162
a 58 3174
t 58 3185
a 58 3197
c 58 3209
c 61 3222
t 61 3234
a 61 3246
g 61 3258
a 61 3272
a 61 3284
g 61 3295
a 61 3308
a 58 3319
a 58 3331
t 58 3342
a 61 3353
a 58 3365
t 58 3377
t 61 3389
g 61 3402
t 61 3414
g 58 3427
g 58 3440
t 58 3452
g 51 3464
t 58 3476
t 58 3488
a 61 3500
c 61 3511
g 61 3524
t 58 3536
c 58 3548
a 58 3560
a 58 3571
a 58 3583
t 61 3595
g 58 3607
g 58 3620
t 58 3632
a 61 3644
g 61 3656
a 61 3669
a 61 3680
t 61 3692
t 61 3704
t 61 3716
a 58 3727
t 58 3739
t 58 3751
g 58 3764
t 61 3776
a 61 3788
t 61 3799
t 61 3811
g 61 3824
g 61 3837
g 61 3849
g 61 3862
g 58 3874
a 58 3887
t 61 3898
a 58 3910
t 58 3921
g 61 3934
a 61 3947
t 61 3958
g 61 3971
g 61 3984
c 61 3996
t 61 4008
c 61 4021
t 61 4033
t 58 4046
c 58 4058
t 61 4070
a 58 4081
t 58 4093
t 58 4105
a 61 4117
t 58 4128
a 58 4140
c 61 4152
c 61 4164
g 61 4177
a 61 4190
a 61 4202
t 61 4214
g 61 4226
t 61 4238
a 61 4250
g 61 4262
a 61 4275
a 61 4287
g 61 4299
c 61 4311
a 61 4322
t 61 4334
a 58 4346
t 61 4358
g 61 4371
a 61 4384
t 58 4395
c 58 4408
a 58 4420
t 61 4432
c 61 4445
g 61 4457
t 61 4470
a 61 4482
t 61 4494
g 61 4506
a 61 4519
a 61 4531
a 61 4543
g 61 4555
c 61 4567
a 61 4578
t 58 4590
g 61 4602
g 61 4614
g 61 4627
t 61 4640
a 61 4652
g 61 4664
a 61 4677
g 61 4688
g 58 4701
t 58 4713
g 58 4725
g 61 4737
c 61 4750
a 58 4761
c 58 4773
c 61 4785
t 61 4797
t 61 4810
t 61 4823
g 58 4835
a 58 4848
a 61 4859
t 61 4870
a 61 4882
c 61 4894
c 61 4906
c 61 4918
c 58 4930
t 58 4943
a 58 4955
g 51 4967
a 51 4979
t 58 4991
c 51 5003
a 58 5014
t 58 5026
c 58 5038
a 58 5050
g 61 5062
c 61 5074
t 61 5086
a 58 5098
t 58 5110
g 61 5122
t 61 5134
g 61 5147
t 61 5159
g 61 5171
t 61 5183
t 61 5195
g 61 5208
c 61 5220
t 61 5232
t 61 5244
t 61 5256
t 61 5268
g 61 5281
a 58 5293
t 58 5304
a 58 5316
a 61 5327
t 61 5339
a 61 5351
a 61 5363
a 61 5374
a 61 5386
t 61 5398
t 61 5410
t 58 5422
a 58 5434
t 58 5446
g 61 5458
t 61 5470
c 61 5483
a 58 5494
t 58 5506
t 61 5518
g 61 5531
g 58 5544
t 58 5556
g 58 5568
g 58 5581
a 58 5594
a 61 5605
c 61 5617
t 61 5629
a 61 5640
a 61 5652
t 61 5664
g 61 5677
g 58 5689
t 58 5702
g 58 5714
a 58 5727
g 58 5739
a 58 5752
g 61 5763
a 58 5776
t 58 5787
t 58 5799
a 61 5810
a 58 5822
a 58 5834
t 58 5846
t 58 5858
c 58 5871
t 58 5883
a 51 5894
t 58 5906
t 61 5919
g 61 5931
a 61 5944
a 61 5955
g 61 5967
t 61 5979
a 61 5991
t 61 6002
a 61 6014
t 61 6025
g 58 6038
a 58 6051
a 58 6063
g 61 6075
a 61 6088
a 61 6100
a 58 6111
a 58 6123
a 58 6135
a 58 6147
t 58 6158
g 61 6170
a 61 6183
a 61 6195
t 51 6206
a 51 6218
a 51 6230
a 51 6242
t 58 6254
g 61 6266
g 61 6279
g 61 6291
a 61 6305
a 58 6316
c 58 6328
a 58 6340
a 51 6351
t 51 6363
t 58 6375
t 58 6388
c 51 6400
c 58 6413
a 58 6423
t 58 6435
a 58 6447
t 58 6459
g 58 6471
c 58 6484
c 58 6496
t 61 6508
t 61 6521
a 51 6532
t 51 6544
t 51 6556
a 58 6568
g 61 6580
a 61 6592
a 51 6604
g 51 6616
c 58 6629
t 58 6640
a 51 6652
g 51 6664
a 61 6677
a 61 6689
g 58 6700
t 58 6712
t 58 6724
c 58 6737
a 51 6747
g 58 6759
g 58 6772
a 58 6785
g 58 6797
c 51 6810
a 51 6821
g 32 6833
c 34 6845
t 61 6857
t 58 6870
t 51 6882
t 51 6894
a 58 6905
a 61 6917
t 61 6928
t 61 6941
a 61 6952
c 61 6964
c 61 6977
t 61 6988
t 61 7001
a 61 7013
a 58 7025
t 51 7036
c 51 7049
a 58 7060
a 61 7071
a 61 7083
t 61 7094
a 61 7106
t 61 7117
a 61 7130
t 61 7141
g 58 7154
t 58 7166
t 58 7178
g 58 7191
t 61 7203
t 61 7215
g 61 7228
g 58 7241
a 58 7253
g 51 7265
g 58 7278
t 51 7289
a 58 7301
t 58 7312
t 61 7325
g 58 7337
a 58 7350
t 58 7362
a 61 7374
a 61 7387
t 61 7398
g 61 7411
a 61 7424
a 58 7437
c 58 7449
a 61 7460
t 61 7472
a 61 7485
a 58 7497
c 61 7510
a 58 7521
t 58 7533
a 58 7545
t 61 7557
t 61 7570
a 58 7582
g 58 7594
a 58 7607
t 58 7619
t 58 7632
c 58 7644
c 58 7657
g 51 7668
t 41 7680
t 46 7694
g 51 7705
a 58 7718
a 58 7731
c 61 7743
a 61 7754
a 58 7766
t 58 7777
a 58 7790
t 58 7802
c 58 7815
a 58 7826
a 61 7839
c 58 7851
c 58 7863
a 58 7875
t 58 7886
t 58 7899
t 58 7912
a 58 7924
a 58 7936
t 51 7948
a 51 7960
a 34 7972
a 34 7983
a 51 7998
g 51 8009
a 51 8022
t 58 8034
g 61 8046
g 58 8059
c 58 8071
a 58 8083
a 51 8095
t 58 8106
t 51 8118
t 51 8131
c 58 8143
t 58 8155
a 58 8167
a 58 8180
a 58 8191
t 58 8203
g 58 8216
g 58 8228
t 58 8240
g 58 8252
t 51 8264
a 51 8276
c 51 8288
c 51 8300
a 51 8312
g 51 8324
a 46 8337
g 46 8348
a 28 8362
a 46 8375
a 46 8385
a 58 8397
a 58 8411
a 51 8423
a 51 8435
t 51 8447
g 51 8459
a 51 8471
a 51 8483
t 61 8495
t 61 8508
t 61 8520
t 61 8532
g 61 8545
g 61 8558
a 61 8571
g 61 8583
c 58 8595
t 61 8606
g 61 8619
c 61 8631
c 61 8642
a 61 8654
c 58 8666
a 58 8677
t 61 8688
t 61 8701
g 58 8713
t 51 8726
c 51 8739
a 51 8750
g 51 8762
a 58 8774
t 58 8785
t 58 8797
c 58 8810
t 41 8821
t 58 8833
a 46 8846
t 58 8857
a 58 8870
t 58 8881
a 58 8893
a 58 8905
t 51 8917
t 34 8929
a 32 8941
c 51 8954
a 51 8965
g 58 8978
g 61 8990
a 58 9003
g 58 9016
g 58 9028
a 58 9040
g 58 9053
a 58 9065
a 58 9076
a 61 9088
a 51 9099
t 58 9112
g 58 9124
g 61 9137
c 61 9150
g 58 9162
a 58 9174
a 58 9186
g 58 9198
t 58 9211
t 58 9222
c 51 9235
t 51 9246
a 58 9259
a 58 9270
a 58 9282
t 51 9295
t 51 9305
c 51 9318
a 51 9330
t 51 9340
g 52 9354
t 41 9365
c 41 9378
a 41 9388
t 45 9401
t 36 9412
t 36 9423
c 46 9437
t 31 9448
t 17 9460
t 25 9472
t 10 9483
a 11 9486
c 16 9496
a 20 9506
c 9 9519
c 9 9531
a 20 9542
g 10 9554
a 15 9568
t 19 9579
a 25 9591
c 26 9604
a 26 9615
a 31 9624
a 44 9638
t 44 9649
g 45 9662
a 45 9673
a 45 9684
t 51 9694
g 49 9707
g 51 9717
c 41 9729
a 51 9741
a 36 9751
g 34 9761
c 36 9773
t 48 9786
t 46 9797
g 45 9810
g 28 9821
c 28 9833
END_DNA

END_SEQUENCE
