# Supplementary material for: Polymorphisms in Pfkelch13 domains before and after the introduction of artemisinin-based combination therapy in Southwest Nigeria
Source: PLoS One. 2025 Mar 31;20(3):e0316479. doi: 10.1371/journal.pone.0316479 (PMC11957316; doi:10.1371/journal.pone.0316479)
Supplement: Supporting information 2 — (ZIP) [file pone.0316479.s002.zip › 024KN1R_PREMIX_Plate_KELCH1_B10.phd.1]

BEGIN_SEQUENCE 024KN1R_PREMIX_B10_1660754372750.ab1

BEGIN_COMMENT

CHROMAT_FILE: 024KN1R_PREMIX_B10_1660754372750.ab1
ABI_THUMBPRINT: 
BASECALLER_VERSION: KB 1.4.2.4
BASECALLER_NAME: ABI basecaller
QUALITY_LEVELS: 50
TIME: Wed Aug 17 12:48:24 2022
TRACE_ARRAY_MIN_INDEX: 
TRACE_ARRAY_MAX_INDEX: 
TRIM: 3 819
CHEM: 
DYE: 

END_COMMENT

BEGIN_DNA
c 7 10
a 7 22
c 7 34
c 7 45
g 8 59
g 13 72
a 13 86
n 2 99
g 14 110
a 19 123
c 8 133
t 10 144
g 22 151
g 19 157
a 40 168
a 20 178
t 30 190
t 49 201
t 52 212
a 27 222
g 24 233
a 45 246
a 20 255
c 52 267
t 50 278
t 45 290
c 46 303
g 46 313
c 46 326
c 58 338
a 46 347
t 31 358
t 61 371
t 61 384
t 61 397
c 61 409
t 61 420
c 61 432
c 61 443
t 61 454
c 61 466
c 61 477
t 58 489
g 46 500
t 46 514
a 51 525
a 51 535
t 51 545
t 58 557
a 61 567
t 61 577
a 58 588
t 58 599
a 61 610
a 58 622
g 58 633
a 51 647
a 58 658
t 58 668
c 61 680
t 58 692
g 46 704
a 46 718
c 58 729
a 58 739
a 58 750
t 58 761
g 58 773
t 46 786
g 46 797
g 58 812
c 51 825
a 51 836
g 58 847
c 61 860
t 61 873
c 58 884
c 58 896
a 61 906
a 61 917
a 58 928
a 51 940
t 51 950
t 46 962
c 46 975
a 46 985
t 58 997
t 58 1010
t 61 1023
t 61 1036
t 61 1048
t 61 1061
t 58 1073
c 61 1085
t 58 1097
c 61 1109
t 61 1121
g 61 1133
g 61 1147
t 58 1159
a 58 1170
c 61 1181
a 61 1191
c 61 1202
c 58 1215
a 58 1226
t 58 1238
t 58 1252
t 58 1265
a 58 1277
g 58 1288
a 58 1302
a 58 1313
a 51 1325
t 51 1336
t 58 1348
g 58 1360
c 51 1373
c 51 1385
a 58 1396
t 61 1408
c 58 1421
t 58 1434
t 58 1447
t 58 1459
t 61 1472
a 58 1483
t 58 1494
t 58 1507
a 61 1517
a 61 1529
a 61 1541
t 58 1552
g 58 1565
g 51 1578
t 58 1591
t 61 1603
g 58 1615
a 51 1629
t 58 1639
a 58 1651
t 58 1663
t 61 1675
g 58 1688
t 58 1701
t 51 1714
c 58 1726
a 58 1736
a 58 1748
c 58 1760
g 51 1771
g 51 1785
a 58 1799
a 61 1811
t 61 1822
c 61 1834
t 61 1847
a 61 1858
a 61 1870
t 61 1882
a 58 1893
t 58 1905
g 61 1918
t 61 1930
t 61 1943
a 58 1954
t 58 1966
g 61 1979
t 61 1991
t 58 2004
c 58 2016
a 58 2027
t 58 2039
t 58 2051
a 58 2063
t 58 2075
c 51 2088
a 51 2098
a 51 2110
t 51 2122
a 51 2134
c 58 2146
c 58 2159
t 58 2171
c 46 2183
c 46 2196
a 51 2207
a 61 2218
c 61 2231
a 58 2241
a 58 2253
c 51 2266
a 58 2277
t 58 2289
a 58 2300
t 61 2312
a 61 2324
t 61 2336
t 61 2349
t 61 2362
g 58 2375
a 58 2388
t 58 2399
t 58 2411
a 61 2422
a 61 2434
g 61 2446
g 58 2459
t 61 2471
a 61 2483
a 58 2494
t 58 2506
t 58 2518
a 61 2530
a 61 2542
a 61 2554
a 61 2566
g 61 2578
c 61 2590
t 61 2602
g 61 2615
c 61 2627
t 58 2640
c 61 2652
c 61 2664
t 58 2676
g 58 2688
a 58 2701
a 61 2712
c 58 2724
t 58 2736
t 61 2748
c 61 2760
t 61 2772
a 58 2784
g 61 2795
c 61 2808
t 61 2821
t 61 2833
c 61 2845
t 61 2857
a 61 2868
a 61 2879
t 61 2891
a 61 2902
a 58 2914
g 58 2926
g 58 2939
c 58 2951
a 61 2962
t 61 2973
a 58 2985
t 58 2997
g 61 3009
g 58 3022
a 58 3035
a 61 3047
a 61 3059
t 58 3069
t 61 3082
g 61 3094
t 61 3106
t 58 3119
c 58 3131
c 61 3143
c 58 3155
a 58 3165
t 58 3177
t 58 3190
t 58 3202
a 58 3213
t 58 3225
t 58 3237
c 61 3250
a 58 3260
t 58 3272
t 61 3284
t 61 3297
t 61 3309
t 61 3321
t 61 3333
c 58 3345
t 58 3357
t 58 3369
c 58 3381
a 61 3391
t 61 3403
a 61 3414
t 61 3426
a 61 3437
c 61 3450
t 61 3461
t 58 3474
c 61 3487
a 61 3497
a 61 3509
t 61 3521
a 61 3533
g 61 3545
a 58 3558
a 61 3570
t 61 3581
t 61 3593
t 61 3605
a 61 3616
a 58 3628
t 61 3640
c 61 3653
t 61 3665
c 61 3678
t 61 3689
c 61 3702
a 61 3713
c 61 3725
c 61 3737
a 58 3747
t 61 3760
t 61 3772
a 61 3784
g 61 3796
t 61 3809
t 61 3821
c 58 3833
c 58 3845
a 58 3855
c 61 3867
c 61 3880
a 61 3890
a 61 3903
t 58 3915
g 58 3927
a 58 3940
c 61 3952
a 61 3963
t 61 3975
a 61 3986
a 61 3999
a 61 4011
t 61 4023
t 61 4035
t 58 4047
t 58 4059
a 61 4071
t 61 4082
t 61 4095
a 61 4106
t 61 4118
c 61 4131
a 61 4142
a 61 4154
a 61 4166
a 61 4178
g 58 4190
c 58 4202
a 61 4214
a 61 4225
c 61 4237
a 61 4249
c 61 4261
a 61 4272
c 58 4285
a 58 4296
t 61 4308
a 58 4320
g 58 4333
c 58 4347
t 61 4359
g 58 4371
a 58 4384
t 58 4396
g 61 4408
a 61 4421
t 61 4432
c 61 4445
t 61 4457
a 61 4469
g 61 4481
g 61 4494
g 61 4506
g 61 4519
t 61 4531
a 61 4542
t 58 4553
t 58 4566
c 58 4578
a 58 4589
a 61 4600
a 61 4612
g 58 4624
g 58 4637
t 58 4649
g 61 4661
c 58 4673
c 61 4685
a 61 4696
c 61 4708
c 61 4721
t 61 4733
c 61 4746
t 61 4758
a 61 4769
c 61 4781
c 58 4793
c 58 4805
a 58 4816
t 61 4828
g 61 4840
c 61 4853
t 61 4865
t 61 4877
t 58 4889
c 58 4901
a 58 4911
t 61 4923
a 61 4935
c 61 4947
g 58 4959
a 58 4971
t 58 4983
g 58 4995
a 58 5008
t 58 5019
c 58 5032
a 61 5042
t 61 5054
a 58 5066
t 58 5078
g 61 5090
c 61 5103
t 61 5115
t 58 5127
c 58 5140
t 61 5152
a 61 5163
c 61 5175
a 58 5186
t 61 5198
t 61 5210
c 61 5223
g 61 5234
g 61 5247
t 61 5259
a 61 5271
t 61 5282
a 61 5294
a 61 5306
t 61 5317
a 61 5329
g 61 5342
a 61 5354
a 61 5366
g 61 5378
a 61 5391
g 61 5402
c 61 5415
c 61 5427
a 58 5438
t 58 5450
c 58 5462
a 61 5473
t 61 5485
a 58 5497
t 61 5509
c 61 5522
c 61 5534
c 61 5546
c 61 5558
c 61 5570
a 61 5580
a 61 5592
t 61 5604
a 61 5616
c 61 5628
a 61 5639
a 61 5651
t 61 5663
a 61 5674
a 61 5686
a 61 5699
t 61 5710
t 58 5722
c 58 5735
t 61 5747
a 61 5758
c 58 5771
c 58 5783
a 58 5793
t 61 5806
t 61 5818
t 61 5831
g 61 5843
a 58 5855
c 58 5867
g 58 5879
t 58 5891
a 61 5902
a 61 5915
c 61 5926
a 61 5938
c 61 5950
c 58 5962
a 58 5972
c 58 5985
a 61 5996
a 61 6008
t 61 6020
t 61 6033
a 61 6045
t 61 6056
t 61 6069
t 61 6081
c 61 6093
t 61 6105
t 61 6117
c 61 6130
t 61 6142
a 58 6153
g 58 6165
g 58 6177
t 61 6189
a 61 6200
t 61 6212
a 58 6223
t 58 6235
t 58 6247
t 61 6259
a 61 6271
a 61 6282
a 61 6294
t 61 6306
t 58 6318
a 58 6330
c 61 6342
t 61 6354
t 61 6367
g 61 6379
a 58 6392
a 58 6403
a 58 6414
c 58 6427
a 61 6438
t 61 6450
a 61 6462
c 58 6474
c 58 6486
a 58 6497
t 61 6509
a 61 6521
c 61 6534
a 61 6545
t 61 6557
c 61 6570
t 61 6582
c 61 6595
t 61 6607
t 61 6619
a 61 6631
a 58 6642
a 58 6654
c 58 6666
g 58 6678
a 58 6690
t 58 6702
c 58 6714
a 58 6725
t 61 6737
a 61 6749
c 61 6761
a 61 6772
c 61 6785
c 61 6797
t 58 6809
c 58 6822
a 58 6834
g 61 6845
t 58 6858
t 58 6870
t 58 6882
c 58 6894
a 61 6905
a 61 6916
a 61 6928
t 61 6940
a 61 6952
a 61 6964
a 61 6976
g 61 6988
c 61 7000
c 61 7012
t 61 7024
t 61 7036
a 61 7048
t 61 7060
a 61 7072
a 58 7083
t 58 7095
c 58 7108
a 61 7119
t 61 7131
a 61 7143
g 61 7155
t 61 7167
t 61 7179
a 61 7191
t 61 7202
t 61 7215
a 61 7227
c 58 7239
c 58 7252
a 58 7263
c 58 7275
c 58 7288
a 58 7299
a 61 7311
a 61 7324
a 61 7337
a 61 7349
c 61 7361
g 61 7373
t 61 7385
a 61 7397
t 61 7409
a 61 7422
a 61 7434
g 61 7446
a 61 7460
a 58 7472
a 61 7485
t 61 7496
t 61 7508
a 61 7520
t 61 7532
t 58 7544
c 58 7557
a 58 7568
a 61 7580
t 61 7592
a 58 7604
c 58 7617
a 58 7628
g 58 7641
c 58 7654
a 58 7666
c 58 7678
t 58 7690
t 61 7703
c 58 7715
c 58 7727
a 58 7738
a 61 7750
a 61 7762
a 61 7775
t 61 7786
a 61 7798
a 61 7811
g 58 7823
c 58 7836
t 58 7848
t 61 7860
t 61 7872
t 61 7884
t 61 7896
t 61 7909
g 58 7921
g 58 7933
t 61 7945
a 58 7956
g 58 7968
a 61 7981
c 61 7993
a 61 8005
t 61 8016
a 61 8029
g 61 8041
g 61 8054
t 61 8066
g 61 8078
t 61 8090
a 61 8102
c 61 8114
a 61 8126
c 61 8138
a 61 8149
t 61 8161
a 58 8174
c 58 8186
g 58 8198
c 58 8211
c 61 8224
a 58 8235
g 58 8247
c 58 8261
a 58 8272
t 58 8284
t 58 8296
g 58 8308
t 61 8321
t 61 8333
g 61 8345
a 61 8358
c 61 8370
t 58 8381
a 58 8393
a 58 8405
t 58 8417
a 58 8429
t 58 8441
c 61 8454
t 61 8466
a 61 8477
a 61 8490
t 61 8502
a 58 8514
a 58 8527
t 58 8538
t 61 8550
c 58 8563
c 61 8575
a 61 8586
t 61 8598
c 61 8611
g 61 8622
a 58 8636
a 58 8648
t 61 8660
t 61 8672
t 61 8684
a 61 8695
a 61 8708
a 61 8720
t 61 8731
a 58 8743
t 58 8755
t 58 8767
c 58 8780
t 58 8792
a 58 8804
c 58 8816
a 61 8827
c 61 8840
c 61 8852
a 61 8863
t 58 8875
c 58 8888
a 61 8899
a 61 8912
a 61 8924
t 61 8935
c 58 8948
c 61 8960
a 61 8971
c 61 8984
c 61 8996
t 61 9007
a 61 9020
t 61 9031
a 61 9043
c 61 9056
a 61 9066
a 61 9078
a 61 9090
a 61 9103
t 61 9114
a 61 9126
c 58 9138
t 58 9149
a 61 9161
a 61 9174
t 61 9185
g 61 9197
g 61 9210
g 61 9223
a 61 9236
a 61 9248
t 58 9258
g 58 9271
g 58 9283
t 61 9294
a 61 9306
a 61 9318
a 61 9329
a 58 9341
a 58 9353
t 58 9363
t 61 9375
t 61 9387
a 61 9399
a 61 9410
t 61 9421
a 61 9433
c 61 9445
c 61 9457
a 61 9467
t 61 9479
a 61 9490
a 61 9503
a 58 9514
a 58 9526
t 52 9536
t 51 9548
c 46 9560
t 46 9569
g 29 9582
c 29 9591
t 22 9601
t 12 9614
t 20 9629
t 26 9640
t 17 9651
a 17 9664
a 16 9677
a 12 9689
a 12 9704
a 17 9717
a 15 9729
a 13 9741
g 23 9753
g 12 9766
a 21 9779
a 22 9791
a 19 9803
a 14 9815
END_DNA

END_SEQUENCE
