# Supplementary material for: Polymorphisms in Pfkelch13 domains before and after the introduction of artemisinin-based combination therapy in Southwest Nigeria
Source: PLoS One. 2025 Mar 31;20(3):e0316479. doi: 10.1371/journal.pone.0316479 (PMC11957316; doi:10.1371/journal.pone.0316479)
Supplement: Supporting information 2 — (ZIP) [file pone.0316479.s002.zip › 024KN2F_PREMIX_Plate_KELCH1_G10.phd.1]

BEGIN_SEQUENCE 024KN2F_PREMIX_G10_1660754362406.ab1

BEGIN_COMMENT

CHROMAT_FILE: 024KN2F_PREMIX_G10_1660754362406.ab1
ABI_THUMBPRINT: 
BASECALLER_VERSION: KB 1.4.2.4
BASECALLER_NAME: ABI basecaller
QUALITY_LEVELS: 50
TIME: Wed Aug 17 12:48:24 2022
TRACE_ARRAY_MIN_INDEX: 
TRACE_ARRAY_MAX_INDEX: 
TRIM: 19 1049
CHEM: 
DYE: 

END_COMMENT

BEGIN_DNA
c 12 16
c 12 21
c 7 33
g 7 44
g 8 56
a 8 69
t 8 80
t 13 91
a 13 103
g 8 116
a 8 129
g 9 142
c 12 151
n 2 157
t 10 166
a 10 169
a 8 178
c 7 191
g 12 194
t 8 202
a 8 209
g 16 220
a 18 232
t 19 239
g 26 251
a 26 265
t 36 274
a 35 287
a 15 296
a 7 302
g 10 311
a 20 323
t 45 335
g 42 348
a 41 362
g 28 374
a 26 387
a 50 397
a 51 409
a 51 419
c 31 430
g 51 443
g 46 456
a 16 470
a 15 481
a 26 492
a 57 503
t 57 514
a 23 525
a 28 536
t 57 547
a 57 559
g 51 572
t 58 586
t 41 598
t 25 611
c 34 623
c 58 635
t 61 648
t 58 661
t 46 674
t 58 687
a 58 697
a 58 706
a 58 716
t 58 728
a 58 738
a 61 750
t 61 761
a 58 773
g 58 785
t 58 799
a 58 811
g 61 822
t 58 835
t 58 848
a 51 860
t 41 870
g 58 883
g 58 898
a 51 911
a 51 923
a 51 934
t 51 944
g 61 957
t 51 969
t 51 982
a 58 993
a 51 1005
a 51 1017
g 58 1029
a 41 1042
t 46 1052
a 58 1065
g 61 1077
c 58 1090
c 58 1103
t 58 1116
a 61 1128
t 61 1140
t 61 1154
a 61 1165
g 61 1177
a 51 1191
a 58 1203
t 51 1214
c 58 1226
c 51 1238
a 51 1249
t 51 1262
t 58 1275
g 51 1288
a 46 1302
t 58 1313
a 51 1325
t 46 1336
g 51 1349
a 58 1363
g 61 1375
t 61 1389
g 61 1401
t 61 1413
a 58 1425
t 58 1436
t 58 1450
a 58 1461
g 58 1474
a 51 1487
t 51 1499
t 58 1512
c 58 1524
g 58 1537
a 58 1550
a 58 1562
c 58 1573
t 58 1586
t 58 1599
t 58 1612
g 58 1624
a 51 1638
t 58 1649
a 58 1660
g 58 1673
t 58 1686
a 58 1697
a 58 1709
a 61 1721
a 61 1733
a 61 1744
a 61 1756
g 58 1768
a 41 1781
t 41 1791
t 58 1805
t 61 1817
t 61 1830
t 58 1842
t 58 1855
a 58 1866
c 61 1877
c 61 1890
a 61 1901
a 58 1913
g 51 1925
t 51 1939
a 61 1950
a 61 1962
t 61 1974
t 61 1987
t 61 2000
a 61 2011
t 61 2023
c 61 2036
a 51 2047
a 51 2059
g 58 2072
a 61 2085
a 61 2097
c 61 2108
a 58 2120
t 61 2132
t 58 2145
t 58 2158
a 51 2169
a 51 2181
t 51 2193
a 51 2205
a 51 2217
t 51 2229
a 58 2241
t 61 2253
g 61 2266
t 61 2279
c 58 2291
t 58 2305
a 61 2316
a 61 2328
a 61 2340
g 58 2352
a 58 2365
t 58 2376
a 58 2388
a 61 2400
t 61 2411
a 61 2423
t 58 2435
a 58 2447
g 61 2460
g 61 2474
a 58 2487
a 58 2499
a 58 2510
t 61 2522
a 61 2533
a 61 2545
a 61 2557
t 61 2569
a 58 2581
t 58 2593
t 58 2606
t 58 2618
a 58 2630
a 58 2642
a 58 2654
t 61 2666
a 61 2677
a 61 2689
a 61 2702
t 61 2714
t 61 2726
g 61 2739
t 58 2751
t 58 2764
a 61 2775
a 61 2787
a 61 2799
t 61 2811
a 61 2822
a 61 2834
a 61 2846
a 61 2858
a 61 2870
a 61 2882
a 61 2894
a 61 2906
a 28 2917
g 61 2930
a 58 2942
t 58 2953
a 51 2964
c 51 2976
t 61 2989
a 61 3000
t 58 3013
t 58 3026
a 58 3037
c 58 3049
a 61 3060
a 61 3072
a 61 3084
t 61 3096
g 61 3109
a 61 3122
a 61 3134
a 61 3145
a 61 3157
t 61 3169
a 61 3180
a 61 3192
t 61 3204
a 61 3216
a 61 3228
t 61 3240
a 61 3252
t 58 3264
t 58 3276
a 61 3288
a 61 3300
t 58 3312
c 51 3325
a 51 3336
t 51 3348
a 58 3360
a 58 3372
t 51 3384
a 58 3396
a 58 3408
t 61 3420
a 58 3431
a 58 3444
t 58 3456
a 61 3467
a 61 3480
t 61 3491
a 61 3503
a 61 3515
t 58 3527
a 58 3539
a 61 3551
t 61 3563
c 61 3576
t 61 3589
g 58 3602
a 58 3614
c 61 3626
a 61 3637
g 61 3649
c 61 3662
a 61 3673
a 61 3685
a 61 3697
t 61 3709
a 61 3720
a 61 3732
t 61 3744
a 61 3756
t 61 3768
a 61 3780
a 61 3792
c 58 3804
t 58 3817
a 58 3828
a 61 3841
t 61 3853
a 61 3864
a 61 3877
t 61 3889
c 61 3901
t 58 3914
t 58 3926
a 58 3938
t 58 3950
t 58 3962
a 61 3973
a 61 3985
t 61 3997
a 61 4009
a 61 4020
t 61 4032
a 61 4044
a 61 4056
t 61 4068
a 61 4080
t 61 4092
g 58 4105
a 58 4118
a 58 4130
t 58 4142
t 58 4154
c 61 4167
t 61 4179
c 58 4191
c 58 4203
a 58 4214
t 61 4227
c 61 4239
a 58 4250
a 58 4262
t 61 4274
t 61 4287
a 61 4298
t 61 4310
g 61 4323
a 61 4335
a 61 4347
t 61 4359
a 58 4371
c 58 4383
c 51 4395
a 51 4406
a 51 4419
c 46 4431
a 46 4442
a 58 4455
a 58 4467
a 58 4479
a 58 4492
a 61 4504
g 61 4516
a 61 4529
g 61 4541
a 58 4553
a 61 4565
t 61 4576
t 61 4589
t 61 4601
t 61 4613
t 61 4625
t 58 4638
a 58 4649
g 61 4661
a 61 4674
t 61 4685
g 61 4697
c 58 4709
a 58 4721
g 58 4733
c 61 4745
a 61 4757
a 61 4768
a 61 4781
t 61 4793
c 61 4805
t 61 4817
t 61 4830
a 61 4841
t 61 4853
a 61 4864
a 61 4876
a 61 4888
t 61 4900
g 58 4913
a 58 4925
t 58 4937
g 61 4949
a 61 4962
t 58 4973
t 58 4985
c 61 4998
t 61 5010
g 61 5023
g 61 5035
a 61 5048
t 61 5059
t 61 5071
a 61 5082
a 61 5094
a 61 5106
c 61 5118
a 61 5129
a 61 5141
t 61 5153
t 61 5166
t 61 5178
a 61 5189
a 61 5201
a 61 5213
a 61 5225
a 61 5237
c 61 5249
a 61 5260
t 61 5272
t 61 5285
t 61 5297
t 61 5309
c 61 5322
a 58 5333
a 58 5344
c 61 5356
t 61 5369
g 61 5381
t 61 5394
a 61 5405
a 61 5417
a 61 5429
t 61 5441
a 61 5452
a 61 5464
t 61 5476
g 58 5489
t 58 5501
a 61 5513
a 61 5524
a 61 5537
t 61 5549
g 61 5561
a 61 5573
t 61 5585
a 58 5597
c 61 5609
t 61 5621
t 61 5634
a 61 5645
t 61 5658
g 61 5670
a 61 5682
a 61 5694
a 61 5706
a 61 5718
g 61 5730
a 61 5742
a 61 5754
a 61 5766
a 61 5778
t 61 5789
t 61 5801
a 61 5813
t 61 5824
t 61 5837
g 61 5850
a 61 5862
a 61 5874
a 61 5886
c 61 5898
g 61 5910
g 58 5922
a 58 5935
a 61 5947
t 61 5959
t 61 5971
a 58 5982
a 58 5994
g 61 6006
t 61 6019
g 58 6031
a 58 6043
t 58 6055
g 61 6067
c 61 6079
t 61 6092
a 61 6103
g 61 6115
t 61 6128
g 61 6140
a 61 6153
t 61 6164
t 61 6176
t 61 6189
t 61 6201
g 58 6213
a 58 6225
a 61 6236
a 61 6248
a 61 6260
t 61 6271
a 61 6283
t 61 6295
g 61 6307
g 61 6320
t 61 6332
a 61 6344
g 61 6356
g 61 6368
t 61 6381
g 58 6393
a 58 6405
t 61 6417
t 61 6429
t 61 6441
a 58 6452
a 58 6464
g 61 6476
a 61 6489
a 61 6500
t 61 6512
t 61 6524
a 61 6535
c 61 6547
a 58 6559
t 61 6571
t 61 6583
t 61 6596
a 61 6607
t 61 6619
t 61 6631
a 58 6643
a 58 6655
t 61 6667
t 61 6679
g 61 6692
g 61 6704
t 61 6717
t 61 6729
a 61 6740
a 61 6752
a 58 6763
a 58 6775
a 58 6787
a 58 6799
g 58 6811
a 61 6823
c 61 6835
a 61 6846
c 51 6858
a 51 6869
a 58 6881
a 61 6893
t 61 6906
g 61 6918
a 58 6930
a 58 6942
t 58 6954
t 61 6966
t 61 6978
t 61 6990
a 61 7002
t 61 7013
t 61 7026
c 61 7038
g 61 7051
a 61 7063
g 58 7074
a 58 7087
a 61 7099
a 61 7111
a 61 7122
a 61 7134
g 61 7146
a 61 7157
t 61 7168
a 61 7180
a 61 7191
a 61 7204
t 61 7215
t 61 7228
a 58 7239
t 61 7251
t 61 7263
t 61 7276
a 61 7287
a 61 7299
a 58 7311
g 58 7323
a 58 7335
t 61 7347
a 61 7358
a 61 7370
g 61 7382
a 61 7395
a 61 7406
a 61 7418
g 61 7430
a 61 7442
a 61 7454
c 61 7466
t 58 7477
a 58 7489
g 61 7502
a 61 7515
a 61 7527
a 61 7540
t 61 7551
g 61 7563
g 61 7576
a 61 7589
a 61 7601
a 61 7613
g 58 7626
a 58 7638
g 61 7650
t 61 7662
a 61 7674
c 61 7685
g 61 7697
a 61 7710
t 61 7722
t 61 7735
g 61 7747
t 61 7759
a 61 7770
c 58 7782
a 58 7794
a 61 7806
a 61 7819
g 61 7830
a 61 7843
a 61 7856
t 61 7867
t 61 7880
a 58 7891
g 58 7903
a 58 7916
a 61 7929
a 61 7942
a 61 7954
c 61 7966
c 61 7978
g 58 7990
t 58 8002
a 58 8014
a 61 8026
a 61 8039
a 61 8051
a 61 8063
t 61 8074
a 58 8086
t 61 8098
t 61 8110
g 61 8122
a 61 8135
a 61 8147
g 61 8159
a 61 8172
a 58 8184
c 61 8196
a 58 8207
g 61 8219
a 61 8232
a 58 8244
a 58 8257
t 58 8268
t 61 8280
a 61 8291
c 61 8304
a 61 8315
t 61 8327
g 61 8339
a 61 8352
t 61 8364
g 61 8376
a 61 8388
a 61 8401
a 61 8413
g 61 8425
a 58 8438
a 58 8450
a 61 8462
g 61 8474
a 61 8486
a 61 8497
a 61 8510
t 61 8521
t 61 8533
a 61 8545
g 61 8556
a 58 8570
t 61 8581
a 61 8593
t 61 8604
t 61 8617
g 58 8629
a 61 8641
t 61 8653
a 61 8664
t 61 8676
a 61 8687
t 61 8699
c 58 8712
t 58 8724
a 61 8735
a 61 8748
t 61 8759
g 58 8772
g 58 8785
t 61 8796
t 61 8808
a 61 8820
t 61 8831
a 61 8842
a 61 8855
a 61 8867
c 61 8879
a 61 8891
a 61 8903
a 61 8914
t 61 8926
a 58 8938
a 58 8951
a 58 8963
a 61 8975
a 61 8988
a 58 8999
a 28 9010
g 58 9023
a 61 9036
a 58 9047
a 20 9058
a 58 9071
a 61 9083
g 58 9095
a 51 9107
a 51 9119
g 58 9131
a 61 9144
a 61 9155
c 61 9167
a 61 9178
t 61 9189
a 61 9201
g 61 9213
g 61 9226
a 61 9239
a 61 9251
a 58 9263
c 58 9275
g 58 9287
a 58 9299
t 61 9311
t 61 9323
t 61 9335
g 58 9346
a 58 9359
t 61 9370
g 61 9382
a 61 9394
a 61 9406
g 61 9418
a 61 9431
a 61 9442
a 58 9454
g 58 9466
a 58 9478
t 61 9489
t 61 9501
a 58 9512
a 58 9524
g 58 9536
a 58 9549
t 61 9560
t 61 9572
t 61 9583
t 61 9595
t 61 9606
a 61 9618
c 61 9630
a 61 9641
a 58 9652
g 61 9663
a 61 9676
a 61 9688
a 58 9700
t 58 9712
c 58 9724
g 58 9736
a 58 9748
t 61 9760
a 58 9772
a 58 9783
a 58 9795
a 61 9806
t 61 9817
t 61 9829
a 61 9840
a 61 9853
a 61 9864
t 61 9876
t 61 9888
a 61 9899
g 61 9912
t 61 9923
a 61 9935
t 61 9946
t 61 9958
a 61 9969
t 58 9981
a 58 9992
t 58 10005
t 61 10017
t 61 10028
a 58 10040
g 51 10051
a 51 10064
a 46 10075
a 58 10089
a 58 10099
a 61 10111
g 61 10123
a 58 10136
a 58 10147
a 58 10158
a 61 10168
a 58 10180
t 51 10192
a 58 10204
t 58 10216
t 58 10227
a 58 10239
t 58 10250
c 61 10263
a 58 10274
a 58 10285
g 58 10296
a 58 10309
a 58 10321
t 61 10332
a 58 10344
t 58 10356
a 58 10368
a 58 10380
a 58 10392
a 58 10402
a 58 10414
t 61 10426
t 61 10438
t 61 10449
t 61 10460
g 58 10472
a 58 10485
g 51 10497
a 61 10509
a 51 10520
t 61 10532
g 61 10544
a 58 10556
t 58 10567
a 58 10579
a 58 10591
a 61 10602
a 46 10615
a 46 10624
a 58 10634
a 57 10643
a 57 10657
a 46 10669
a 17 10681
t 58 10693
t 58 10704
g 51 10717
t 61 10730
t 58 10740
g 61 10752
a 61 10764
t 61 10775
g 61 10787
c 57 10799
a 57 10812
a 52 10822
a 45 10831
t 52 10843
a 57 10855
t 60 10866
t 58 10878
g 61 10890
c 58 10902
t 58 10914
a 58 10924
c 58 10936
t 51 10948
g 51 10960
a 58 10972
a 58 10982
a 58 10992
c 51 11005
t 51 11016
a 51 11028
t 51 11040
g 58 11051
a 51 11064
t 58 11075
t 58 11086
g 61 11098
a 58 11110
t 58 11120
a 58 11132
t 58 11144
t 57 11153
a 60 11166
a 47 11177
t 50 11189
g 51 11201
t 58 11214
t 51 11224
g 58 11237
g 46 11248
t 46 11261
g 51 11272
g 46 11284
a 51 11296
g 58 11308
c 58 11320
t 58 11331
a 58 11342
t 61 11355
t 58 11366
t 57 11377
t 57 11388
t 47 11399
g 58 11412
a 58 11424
a 58 11434
a 58 11445
c 58 11457
a 58 11468
t 58 11479
c 58 11491
t 58 11502
a 58 11513
g 57 11525
a 50 11537
c 20 11549
a 14 11559
t 20 11570
a 57 11581
c 60 11593
c 58 11604
t 58 11617
t 51 11627
a 45 11639
a 45 11649
c 20 11662
a 15 11673
c 15 11685
a 21 11698
c 11 11708
c 30 11718
a 53 11733
a 57 11748
a 41 11760
a 40 11771
g 51 11784
a 51 11797
t 58 11809
t 58 11819
c 46 11830
a 46 11841
t 58 11852
t 51 11862
t 46 11874
a 50 11886
t 50 11898
a 40 11910
g 30 11921
a 20 11933
g 23 11944
a 57 11957
a 57 11968
a 47 11978
t 52 11990
t 46 11999
a 51 12011
t 51 12022
t 41 12033
a 45 12046
a 45 12056
g 17 12070
t 17 12081
g 35 12094
g 33 12104
a 45 12117
a 21 12126
g 13 12138
a 25 12150
c 30 12161
a 30 12173
t 25 12184
c 28 12196
a 27 12206
t 27 12214
g 30 12227
t 25 12239
a 25 12251
a 24 12261
c 36 12273
c 17 12282
a 14 12293
g 20 12306
a 20 12318
g 22 12329
a 13 12343
n 2 12354
a 25 12369
a 22 12379
c 26 12394
a 17 12407
a 17 12417
g 24 12430
g 21 12441
a 29 12456
a 20 12466
g 7 12480
a 18 12493
t 24 12506
a 25 12518
t 27 12530
t 17 12540
c 19 12554
t 38 12566
t 35 12576
a 37 12588
a 35 12601
a 15 12611
t 25 12621
a 12 12632
g 42 12644
g 42 12656
g 25 12666
a 20 12680
t 12 12690
a 16 12701
g 16 12714
t 11 12723
g 15 12735
a 23 12747
g 20 12758
t 28 12771
t 15 12780
a 15 12791
t 41 12803
t 32 12814
t 25 12825
a 20 12836
g 8 12847
a 23 12858
a 21 12867
t 28 12882
t 22 12891
a 8 12901
n 2 12911
a 13 12921
c 21 12934
t 21 12943
t 17 12953
a 32 12966
a 32 12975
c 38 12989
t 32 13001
t 20 13011
c 20 13022
t 35 13033
t 27 13044
a 28 13057
a 8 13064
g 14 13070
a 42 13084
a 32 13095
a 15 13107
t 38 13120
c 38 13133
c 14 13143
n 2 13155
t 17 13170
a 35 13185
a 19 13195
c 25 13208
t 15 13220
t 12 13233
t 6 13243
a 7 13254
c 16 13264
c 16 13275
n 2 13288
t 11 13301
a 25 13313
c 35 13326
c 25 13337
a 35 13351
a 35 13364
a 10 13374
g 7 13387
a 11 13399
t 39 13412
t 39 13422
t 25 13434
a 8 13447
g 8 13460
t 8 13470
n 2 13482
a 27 13493
a 25 13503
a 20 13514
g 12 13527
t 12 13538
END_DNA

END_SEQUENCE
