# Supplementary material for: Polymorphisms in Pfkelch13 domains before and after the introduction of artemisinin-based combination therapy in Southwest Nigeria
Source: PLoS One. 2025 Mar 31;20(3):e0316479. doi: 10.1371/journal.pone.0316479 (PMC11957316; doi:10.1371/journal.pone.0316479)
Supplement: Supporting information 2 — (ZIP) [file pone.0316479.s002.zip › 024KN2R_PREMIX_Plate_KELCH2_D12.phd.1]

BEGIN_SEQUENCE 024KN2R_PREMIX_D12_1660754336883.ab1

BEGIN_COMMENT

CHROMAT_FILE: 024KN2R_PREMIX_D12_1660754336883.ab1
ABI_THUMBPRINT: 
BASECALLER_VERSION: KB 1.4.2.4
BASECALLER_NAME: ABI basecaller
QUALITY_LEVELS: 50
TIME: Wed Aug 17 12:52:21 2022
TRACE_ARRAY_MIN_INDEX: 
TRACE_ARRAY_MAX_INDEX: 
TRIM: 12 1009
CHEM: 
DYE: 

END_COMMENT

BEGIN_DNA
a 7 9
a 7 19
t 7 27
a 7 38
a 8 50
a 8 63
a 8 75
c 8 88
c 13 100
a 10 113
a 8 124
t 7 137
c 12 143
t 6 153
t 17 157
t 8 166
t 17 176
t 14 182
a 14 190
t 13 200
c 25 209
a 13 216
c 17 227
t 36 239
a 28 249
c 35 261
a 27 267
c 23 277
t 22 287
c 30 290
a 35 300
t 44 313
c 46 326
a 31 337
a 41 347
a 51 360
t 52 371
c 51 384
c 51 396
a 32 406
c 58 417
c 34 430
t 58 443
a 58 455
t 51 467
a 29 479
c 28 489
a 28 497
a 46 510
a 46 520
a 41 533
t 51 543
a 58 556
c 58 566
t 34 579
a 51 591
a 51 603
t 51 615
g 58 628
g 58 642
g 51 655
a 46 668
a 51 679
t 46 689
g 61 702
g 61 715
t 58 726
a 58 739
a 58 750
a 58 760
a 58 772
a 46 782
t 31 792
t 58 804
t 58 817
a 58 828
a 61 840
t 61 851
a 61 863
c 61 873
c 58 886
a 51 897
t 58 909
a 34 922
a 58 934
a 34 946
a 34 958
t 51 968
t 34 981
c 32 993
t 32 1006
g 51 1020
c 58 1031
t 58 1045
t 58 1057
c 61 1069
t 58 1082
t 46 1094
t 27 1107
c 51 1118
a 46 1128
a 31 1139
c 46 1150
a 58 1162
a 41 1173
g 41 1184
g 58 1198
c 34 1211
t 58 1224
t 36 1237
c 29 1249
a 36 1260
c 51 1271
t 58 1284
t 58 1298
t 51 1311
c 58 1323
a 51 1334
c 51 1345
t 58 1358
t 58 1371
a 58 1382
a 58 1394
a 51 1406
t 58 1418
c 58 1430
t 51 1442
t 51 1455
t 51 1469
t 29 1480
g 36 1493
g 34 1507
t 34 1519
a 58 1531
t 51 1541
g 51 1554
g 51 1567
g 46 1580
t 31 1592
a 27 1604
t 25 1615
a 41 1627
g 61 1639
t 51 1652
t 51 1665
a 61 1677
a 58 1689
c 58 1700
g 61 1713
g 58 1726
a 58 1740
t 58 1751
t 58 1764
t 58 1776
c 58 1788
t 58 1801
t 58 1813
a 61 1825
a 61 1836
g 61 1848
a 61 1861
a 61 1873
g 61 1884
t 61 1897
t 61 1908
a 61 1920
a 61 1932
g 58 1944
t 58 1956
a 61 1968
t 58 1979
a 58 1991
a 58 2003
t 51 2015
t 58 2028
c 51 2040
t 58 2053
a 61 2064
a 61 2076
a 61 2088
t 61 2100
a 61 2112
a 61 2124
c 61 2135
t 58 2148
c 61 2161
a 58 2172
c 61 2183
t 61 2197
a 61 2208
t 61 2221
c 61 2233
c 61 2245
c 58 2257
t 58 2270
a 58 2282
t 61 2294
c 61 2306
t 61 2319
a 61 2330
a 61 2342
g 58 2354
a 51 2366
a 61 2378
t 61 2389
a 58 2401
t 51 2412
t 58 2424
c 58 2437
t 58 2449
t 58 2462
c 58 2474
c 61 2486
t 58 2499
t 58 2511
g 51 2523
t 51 2536
t 58 2548
t 58 2560
a 58 2571
t 58 2582
c 58 2594
t 61 2607
c 61 2619
t 61 2631
g 61 2643
g 61 2657
t 58 2669
t 58 2681
a 58 2692
c 61 2702
a 61 2714
t 51 2725
g 58 2738
a 58 2751
t 58 2763
g 58 2775
t 58 2787
c 61 2800
t 58 2812
t 58 2825
c 58 2836
c 61 2848
a 58 2859
c 58 2870
t 58 2883
t 58 2896
a 58 2907
a 61 2919
t 61 2931
a 61 2942
a 58 2954
t 58 2966
t 61 2978
t 61 2990
c 61 3003
t 61 3015
c 61 3027
t 61 3040
a 61 3051
t 61 3062
a 61 3074
a 61 3085
a 58 3097
t 58 3109
g 61 3121
a 61 3134
a 58 3146
t 58 3157
c 61 3169
t 61 3182
t 61 3194
t 61 3206
t 61 3219
t 58 3231
g 58 3243
t 58 3255
t 58 3267
g 51 3279
t 51 3291
g 51 3303
t 58 3315
t 61 3327
a 61 3338
a 61 3349
g 58 3361
g 51 3374
t 58 3386
a 58 3397
t 61 3408
g 58 3421
t 58 3433
c 61 3445
t 61 3458
a 61 3469
g 58 3481
a 58 3494
t 61 3505
g 58 3518
t 58 3529
t 58 3542
t 58 3554
c 58 3565
a 61 3576
a 61 3588
a 61 3599
a 61 3611
a 61 3623
t 61 3634
a 61 3646
g 61 3659
c 61 3671
t 61 3683
c 61 3695
c 61 3707
a 58 3718
c 58 3730
c 58 3742
a 61 3753
a 61 3765
c 61 3777
a 61 3789
t 61 3800
t 61 3813
a 61 3825
a 61 3836
t 61 3848
a 61 3860
t 61 3871
c 61 3884
a 61 3895
a 58 3907
t 58 3919
c 58 3931
a 61 3943
t 61 3955
a 61 3967
g 61 3979
t 61 3991
t 61 4004
t 61 4016
c 61 4028
a 58 4039
g 58 4051
t 58 4063
a 61 4075
g 61 4087
c 61 4099
a 61 4111
a 61 4122
t 61 4134
a 61 4146
t 61 4157
t 61 4169
t 61 4182
g 58 4194
c 61 4206
a 61 4218
t 61 4229
c 61 4242
a 61 4253
a 61 4264
c 61 4276
a 61 4288
a 61 4300
t 61 4312
t 61 4324
t 61 4336
t 61 4349
t 61 4361
t 61 4373
t 61 4385
t 61 4397
t 61 4409
t 28 4421
a 61 4432
t 61 4443
c 61 4455
a 61 4467
t 61 4478
t 61 4491
c 61 4503
t 61 4516
c 61 4528
a 61 4539
a 61 4550
a 61 4562
a 61 4574
t 61 4585
t 61 4597
t 61 4609
t 61 4621
t 61 4633
a 61 4645
t 61 4656
a 61 4668
t 61 4679
t 61 4692
c 61 4704
t 61 4716
t 61 4728
g 61 4740
a 61 4753
t 61 4764
a 61 4776
a 61 4787
t 61 4799
a 58 4810
t 58 4822
t 61 4834
t 61 4847
t 61 4859
t 61 4871
c 61 4883
t 61 4895
t 61 4907
t 61 4920
t 61 4932
t 61 4943
c 61 4955
t 61 4967
a 61 4978
a 61 4989
a 61 5001
t 61 5013
a 61 5024
t 61 5035
a 61 5047
a 61 5059
t 61 5071
a 61 5083
c 58 5095
t 58 5107
a 58 5119
a 61 5131
t 61 5143
t 61 5156
t 61 5168
a 61 5180
a 61 5191
t 61 5203
t 61 5215
t 61 5228
t 61 5240
a 61 5251
t 61 5263
c 61 5276
g 61 5288
a 61 5300
t 61 5312
t 61 5325
t 61 5337
c 61 5349
t 58 5361
t 58 5373
g 58 5385
t 58 5397
a 61 5409
a 61 5420
a 61 5432
a 61 5444
a 61 5455
t 61 5467
c 61 5479
t 61 5491
t 61 5504
a 61 5515
a 61 5527
t 61 5539
c 61 5552
t 61 5564
t 61 5576
t 61 5589
c 61 5601
t 58 5613
t 61 5625
c 61 5637
a 61 5648
t 61 5660
c 61 5672
a 61 5683
a 61 5695
a 61 5707
t 61 5719
c 61 5731
g 61 5743
t 61 5756
t 61 5768
t 61 5781
c 61 5792
c 61 5804
t 61 5817
a 61 5828
t 58 5840
g 58 5852
t 61 5865
t 61 5877
c 61 5889
t 61 5901
t 61 5913
c 61 5925
t 61 5938
t 61 5950
t 61 5962
t 61 5974
t 61 5986
c 61 5998
t 61 6010
t 61 6022
t 61 6034
t 61 6046
t 61 6057
t 61 6069
t 61 6081
a 58 6092
t 58 6104
t 61 6116
t 61 6128
g 61 6140
t 61 6153
t 61 6164
t 61 6176
a 61 6188
t 61 6199
a 61 6211
a 58 6223
c 58 6235
c 58 6247
a 58 6259
t 61 6271
t 61 6284
a 58 6296
g 58 6308
a 58 6321
t 61 6332
a 61 6344
t 61 6356
a 61 6367
t 61 6379
c 61 6392
a 61 6404
a 61 6415
t 61 6428
a 61 6440
t 61 6452
c 61 6464
t 61 6477
a 61 6489
a 61 6501
t 61 6513
t 61 6525
t 61 6537
c 61 6550
t 61 6562
t 61 6574
t 61 6587
c 61 6599
t 61 6611
t 61 6623
t 61 6635
c 61 6647
a 61 6658
t 61 6670
c 61 6681
a 61 6693
t 58 6705
g 61 6716
t 61 6730
a 61 6741
a 61 6753
t 61 6765
t 61 6777
t 61 6790
c 61 6802
t 61 6815
g 61 6827
t 61 6839
t 61 6852
c 61 6864
t 61 6876
t 61 6888
c 61 6900
a 61 6911
a 61 6922
t 61 6934
a 61 6946
t 61 6957
t 61 6970
t 61 6982
t 61 6995
t 61 7007
a 58 7018
c 58 7030
g 61 7042
g 61 7055
t 61 7068
t 61 7080
t 61 7092
t 58 7104
c 58 7116
t 58 7128
a 61 7139
a 58 7151
t 61 7163
t 61 7175
c 61 7187
t 61 7200
t 58 7212
t 58 7224
g 58 7236
t 58 7248
a 61 7260
c 61 7271
a 58 7282
a 58 7294
t 61 7306
c 58 7319
g 58 7331
t 58 7344
a 58 7356
c 61 7367
t 61 7380
c 61 7392
t 61 7404
t 58 7417
t 58 7429
c 61 7441
c 61 7452
a 61 7464
t 61 7475
t 61 7488
t 61 7500
c 61 7512
t 61 7524
a 58 7536
g 61 7548
t 61 7560
t 61 7572
c 61 7584
t 61 7596
t 61 7608
t 61 7621
c 61 7633
t 61 7645
t 61 7657
a 61 7668
t 61 7680
c 61 7692
t 61 7704
t 61 7716
t 61 7729
a 61 7740
a 61 7752
a 61 7764
t 61 7776
a 61 7788
a 61 7801
t 61 7813
t 61 7825
t 61 7837
a 61 7849
t 58 7861
c 58 7874
t 58 7886
t 61 7899
t 61 7911
t 61 7923
t 58 7935
c 58 7947
t 58 7959
c 58 7971
g 58 7982
a 58 7995
a 61 8007
t 58 8019
a 58 8031
a 61 8043
a 58 8056
a 58 8068
t 61 8080
t 61 8092
c 61 8104
a 61 8116
t 61 8128
t 61 8140
t 61 8153
g 61 8164
t 61 8177
g 61 8189
t 61 8202
c 61 8214
t 61 8226
t 61 8238
t 61 8250
t 58 8262
t 58 8274
t 61 8286
a 61 8297
a 61 8309
c 61 8321
c 61 8333
a 61 8344
a 61 8356
t 61 8369
t 61 8381
a 61 8393
a 61 8405
t 61 8417
a 61 8429
a 61 8442
a 61 8455
t 61 8467
g 61 8479
t 61 8491
a 61 8503
a 61 8516
t 61 8527
t 58 8540
c 58 8552
t 58 8564
t 61 8577
a 61 8589
a 58 8601
a 61 8613
t 61 8625
c 58 8637
a 58 8648
c 58 8661
c 61 8673
t 61 8685
a 61 8697
c 61 8709
c 58 8721
a 58 8733
t 58 8745
a 61 8757
t 61 8769
t 61 8781
t 61 8793
t 61 8805
c 61 8818
a 61 8829
a 61 8840
a 58 8853
a 58 8865
t 61 8877
c 58 8889
a 58 8900
c 58 8912
t 61 8924
a 61 8936
g 61 8949
c 58 8961
a 58 8973
t 58 8985
c 51 8997
a 58 9009
c 58 9021
t 61 9033
t 61 9045
a 61 9057
a 61 9069
t 61 9081
t 61 9094
c 61 9106
c 58 9118
g 58 9129
t 58 9142
t 61 9154
t 61 9166
c 61 9177
a 61 9189
a 61 9200
t 61 9212
a 61 9223
a 61 9236
t 61 9248
t 61 9260
t 61 9272
t 61 9284
c 61 9296
t 61 9308
t 61 9320
t 61 9332
t 58 9343
c 51 9355
a 51 9366
t 58 9377
a 58 9390
a 58 9402
g 58 9413
t 58 9426
a 61 9438
t 61 9449
c 61 9461
a 61 9473
t 61 9484
t 61 9496
t 61 9508
a 61 9520
c 58 9532
a 58 9543
t 58 9555
t 61 9567
a 61 9579
t 61 9591
t 61 9603
t 61 9615
a 61 9627
c 58 9638
a 51 9650
g 58 9662
t 58 9674
t 61 9687
g 61 9698
a 61 9711
a 61 9723
a 61 9735
a 61 9748
t 61 9760
g 61 9771
t 61 9784
t 61 9796
t 61 9807
t 61 9819
t 61 9830
a 61 9843
a 61 9853
a 61 9865
t 61 9878
t 61 9889
g 58 9902
t 58 9914
t 61 9925
t 61 9937
a 61 9949
a 58 9961
t 58 9973
c 58 9985
c 58 9997
a 58 10009
g 58 10020
a 58 10033
a 58 10045
t 58 10057
c 58 10069
a 58 10080
t 58 10092
c 61 10104
a 61 10115
t 61 10127
t 61 10139
t 58 10151
a 51 10163
t 51 10175
a 51 10187
a 51 10198
g 58 10211
a 58 10224
t 61 10236
t 61 10247
t 61 10258
g 58 10270
c 58 10282
t 58 10294
g 61 10307
c 58 10318
a 58 10330
t 58 10342
c 58 10354
t 58 10365
a 61 10377
a 61 10389
a 58 10401
a 58 10412
a 58 10423
a 28 10434
t 58 10447
t 58 10458
c 51 10470
t 51 10482
c 58 10494
t 61 10507
t 61 10518
t 61 10530
t 61 10541
t 61 10553
t 58 10564
g 46 10576
t 46 10589
t 46 10599
g 58 10612
g 51 10623
t 51 10637
a 58 10648
t 61 10659
t 61 10670
c 58 10682
a 58 10692
t 58 10704
a 61 10716
a 58 10727
t 61 10740
t 58 10751
g 58 10764
a 51 10777
t 51 10789
g 58 10801
g 58 10813
a 46 10826
g 46 10838
a 61 10850
a 46 10862
t 61 10874
t 58 10885
c 58 10897
a 51 10908
t 50 10919
a 50 10931
t 45 10943
t 45 10953
a 45 10966
t 57 10978
t 57 10989
a 58 11001
t 58 11014
t 58 11025
a 58 11038
a 40 11047
t 40 11060
a 40 11073
a 35 11083
g 52 11096
a 57 11109
t 60 11121
t 58 11131
a 58 11144
t 58 11156
t 58 11166
a 58 11179
g 51 11191
t 58 11205
t 58 11215
a 58 11228
t 57 11239
a 50 11251
t 40 11263
t 35 11273
a 45 11287
t 57 11299
t 57 11310
t 51 11321
g 58 11334
c 58 11347
t 51 11359
g 51 11371
t 58 11382
c 58 11395
a 51 11406
g 51 11418
a 28 11430
t 46 11443
t 46 11452
a 51 11465
t 51 11477
t 46 11486
a 38 11498
t 38 11512
t 38 11521
a 38 11534
t 38 11548
t 38 11557
a 38 11569
t 38 11584
t 38 11592
a 38 11606
t 46 11619
t 46 11628
a 45 11642
t 51 11652
g 45 11665
a 49 11678
t 18 11694
a 39 11707
a 39 11717
a 25 11728
t 13 11740
a 22 11751
t 36 11765
t 28 11774
a 36 11786
t 46 11799
t 46 11809
a 51 11823
t 55 11836
t 55 11846
t 55 11858
t 51 11869
c 51 11882
a 51 11893
t 58 11906
t 58 11917
t 51 11927
g 57 11940
t 50 11952
a 35 11964
a 35 11974
t 35 11987
a 20 11998
g 20 12011
END_DNA

END_SEQUENCE
