# Supplementary material for: Polymorphisms in Pfkelch13 domains before and after the introduction of artemisinin-based combination therapy in Southwest Nigeria
Source: PLoS One. 2025 Mar 31;20(3):e0316479. doi: 10.1371/journal.pone.0316479 (PMC11957316; doi:10.1371/journal.pone.0316479)
Supplement: Supporting information 2 — (ZIP) [file pone.0316479.s002.zip › 024KNIFW_PREMIX_Plate_CORKELCH_E08.phd.1]

BEGIN_SEQUENCE 024KNIFW_PREMIX_E08_1660755806942.ab1

BEGIN_COMMENT

CHROMAT_FILE: 024KNIFW_PREMIX_E08_1660755806942.ab1
ABI_THUMBPRINT: 
BASECALLER_VERSION: KB 1.4.2.4
BASECALLER_NAME: ABI basecaller
QUALITY_LEVELS: 50
TIME: Wed Aug 17 13:12:30 2022
TRACE_ARRAY_MIN_INDEX: 
TRACE_ARRAY_MAX_INDEX: 
TRIM: 4 822
CHEM: 
DYE: 

END_COMMENT

BEGIN_DNA
a 7 5
a 16 19
a 7 30
t 7 41
g 8 52
a 8 64
a 9 76
t 9 88
a 9 99
g 12 110
n 2 121
a 8 130
t 9 141
a 16 153
c 24 164
a 28 175
t 34 187
t 47 201
c 49 214
c 51 226
a 28 238
t 51 251
t 52 264
a 28 275
g 58 287
t 41 299
a 28 309
t 31 319
t 58 332
t 61 344
t 58 356
g 58 369
t 61 381
a 58 391
t 51 401
a 51 412
g 61 424
g 61 438
t 61 450
g 61 462
g 46 475
a 46 488
t 31 497
t 58 509
t 58 521
g 58 533
a 58 545
t 46 555
g 58 568
g 58 581
t 61 593
g 61 604
t 61 616
a 58 627
g 58 637
a 58 649
a 61 660
t 61 669
a 58 680
t 58 690
t 58 702
t 58 715
a 58 725
a 58 736
a 58 747
t 58 758
t 58 770
c 58 782
g 58 794
a 61 806
t 58 817
g 58 829
g 58 842
a 51 855
a 51 866
t 51 876
t 51 887
a 46 898
t 46 908
t 58 922
a 58 933
g 58 945
a 58 958
t 58 968
a 58 980
t 58 991
t 58 1003
a 58 1015
g 61 1027
t 58 1040
c 58 1052
a 51 1063
a 51 1074
c 51 1085
a 58 1096
a 61 1107
t 61 1120
g 61 1132
c 61 1145
t 61 1158
g 58 1171
g 58 1184
c 61 1196
g 58 1209
t 58 1222
a 61 1233
t 58 1244
g 61 1256
t 61 1268
g 61 1280
t 58 1293
a 58 1304
c 61 1314
a 58 1326
c 51 1337
c 58 1349
t 58 1363
a 61 1374
t 61 1387
g 61 1398
t 58 1412
c 51 1424
t 51 1436
a 58 1447
c 58 1458
c 61 1470
a 61 1481
a 61 1492
a 61 1504
a 61 1515
a 61 1527
a 58 1539
g 58 1550
c 58 1562
t 61 1574
t 61 1587
a 58 1598
t 58 1610
t 61 1622
t 61 1635
t 61 1647
g 61 1660
g 61 1673
a 61 1685
a 61 1696
g 61 1708
t 61 1719
g 58 1731
c 58 1742
t 61 1755
g 58 1767
t 51 1780
a 51 1791
t 58 1803
t 61 1815
g 61 1827
a 61 1840
a 61 1851
t 61 1862
a 61 1873
a 58 1885
t 58 1897
t 61 1909
t 61 1922
c 61 1933
t 58 1946
t 61 1959
a 61 1969
t 61 1981
a 58 1992
c 58 2004
g 61 2016
t 58 2029
t 58 2041
t 58 2054
t 61 2066
t 61 2079
g 61 2091
g 61 2104
t 61 2115
g 58 2127
g 58 2140
t 61 2152
a 61 2163
a 61 2174
t 61 2185
a 61 2196
a 58 2208
c 58 2220
t 58 2233
a 58 2244
t 61 2256
g 61 2269
a 61 2282
t 61 2293
t 61 2306
a 61 2317
t 61 2328
a 58 2340
a 61 2352
g 61 2364
g 61 2378
c 58 2389
t 58 2402
t 58 2414
t 61 2426
a 61 2438
t 61 2449
t 61 2461
t 61 2474
g 58 2486
a 61 2498
a 61 2509
a 61 2521
c 58 2532
t 61 2545
g 58 2557
a 58 2570
g 58 2582
g 61 2595
t 61 2607
g 61 2619
t 61 2631
a 61 2642
t 58 2653
g 58 2666
a 58 2678
t 58 2689
c 61 2702
g 61 2715
t 61 2727
t 58 2739
t 61 2752
a 61 2763
a 61 2774
g 61 2786
a 61 2799
g 61 2811
a 58 2823
t 58 2833
g 58 2846
t 61 2857
a 58 2869
t 58 2880
g 61 2893
g 61 2907
t 61 2918
a 58 2930
t 58 2941
g 61 2954
t 61 2966
t 61 2978
t 61 2991
c 61 3002
a 58 3013
a 58 3025
g 58 3037
t 61 3050
a 61 3061
a 61 3073
t 61 3084
t 61 3096
t 61 3109
a 61 3120
a 61 3131
a 61 3143
t 61 3155
a 61 3167
t 61 3178
a 58 3190
c 61 3202
c 61 3214
t 61 3227
a 61 3239
g 61 3251
a 58 3264
a 58 3276
g 58 3288
a 58 3300
a 61 3312
a 61 3323
t 61 3334
a 61 3346
a 58 3357
t 58 3369
t 61 3382
g 61 3395
t 61 3406
g 61 3419
g 61 3433
t 61 3444
g 61 3457
t 61 3468
t 61 3480
a 58 3492
c 58 3503
g 61 3515
t 61 3528
c 61 3540
a 61 3551
a 61 3563
a 61 3574
t 61 3586
g 61 3599
g 61 3612
t 61 3624
a 61 3635
g 61 3648
a 61 3660
a 58 3672
t 58 3683
t 58 3695
t 61 3707
a 61 3718
t 61 3730
t 61 3742
g 58 3755
t 61 3767
a 61 3778
t 61 3790
t 61 3802
g 61 3815
g 61 3828
g 61 3840
g 61 3853
g 58 3865
a 61 3878
t 61 3889
a 58 3901
t 58 3912
g 58 3924
a 58 3937
t 58 3949
g 61 3961
g 61 3974
c 61 3986
t 61 3999
c 61 4011
t 61 4023
t 61 4036
c 61 4048
t 61 4060
a 61 4071
t 61 4083
t 61 4095
a 61 4106
t 61 4118
a 61 4129
c 61 4141
c 61 4154
g 61 4166
a 61 4179
a 61 4191
t 61 4203
g 58 4215
t 58 4227
a 58 4239
g 61 4251
a 61 4264
a 61 4276
g 61 4288
c 61 4300
a 61 4311
t 61 4323
a 58 4335
t 61 4347
g 58 4359
a 58 4372
t 58 4384
c 61 4397
a 61 4408
t 61 4420
c 61 4433
g 61 4446
t 61 4458
a 61 4470
t 61 4482
g 58 4495
a 58 4507
a 61 4519
a 61 4531
g 61 4543
c 61 4555
a 58 4566
t 58 4578
g 61 4590
g 61 4602
g 61 4615
t 61 4628
a 61 4640
g 61 4652
a 61 4664
g 61 4676
g 61 4689
t 61 4701
g 58 4713
g 58 4725
c 61 4737
a 61 4749
c 61 4760
c 61 4772
t 61 4785
t 61 4798
t 61 4810
g 61 4822
a 61 4835
a 61 4846
t 61 4858
a 61 4869
c 61 4880
c 61 4893
c 61 4905
c 61 4917
t 61 4930
a 61 4941
g 58 4953
a 58 4966
t 61 4977
c 61 4989
a 61 5001
t 61 5012
c 58 5024
a 58 5036
g 61 5048
c 58 5061
t 58 5073
a 61 5085
t 61 5097
g 61 5109
t 61 5121
g 61 5133
t 61 5146
g 61 5158
t 61 5170
t 61 5182
g 61 5194
c 61 5206
t 61 5219
t 61 5231
t 61 5243
t 61 5255
g 61 5267
a 61 5279
t 61 5290
a 61 5302
a 61 5313
t 61 5325
a 61 5337
a 61 5348
a 61 5360
a 61 5372
t 58 5384
t 58 5396
t 58 5408
a 58 5420
t 61 5431
g 61 5444
t 61 5456
c 61 5468
a 58 5480
t 61 5492
t 61 5504
g 61 5516
g 61 5530
t 61 5542
g 61 5554
g 61 5567
a 61 5579
a 58 5590
c 58 5602
t 58 5614
a 61 5626
a 61 5638
t 61 5650
g 61 5662
g 61 5675
t 61 5687
g 61 5699
a 61 5712
g 61 5724
a 61 5736
g 61 5748
a 61 5761
t 61 5772
t 61 5783
a 61 5795
a 61 5807
a 61 5819
t 61 5830
t 61 5842
c 58 5855
t 58 5867
a 58 5879
t 61 5891
t 61 5903
g 58 5916
a 58 5928
a 61 5940
g 61 5952
t 61 5964
a 61 5975
t 61 5986
a 58 5998
t 58 6010
g 58 6023
a 58 6035
a 58 6047
g 61 6059
a 61 6072
a 61 6083
a 61 6095
a 61 6107
a 61 6119
a 58 6130
t 58 6142
g 61 6154
a 61 6167
a 61 6178
t 61 6190
a 61 6202
a 61 6214
a 61 6226
t 61 6237
g 61 6250
g 61 6263
g 58 6275
a 58 6288
a 61 6300
c 61 6311
a 61 6323
a 61 6334
t 61 6347
t 61 6359
t 61 6371
c 61 6383
c 61 6395
a 61 6406
t 61 6418
a 61 6430
t 61 6442
g 61 6454
c 61 6467
c 61 6479
t 61 6491
t 61 6503
a 61 6515
t 61 6527
t 61 6539
a 61 6551
g 61 6563
a 61 6575
a 61 6587
g 61 6599
c 58 6611
t 58 6623
a 58 6635
g 58 6647
a 58 6659
a 61 6671
g 61 6683
t 61 6695
t 61 6707
c 61 6719
a 61 6730
g 61 6743
g 58 6755
a 58 6767
g 58 6779
c 61 6791
a 61 6803
g 61 6815
c 61 6827
t 61 6840
t 61 6852
t 61 6864
t 61 6876
a 61 6887
a 61 6898
t 61 6910
t 61 6922
a 61 6934
c 61 6945
c 61 6958
t 58 6970
t 58 6982
a 61 6994
a 61 7006
t 61 7017
c 61 7029
a 61 7040
a 61 7052
a 61 7064
t 61 7075
a 61 7087
t 61 7098
a 58 7110
t 61 7122
g 61 7134
t 61 7146
t 61 7158
g 61 7171
t 61 7183
t 61 7195
g 61 7208
g 61 7220
a 61 7233
g 61 7244
g 61 7256
t 61 7268
a 61 7280
t 58 7291
t 61 7304
g 61 7317
a 61 7330
t 61 7341
a 61 7353
a 61 7366
t 61 7378
g 61 7390
a 61 7403
a 61 7415
c 61 7428
a 61 7439
t 61 7451
a 61 7463
a 61 7476
c 61 7488
a 61 7500
t 61 7512
a 61 7524
t 61 7536
t 61 7549
a 61 7561
g 61 7574
a 61 7587
t 61 7599
t 61 7611
c 61 7623
c 61 7635
g 61 7648
t 61 7660
t 61 7673
g 61 7684
a 61 7697
a 61 7709
c 61 7721
a 61 7732
a 61 7744
t 61 7756
a 61 7768
t 61 7780
c 61 7793
a 61 7804
a 61 7816
c 58 7829
c 58 7841
a 58 7853
t 61 7865
t 58 7878
t 58 7890
a 61 7902
a 61 7914
t 61 7926
a 61 7938
a 61 7950
a 61 7963
a 61 7976
g 58 7988
a 58 8000
t 58 8012
g 61 8024
g 61 8036
c 61 8049
a 61 8060
a 58 8072
t 58 8084
t 61 8096
t 61 8109
c 61 8121
t 61 8133
a 61 8144
a 58 8157
a 58 8169
t 58 8181
g 61 8193
g 61 8206
t 61 8218
g 61 8230
t 61 8242
a 58 8253
c 58 8265
c 58 8277
a 58 8289
g 61 8301
a 61 8314
g 61 8326
a 61 8339
a 61 8351
a 61 8364
a 61 8376
a 61 8388
a 61 8400
a 28 8412
t 58 8424
g 61 8436
a 61 8449
a 61 8461
t 61 8473
t 61 8485
t 61 8497
t 61 8509
g 61 8522
g 61 8535
a 58 8547
g 61 8559
c 61 8571
t 61 8583
g 61 8595
c 61 8606
c 61 8618
a 61 8630
c 61 8641
a 58 8653
t 58 8665
t 58 8677
g 58 8689
t 58 8701
c 58 8713
a 58 8725
g 58 8737
a 61 8750
t 61 8761
t 61 8773
c 61 8785
t 61 8797
t 61 8809
a 61 8820
t 61 8832
a 61 8844
t 61 8855
a 61 8867
a 61 8879
t 61 8890
t 61 8903
a 61 8914
c 58 8926
a 58 8938
g 61 8951
g 61 8963
a 61 8976
g 61 8989
g 61 9001
a 58 9014
g 58 9026
a 51 9038
a 61 9050
a 61 9061
a 61 9074
t 61 9085
g 61 9098
g 61 9110
c 61 9123
g 61 9135
a 61 9148
a 61 9160
g 61 9172
t 61 9184
t 61 9195
c 61 9207
t 61 9219
a 61 9230
a 61 9242
a 61 9254
t 61 9265
t 61 9277
c 61 9290
a 61 9300
t 61 9312
g 61 9324
t 58 9336
c 58 9348
a 58 9359
t 61 9370
t 61 9382
t 61 9394
c 61 9406
t 61 9417
t 61 9429
t 61 9441
t 61 9452
c 58 9464
a 51 9474
c 51 9485
c 61 9496
a 58 9507
g 58 9519
a 58 9531
t 58 9542
a 61 9554
c 61 9565
a 61 9576
a 61 9587
a 61 9599
t 57 9609
g 51 9622
a 40 9634
t 21 9648
g 23 9663
c 20 9673
c 9 9685
a 9 9697
a 9 9710
c 9 9723
c 22 9733
t 29 9746
t 28 9756
g 25 9769
g 22 9780
c 17 9794
a 9 9806
a 13 9818
a 7 9830
a 7 9843
END_DNA

END_SEQUENCE
