# Supplementary material for: Polymorphisms in Pfkelch13 domains before and after the introduction of artemisinin-based combination therapy in Southwest Nigeria
Source: PLoS One. 2025 Mar 31;20(3):e0316479. doi: 10.1371/journal.pone.0316479 (PMC11957316; doi:10.1371/journal.pone.0316479)
Supplement: Supporting information 2 — (ZIP) [file pone.0316479.s002.zip › 026KN1R_PREMIX_Plate_KELCH1_B11.phd.1]

BEGIN_SEQUENCE 026KN1R_PREMIX_B11_1660754388141.ab1

BEGIN_COMMENT

CHROMAT_FILE: 026KN1R_PREMIX_B11_1660754388141.ab1
ABI_THUMBPRINT: 
BASECALLER_VERSION: KB 1.4.2.4
BASECALLER_NAME: ABI basecaller
QUALITY_LEVELS: 50
TIME: Wed Aug 17 12:48:23 2022
TRACE_ARRAY_MIN_INDEX: 
TRACE_ARRAY_MAX_INDEX: 
TRIM: 11 824
CHEM: 
DYE: 

END_COMMENT

BEGIN_DNA
n 3 10
n 2 16
n 2 28
n 2 39
c 13 47
g 13 58
g 15 69
a 15 80
a 15 92
n 2 104
g 14 116
n 2 128
a 8 139
g 13 152
g 24 162
a 15 174
a 15 185
c 17 189
t 14 199
t 15 211
a 25 224
g 19 235
a 26 248
a 28 257
c 41 270
t 42 281
t 40 293
c 40 306
g 35 315
g 32 321
c 40 329
c 35 339
a 27 348
t 50 360
t 41 373
t 29 385
t 28 397
c 52 410
t 58 421
c 58 433
c 58 443
t 58 455
c 58 467
c 58 478
t 51 489
g 27 500
t 18 513
a 31 524
a 58 535
t 58 544
t 51 556
a 46 566
t 46 575
a 51 587
t 51 598
a 58 610
a 51 621
g 36 632
a 26 645
a 28 656
t 51 666
a 28 673
c 58 678
t 51 690
g 46 702
a 46 716
c 58 726
a 58 737
a 46 746
t 51 758
g 51 770
t 41 781
g 58 794
g 46 808
c 58 821
a 51 832
g 51 842
c 51 855
t 51 868
c 51 880
c 51 891
a 32 902
a 51 912
a 58 924
a 41 934
t 34 945
t 34 957
c 58 970
a 51 980
t 51 991
t 58 1004
t 58 1017
t 58 1030
t 58 1042
t 58 1055
t 58 1067
c 61 1079
t 61 1091
c 61 1103
t 61 1115
g 58 1126
g 51 1140
t 46 1152
a 58 1163
c 58 1174
a 46 1183
c 46 1194
c 46 1207
a 29 1217
t 51 1230
t 51 1244
t 58 1257
a 51 1269
g 31 1280
a 27 1294
a 29 1305
a 41 1316
t 32 1327
t 58 1339
g 58 1352
c 58 1364
c 58 1377
a 51 1387
t 58 1399
c 58 1412
t 61 1425
t 61 1438
t 51 1450
t 58 1463
a 51 1474
t 46 1484
t 46 1497
a 58 1508
a 61 1519
a 51 1531
t 58 1543
g 58 1555
g 58 1569
t 58 1581
t 58 1593
g 46 1605
a 41 1618
t 51 1629
a 51 1641
t 51 1652
t 58 1665
g 58 1677
t 58 1690
t 46 1702
c 46 1715
a 31 1725
a 58 1737
c 58 1749
g 58 1760
g 58 1774
a 46 1787
a 58 1800
t 58 1810
c 61 1823
t 58 1835
a 58 1846
a 58 1858
t 58 1870
a 58 1882
t 58 1893
g 58 1906
t 58 1918
t 58 1931
a 51 1942
t 51 1954
g 58 1967
t 34 1979
t 34 1992
c 58 2004
a 51 2014
t 51 2026
t 51 2039
a 32 2051
t 46 2062
c 46 2075
a 51 2086
a 58 2098
t 58 2110
a 58 2121
c 58 2133
c 58 2146
t 58 2158
c 36 2170
c 46 2183
a 51 2194
a 58 2205
c 58 2218
a 51 2228
a 51 2240
c 51 2252
a 58 2263
t 51 2275
a 51 2287
t 51 2299
a 51 2311
t 51 2323
t 61 2336
t 58 2348
g 51 2360
a 51 2374
t 51 2385
t 51 2397
a 58 2408
a 58 2420
g 58 2432
g 51 2445
t 58 2457
a 58 2469
a 58 2480
t 61 2491
t 58 2504
a 58 2515
a 58 2527
a 61 2539
a 58 2551
g 58 2563
c 58 2576
t 58 2588
g 61 2600
c 61 2613
t 61 2625
c 61 2637
c 61 2649
t 61 2661
g 58 2673
a 51 2686
a 58 2698
c 58 2709
t 58 2721
t 58 2733
c 58 2746
t 61 2758
a 58 2769
g 61 2781
c 61 2794
t 61 2806
t 61 2818
c 61 2830
t 61 2842
a 61 2853
a 61 2864
t 61 2876
a 61 2887
a 51 2899
g 58 2911
g 61 2924
c 61 2936
a 61 2947
t 61 2958
a 58 2970
t 51 2982
g 58 2994
g 51 3007
a 58 3020
a 61 3032
a 61 3044
t 58 3054
t 61 3067
g 61 3079
t 61 3091
t 61 3103
c 61 3116
c 58 3128
c 58 3139
a 58 3150
t 61 3162
t 61 3175
t 61 3187
a 61 3198
t 58 3210
t 58 3222
c 58 3234
a 58 3245
t 61 3256
t 61 3269
t 61 3281
t 61 3294
t 61 3306
t 58 3318
c 58 3330
t 61 3342
t 58 3354
c 58 3366
a 58 3376
t 61 3388
a 61 3399
t 58 3410
a 58 3422
c 61 3434
t 61 3446
t 58 3459
c 58 3472
a 58 3482
a 61 3494
t 61 3506
a 61 3517
g 61 3529
a 58 3542
a 61 3554
t 61 3565
t 61 3577
t 61 3589
a 61 3601
a 61 3612
t 61 3624
c 61 3637
t 61 3649
c 61 3662
t 61 3674
c 61 3687
a 61 3697
c 58 3709
c 58 3721
a 58 3732
t 61 3744
t 61 3757
a 61 3769
g 61 3781
t 61 3793
t 61 3806
c 61 3818
c 61 3830
a 61 3840
c 61 3852
c 61 3864
a 61 3875
a 61 3887
t 61 3900
g 61 3912
a 58 3925
c 61 3937
a 61 3947
t 58 3959
a 58 3971
a 61 3983
a 61 3995
t 61 4007
t 61 4020
t 61 4032
t 61 4044
a 61 4055
t 61 4067
t 61 4079
a 58 4091
t 58 4103
c 58 4116
a 61 4127
a 61 4138
a 61 4150
a 61 4163
g 58 4175
c 58 4187
a 61 4199
a 61 4210
c 61 4222
a 61 4234
c 61 4246
a 61 4257
c 61 4270
a 61 4281
t 61 4293
a 58 4306
g 58 4318
c 58 4332
t 61 4344
g 58 4356
a 58 4369
t 58 4381
g 58 4393
a 58 4406
t 58 4417
c 58 4430
t 58 4442
a 58 4454
g 61 4466
g 61 4479
g 61 4491
g 61 4504
t 61 4516
a 61 4527
t 58 4539
t 58 4551
c 58 4563
a 61 4574
a 61 4586
a 61 4598
g 61 4610
g 61 4622
t 61 4634
g 61 4646
c 61 4659
c 61 4671
a 61 4681
c 61 4694
c 61 4706
t 61 4718
c 58 4731
t 61 4743
a 61 4755
c 61 4767
c 61 4779
c 61 4791
a 61 4802
t 61 4814
g 61 4825
c 61 4838
t 61 4850
t 61 4863
t 58 4875
c 58 4887
a 58 4897
t 61 4909
a 61 4921
c 61 4933
g 58 4945
a 58 4957
t 58 4969
g 61 4981
a 61 4994
t 61 5005
c 61 5018
a 61 5028
t 61 5040
a 61 5052
t 61 5064
g 61 5076
c 61 5089
t 61 5101
t 61 5114
c 58 5126
t 61 5138
a 61 5150
c 61 5162
a 61 5172
t 61 5184
t 61 5197
c 61 5210
g 61 5221
g 58 5234
t 61 5246
a 61 5258
t 61 5269
a 61 5281
a 61 5293
t 61 5304
a 61 5316
g 61 5329
a 61 5341
a 61 5353
g 61 5365
a 61 5378
g 61 5389
c 61 5402
c 61 5414
a 58 5425
t 58 5437
c 58 5449
a 61 5461
t 61 5473
a 61 5485
t 61 5496
c 61 5509
c 61 5522
c 61 5534
c 61 5546
c 61 5558
a 61 5568
a 61 5580
t 58 5592
a 58 5604
c 58 5616
a 61 5627
a 61 5639
t 61 5651
a 61 5663
a 61 5675
a 61 5687
t 61 5699
t 61 5711
c 58 5724
t 58 5735
a 58 5747
c 58 5759
c 58 5771
a 58 5782
t 61 5795
t 61 5807
t 61 5820
g 61 5832
a 58 5844
c 58 5856
g 58 5868
t 58 5880
a 61 5891
a 61 5904
c 61 5916
a 58 5926
c 58 5939
c 58 5951
a 61 5962
c 61 5975
a 58 5986
a 61 5998
t 61 6010
t 61 6022
a 61 6034
t 61 6046
t 61 6059
t 61 6071
c 61 6084
t 61 6095
t 58 6108
c 58 6120
t 61 6132
a 61 6143
g 61 6155
g 61 6167
t 61 6180
a 61 6191
t 61 6202
a 61 6214
t 61 6226
t 61 6238
t 61 6250
a 58 6262
a 58 6273
a 61 6286
t 61 6297
t 61 6310
a 61 6321
c 61 6334
t 61 6346
t 61 6358
g 58 6370
a 58 6383
a 61 6395
a 61 6407
c 61 6419
a 61 6430
t 61 6442
a 61 6454
c 58 6466
c 58 6478
a 58 6489
t 61 6502
a 58 6513
c 58 6526
a 58 6538
t 61 6549
c 61 6563
t 61 6575
c 61 6588
t 61 6600
t 61 6612
a 61 6624
a 58 6635
a 58 6647
c 58 6659
g 58 6671
a 58 6683
t 58 6695
c 58 6707
a 61 6718
t 61 6730
a 61 6742
c 61 6754
a 61 6766
c 61 6778
c 61 6791
t 61 6803
c 61 6816
a 61 6827
g 61 6839
t 61 6852
t 61 6864
t 61 6876
c 61 6888
a 61 6899
a 61 6911
a 61 6922
t 61 6934
a 61 6946
a 61 6958
a 61 6970
g 61 6983
c 61 6995
c 61 7007
t 61 7019
t 61 7032
a 61 7043
t 61 7055
a 61 7066
a 61 7079
t 58 7090
c 58 7103
a 58 7114
t 58 7126
a 58 7138
g 61 7150
t 58 7163
t 58 7175
a 61 7187
t 61 7198
t 61 7211
a 61 7223
c 58 7235
c 58 7247
a 58 7258
c 61 7270
c 61 7283
a 61 7294
a 61 7307
a 61 7319
a 61 7332
a 58 7345
c 58 7357
g 58 7369
t 61 7381
a 61 7393
t 61 7405
a 58 7417
a 58 7430
g 58 7442
a 58 7456
a 61 7468
a 61 7481
t 61 7492
t 61 7505
a 61 7517
t 61 7528
t 58 7541
c 58 7554
a 58 7565
a 61 7577
t 61 7589
a 58 7602
c 58 7614
a 58 7626
g 61 7638
c 61 7652
a 61 7664
c 61 7676
t 61 7688
t 61 7700
c 58 7713
c 58 7725
a 58 7736
a 61 7748
a 61 7760
a 61 7773
t 61 7785
a 61 7797
a 61 7810
g 61 7822
c 61 7835
t 61 7847
t 61 7859
t 61 7871
t 61 7883
t 61 7895
t 61 7907
g 58 7919
g 58 7932
t 61 7944
a 61 7956
g 61 7967
a 58 7980
c 61 7992
a 58 8004
t 58 8016
a 58 8028
g 58 8040
g 61 8053
t 61 8066
g 61 8078
t 61 8090
a 61 8102
c 61 8114
a 61 8125
c 58 8137
a 58 8149
t 61 8161
a 58 8174
c 58 8186
g 58 8198
c 58 8211
c 58 8224
a 58 8235
g 61 8247
c 58 8261
a 58 8272
t 58 8284
t 61 8296
g 61 8308
t 58 8321
t 58 8333
g 58 8345
a 58 8358
c 61 8370
t 61 8382
a 58 8393
a 58 8406
t 61 8418
a 61 8430
t 61 8442
c 61 8455
t 61 8467
a 61 8478
a 61 8491
t 61 8503
a 61 8515
a 61 8528
t 61 8539
t 61 8552
c 58 8564
c 61 8577
a 58 8588
t 58 8600
c 58 8612
g 58 8624
a 58 8637
a 61 8650
t 61 8661
t 61 8674
t 58 8685
a 58 8697
a 61 8709
a 61 8721
t 61 8733
a 58 8745
t 58 8757
t 58 8769
c 58 8782
t 58 8794
a 58 8806
c 58 8818
a 58 8830
c 58 8842
c 58 8854
a 58 8865
t 58 8878
c 58 8891
a 58 8902
a 61 8914
a 61 8926
t 61 8938
c 58 8951
c 58 8963
a 61 8974
c 61 8986
c 61 8999
t 61 9011
a 61 9023
t 61 9035
a 61 9047
c 61 9059
a 58 9070
a 58 9082
a 61 9094
a 61 9107
t 61 9118
a 61 9130
c 61 9142
t 58 9154
a 61 9166
a 61 9179
t 61 9191
g 61 9203
g 61 9216
g 58 9229
a 58 9242
a 61 9254
t 58 9266
g 61 9278
g 61 9290
t 61 9302
a 61 9314
a 61 9326
a 61 9338
a 61 9350
a 61 9362
t 61 9373
t 61 9385
t 61 9397
a 61 9408
a 61 9420
t 61 9431
a 61 9443
c 61 9455
c 61 9467
a 61 9478
t 61 9489
a 61 9501
a 61 9513
a 61 9525
a 61 9537
t 61 9548
t 61 9559
c 61 9572
t 55 9582
g 58 9595
c 52 9606
t 51 9617
t 31 9627
c 28 9636
t 28 9644
t 16 9658
t 8 9670
c 8 9680
a 16 9692
a 25 9706
a 17 9718
c 13 9721
c 13 9732
a 26 9745
a 26 9757
g 25 9770
g 12 9781
a 14 9796
a 16 9806
a 13 9817
END_DNA

END_SEQUENCE
