# Supplementary material for: Polymorphisms in Pfkelch13 domains before and after the introduction of artemisinin-based combination therapy in Southwest Nigeria
Source: PLoS One. 2025 Mar 31;20(3):e0316479. doi: 10.1371/journal.pone.0316479 (PMC11957316; doi:10.1371/journal.pone.0316479)
Supplement: Supporting information 2 — (ZIP) [file pone.0316479.s002.zip › 026KN2F_PREMIX_Plate_KELCH1_G11.phd.1]

BEGIN_SEQUENCE 026KN2F_PREMIX_G11_1660754377797.ab1

BEGIN_COMMENT

CHROMAT_FILE: 026KN2F_PREMIX_G11_1660754377797.ab1
ABI_THUMBPRINT: 
BASECALLER_VERSION: KB 1.4.2.4
BASECALLER_NAME: ABI basecaller
QUALITY_LEVELS: 50
TIME: Wed Aug 17 12:48:24 2022
TRACE_ARRAY_MIN_INDEX: 
TRACE_ARRAY_MAX_INDEX: 
TRIM: 40 1010
CHEM: 
DYE: 

END_COMMENT

BEGIN_DNA
t 12 10
t 7 20
a 12 31
g 9 43
g 14 56
g 17 69
g 8 83
c 8 96
g 9 109
g 14 121
c 14 136
t 14 144
t 6 150
g 14 159
g 8 171
g 8 182
g 9 191
a 9 204
a 8 215
g 13 227
g 25 238
g 7 250
a 7 259
n 2 265
t 7 273
a 20 284
g 12 297
g 9 308
t 19 320
g 25 334
g 17 340
a 12 346
g 15 358
a 15 372
t 7 377
t 9 388
a 12 400
t 24 410
g 27 424
a 11 436
c 15 447
a 22 456
a 24 462
g 34 471
c 36 481
t 25 495
g 25 506
a 25 519
t 36 529
a 36 541
g 28 551
a 28 565
t 28 575
c 35 586
c 28 599
t 36 610
t 25 623
g 25 633
a 21 649
g 14 663
g 22 671
g 16 684
a 18 697
g 27 706
a 22 720
a 12 729
g 12 739
a 22 753
g 28 763
a 27 777
a 27 785
a 19 791
a 11 803
c 28 815
t 29 828
g 36 840
g 18 855
a 14 869
t 26 878
a 43 890
t 46 900
t 31 914
g 31 926
a 31 938
a 31 949
c 45 961
t 48 972
t 48 985
t 29 998
a 24 1010
g 24 1022
g 29 1034
a 28 1048
g 26 1058
a 26 1072
a 40 1083
t 43 1093
a 43 1103
c 43 1114
c 36 1125
a 14 1136
g 14 1146
c 26 1160
a 24 1171
g 20 1184
g 9 1198
t 7 1211
g 8 1223
g 26 1235
t 46 1248
c 46 1260
a 46 1270
a 32 1283
c 32 1294
a 50 1305
a 32 1317
t 32 1329
g 51 1341
c 31 1354
t 31 1368
g 26 1381
g 24 1395
c 23 1407
g 16 1420
a 8 1432
g 16 1441
a 17 1450
t 16 1461
t 16 1474
c 31 1486
g 51 1499
a 46 1511
a 51 1523
c 58 1535
t 58 1548
t 51 1560
t 46 1573
g 51 1585
a 58 1598
t 61 1610
a 58 1621
g 51 1633
t 51 1646
a 58 1657
a 34 1669
a 58 1680
a 58 1692
a 61 1704
a 58 1716
g 41 1727
a 46 1740
t 41 1750
t 58 1764
t 58 1776
t 58 1788
t 51 1801
t 51 1813
a 58 1824
c 58 1835
c 58 1848
a 58 1858
a 51 1870
g 58 1883
t 58 1896
a 61 1908
a 61 1919
t 61 1931
t 58 1944
t 61 1957
a 58 1968
t 58 1980
c 58 1992
a 58 2003
a 58 2015
g 58 2027
a 58 2041
a 58 2053
c 58 2064
a 51 2075
t 58 2087
t 51 2100
t 51 2113
a 61 2124
a 61 2136
t 61 2148
a 61 2160
a 61 2172
t 61 2184
a 61 2196
t 61 2208
g 58 2221
t 58 2233
c 51 2246
t 51 2259
a 61 2270
a 58 2282
a 58 2294
g 51 2306
a 61 2319
t 61 2330
a 61 2341
a 61 2353
t 61 2365
a 61 2377
t 61 2388
a 61 2400
g 61 2413
g 58 2427
a 58 2440
a 58 2452
a 58 2463
t 61 2475
a 58 2486
a 58 2498
a 58 2510
t 61 2522
a 61 2534
t 61 2545
t 61 2558
t 61 2571
a 61 2582
a 61 2594
a 61 2606
t 61 2618
a 61 2629
a 61 2641
a 61 2654
t 58 2665
t 61 2678
g 61 2691
t 58 2703
t 58 2716
a 58 2727
a 58 2739
a 58 2750
t 61 2762
a 28 2774
a 58 2786
a 58 2798
a 61 2810
a 61 2822
a 61 2833
a 61 2845
a 61 2857
a 61 2869
g 61 2881
a 58 2893
t 58 2904
a 51 2916
c 58 2927
t 58 2940
a 58 2951
t 58 2963
t 58 2976
a 61 2988
c 58 3000
a 58 3011
a 51 3023
a 61 3035
t 61 3047
g 61 3060
a 61 3073
a 61 3084
a 58 3096
a 61 3108
t 61 3119
a 58 3131
a 58 3143
t 61 3154
a 61 3166
a 61 3178
t 61 3190
a 58 3202
t 58 3214
t 61 3227
a 61 3238
a 61 3250
t 61 3262
c 61 3275
a 61 3286
t 61 3299
a 61 3310
a 61 3322
t 61 3334
a 58 3346
a 58 3358
t 58 3370
a 61 3382
a 61 3394
t 61 3406
a 61 3418
a 61 3430
t 61 3442
a 61 3453
a 61 3466
t 61 3478
a 61 3489
a 61 3502
t 61 3514
c 61 3527
t 61 3539
g 61 3552
a 61 3565
c 58 3576
a 51 3588
g 51 3600
c 51 3612
a 58 3624
a 58 3635
a 61 3647
t 61 3659
a 61 3671
a 61 3683
t 61 3695
a 61 3706
t 61 3718
a 61 3730
a 61 3742
c 58 3755
t 58 3767
a 51 3779
a 61 3791
t 61 3803
a 61 3815
a 61 3827
t 61 3839
c 61 3852
t 61 3864
t 61 3877
a 61 3888
t 61 3900
t 61 3913
a 61 3924
a 61 3936
t 61 3948
a 58 3959
a 58 3971
t 58 3983
a 58 3995
a 61 4007
t 61 4020
a 61 4031
t 61 4043
g 61 4056
a 61 4069
a 61 4081
t 61 4093
t 61 4105
c 61 4118
t 61 4130
c 61 4142
c 51 4154
a 51 4166
t 51 4178
c 58 4190
a 58 4202
a 58 4213
t 61 4226
t 61 4238
a 61 4250
t 61 4262
g 61 4275
a 61 4287
a 61 4299
t 61 4311
a 58 4323
c 58 4335
c 51 4347
a 51 4359
a 58 4371
c 58 4383
a 58 4395
a 58 4407
a 61 4419
a 61 4432
a 61 4444
a 61 4456
g 61 4469
a 61 4481
g 61 4493
a 61 4506
a 61 4518
t 61 4529
t 61 4541
t 61 4553
t 61 4566
t 61 4578
t 58 4590
a 58 4602
g 58 4614
a 58 4627
t 58 4639
g 58 4651
c 58 4663
a 58 4674
g 58 4687
c 58 4699
a 58 4711
a 58 4722
a 61 4734
t 61 4746
c 61 4759
t 61 4771
t 61 4783
a 61 4795
t 61 4807
a 61 4818
a 61 4830
a 61 4842
t 61 4854
g 61 4867
a 61 4880
t 61 4891
g 58 4904
a 58 4916
t 58 4928
t 61 4940
c 61 4953
t 61 4965
g 61 4978
g 51 4991
a 51 5004
t 58 5015
t 58 5026
a 58 5038
a 58 5049
a 51 5061
c 51 5074
a 58 5085
a 58 5097
t 58 5109
t 58 5121
t 58 5134
a 58 5145
a 51 5157
a 61 5169
a 61 5181
a 61 5193
c 58 5206
a 58 5216
t 58 5229
t 61 5241
t 61 5253
t 58 5266
c 51 5279
a 51 5290
a 51 5301
c 58 5314
t 58 5326
g 58 5338
t 58 5351
a 58 5363
a 61 5374
a 58 5386
t 58 5399
a 51 5410
a 58 5422
t 58 5434
g 51 5447
t 58 5459
a 51 5471
a 61 5482
a 58 5495
t 58 5507
g 58 5520
a 58 5533
t 58 5545
a 58 5556
c 58 5568
t 58 5581
t 58 5593
a 58 5606
t 58 5618
g 51 5630
a 51 5643
a 58 5654
a 61 5666
a 51 5678
g 51 5691
a 58 5703
a 61 5714
a 61 5727
a 58 5739
t 51 5750
t 51 5762
a 58 5774
t 58 5786
t 58 5798
g 58 5811
a 58 5824
a 58 5835
a 58 5847
c 58 5860
g 58 5872
g 46 5883
a 46 5897
a 58 5909
t 58 5921
t 58 5933
a 58 5945
a 58 5957
g 25 5970
t 34 5982
g 51 5994
a 51 6007
t 51 6018
g 58 6030
c 51 6043
t 51 6055
a 41 6066
g 51 6079
t 51 6093
g 58 6105
a 58 6118
t 58 6129
t 58 6141
t 61 6153
t 58 6165
g 46 6177
a 46 6190
a 58 6200
a 58 6212
a 58 6224
t 58 6236
a 61 6247
t 61 6259
g 61 6272
g 46 6284
t 25 6297
a 36 6309
g 46 6320
g 36 6334
t 41 6347
g 36 6359
a 51 6372
t 51 6383
t 58 6396
t 58 6409
a 58 6420
a 58 6432
g 51 6445
a 58 6457
a 58 6469
t 58 6481
t 50 6492
a 50 6504
c 25 6516
a 25 6528
t 25 6538
t 57 6551
t 57 6564
a 58 6576
t 51 6587
t 58 6600
a 58 6613
a 58 6625
t 58 6638
t 58 6650
g 58 6662
g 26 6674
g 15 6686
t 26 6700
a 58 6712
a 58 6722
a 58 6735
a 58 6746
a 61 6758
a 51 6772
g 51 6785
a 36 6797
c 45 6809
a 57 6820
c 30 6830
a 17 6841
a 17 6852
a 50 6867
t 57 6879
g 58 6891
a 58 6903
a 51 6915
t 51 6928
t 51 6939
t 61 6952
t 58 6964
a 57 6977
t 50 6989
t 40 7001
c 25 7014
g 20 7027
a 26 7040
g 25 7051
a 31 7064
a 51 7074
a 55 7085
a 55 7097
a 58 7110
g 51 7122
a 58 7134
t 41 7144
a 41 7156
a 41 7168
a 55 7181
t 55 7192
t 41 7204
a 41 7217
t 41 7227
t 55 7240
t 51 7252
a 41 7265
a 41 7277
a 58 7289
g 58 7302
a 58 7314
t 51 7325
a 51 7338
a 36 7349
g 25 7360
a 51 7375
a 58 7386
a 51 7398
g 51 7411
a 51 7422
a 51 7434
c 51 7446
t 58 7458
a 58 7469
g 58 7481
a 61 7494
a 61 7506
a 61 7517
t 58 7528
g 58 7539
g 46 7552
a 46 7566
a 51 7577
a 58 7590
g 58 7602
a 51 7613
g 58 7625
t 51 7638
a 51 7651
c 41 7662
g 46 7674
a 36 7687
t 58 7699
t 58 7711
g 51 7723
t 50 7735
a 50 7747
c 23 7758
a 23 7771
a 23 7782
a 57 7794
g 57 7807
a 61 7819
a 58 7830
t 58 7841
t 58 7853
a 41 7865
g 41 7876
a 41 7890
a 58 7901
a 61 7913
a 58 7926
c 58 7938
c 58 7949
g 51 7962
t 51 7973
a 58 7985
a 61 7996
a 61 8008
a 61 8019
a 61 8031
t 58 8044
a 58 8055
t 58 8067
t 58 8079
g 51 8092
a 51 8106
a 58 8117
g 58 8128
a 51 8140
a 46 8151
c 46 8164
a 46 8174
g 51 8187
a 61 8199
a 61 8210
a 61 8222
t 61 8234
t 58 8245
a 58 8257
c 58 8269
a 51 8280
t 58 8292
g 51 8304
a 51 8317
t 46 8328
g 51 8341
a 51 8355
a 58 8366
a 61 8378
g 58 8391
a 58 8403
a 58 8414
a 58 8427
g 58 8440
a 58 8452
a 58 8463
a 58 8475
t 58 8487
t 51 8499
a 58 8511
g 58 8523
a 58 8536
t 58 8548
a 61 8560
t 61 8571
t 61 8584
g 51 8596
a 51 8610
t 58 8621
a 58 8632
t 61 8642
a 58 8654
t 58 8666
c 58 8679
t 58 8691
a 58 8703
a 61 8716
t 61 8728
g 61 8740
g 58 8753
t 58 8767
t 58 8778
a 51 8790
t 58 8802
a 61 8813
a 58 8825
a 58 8837
c 27 8849
a 27 8862
a 27 8871
a 58 8884
t 41 8897
a 28 8909
a 58 8921
a 58 8933
a 58 8946
a 58 8957
a 58 8969
a 58 8982
g 58 8994
a 58 9007
a 58 9018
a 58 9030
a 61 9042
a 58 9055
g 58 9067
a 58 9080
a 51 9091
g 51 9104
a 58 9116
a 58 9127
c 58 9139
a 58 9151
t 45 9162
a 45 9173
g 40 9187
g 52 9198
a 52 9212
a 60 9223
a 60 9236
c 58 9248
g 51 9260
a 51 9273
t 61 9283
t 61 9296
t 61 9307
g 58 9320
a 58 9332
t 58 9344
g 61 9356
a 61 9368
a 61 9380
g 58 9392
a 58 9405
a 58 9417
a 58 9428
g 51 9440
a 51 9453
t 61 9465
t 58 9476
a 58 9488
a 58 9501
g 58 9513
a 58 9526
t 58 9538
t 58 9550
t 61 9561
t 61 9573
t 61 9584
a 60 9596
c 57 9608
a 52 9620
a 52 9630
g 52 9643
a 57 9655
a 60 9667
a 61 9678
t 51 9690
c 58 9702
g 51 9714
a 58 9727
t 61 9738
a 61 9750
a 61 9762
a 61 9772
a 61 9783
t 61 9796
t 61 9807
a 61 9819
a 61 9830
a 61 9842
t 61 9854
t 58 9865
a 58 9877
g 61 9889
t 61 9901
a 61 9913
t 61 9925
t 58 9936
a 58 9948
t 58 9959
a 58 9971
t 58 9984
t 61 9996
t 58 10007
a 58 10020
g 58 10032
a 51 10045
a 57 10056
a 60 10067
a 55 10080
a 55 10091
g 45 10104
a 57 10117
a 57 10128
a 60 10138
a 55 10149
a 55 10161
t 52 10173
a 57 10184
t 58 10196
t 57 10207
a 58 10219
t 57 10231
c 50 10243
a 40 10255
a 40 10264
g 52 10278
a 60 10290
a 57 10301
t 58 10313
a 58 10325
t 58 10337
a 58 10349
a 60 10360
a 57 10373
a 55 10383
a 52 10394
t 60 10407
t 57 10419
t 58 10430
t 55 10442
g 58 10454
a 58 10466
g 58 10479
a 58 10491
a 58 10502
t 58 10514
g 51 10526
a 51 10538
t 58 10549
a 58 10562
a 61 10574
a 58 10585
a 58 10596
a 58 10607
a 60 10616
a 60 10630
a 58 10640
a 55 10653
a 22 10664
t 55 10677
t 50 10687
g 50 10700
t 58 10713
t 51 10723
g 58 10736
a 58 10749
t 58 10759
g 58 10771
c 57 10783
a 57 10795
a 45 10806
a 45 10815
t 52 10827
a 50 10839
t 52 10851
t 45 10861
g 52 10874
c 57 10886
t 57 10898
a 58 10909
c 58 10920
t 61 10932
g 61 10943
a 58 10956
a 58 10966
a 51 10977
c 58 10989
t 58 11000
a 58 11011
t 51 11024
g 57 11035
a 50 11047
t 52 11059
t 45 11069
g 40 11081
a 35 11094
t 35 11103
a 50 11116
t 52 11128
t 52 11138
a 45 11149
a 40 11159
t 57 11173
g 50 11185
t 40 11198
t 40 11209
g 46 11224
g 35 11234
t 35 11246
g 45 11258
g 40 11270
a 35 11283
g 27 11294
c 46 11307
t 41 11317
a 41 11329
t 54 11341
t 54 11353
t 54 11365
t 52 11376
t 41 11388
g 46 11400
a 58 11412
a 51 11422
a 46 11433
c 46 11444
a 46 11456
t 51 11468
c 57 11480
t 57 11492
a 40 11502
g 40 11515
a 35 11527
c 16 11538
a 10 11550
t 16 11558
a 40 11570
c 51 11582
c 51 11593
t 51 11606
t 45 11617
a 35 11629
a 30 11638
c 15 11650
a 11 11661
c 16 11672
a 45 11687
c 51 11699
c 46 11710
a 52 11722
a 52 11737
a 31 11749
a 31 11762
g 52 11775
a 51 11787
t 27 11799
c 16 11812
c 16 11826
t 46 11839
t 45 11851
t 28 11861
a 46 11874
t 52 11885
a 52 11897
g 52 11909
a 52 11920
g 51 11932
a 50 11944
a 45 11953
a 35 11963
t 35 11977
t 25 11987
a 45 11999
t 43 12012
t 17 12023
a 13 12041
g 9 12053
t 10 12065
g 39 12076
g 25 12087
g 17 12098
a 35 12111
a 23 12122
a 13 12137
n 2 12150
c 7 12162
t 15 12174
c 26 12189
t 18 12203
n 2 12215
t 10 12228
a 25 12242
a 21 12253
c 22 12267
c 17 12281
n 2 12295
n 2 12313
a 20 12326
t 15 12338
a 7 12351
a 26 12363
a 26 12376
c 31 12388
c 25 12398
a 26 12408
g 25 12424
g 23 12434
a 23 12448
a 35 12458
a 26 12473
a 25 12483
a 21 12494
a 13 12507
t 19 12520
t 20 12530
c 16 12544
t 27 12557
t 12 12567
a 17 12582
a 20 12593
a 21 12601
a 16 12615
a 13 12625
g 28 12639
g 27 12651
g 10 12661
a 9 12679
n 2 12689
n 2 12704
n 2 12716
g 18 12729
a 29 12741
g 19 12754
n 2 12765
n 2 12779
t 21 12790
t 31 12801
t 16 12812
t 15 12821
a 19 12831
a 26 12842
END_DNA

END_SEQUENCE
