# Supplementary material for: Polymorphisms in Pfkelch13 domains before and after the introduction of artemisinin-based combination therapy in Southwest Nigeria
Source: PLoS One. 2025 Mar 31;20(3):e0316479. doi: 10.1371/journal.pone.0316479 (PMC11957316; doi:10.1371/journal.pone.0316479)
Supplement: Supporting information 2 — (ZIP) [file pone.0316479.s002.zip › 026KN2R_PREMIX_Plate_KELCH2_E01.phd.1]

BEGIN_SEQUENCE 026KN2R_PREMIX_E01_1660754243942.ab1

BEGIN_COMMENT

CHROMAT_FILE: 026KN2R_PREMIX_E01_1660754243942.ab1
ABI_THUMBPRINT: 
BASECALLER_VERSION: KB 1.4.2.4
BASECALLER_NAME: ABI basecaller
QUALITY_LEVELS: 50
TIME: Wed Aug 17 12:48:23 2022
TRACE_ARRAY_MIN_INDEX: 
TRACE_ARRAY_MAX_INDEX: 
TRIM: 159 447
CHEM: 
DYE: 

END_COMMENT

BEGIN_DNA
g 6 4
t 3 17
t 9 36
c 4 54
t 9 67
t 4 81
c 5 128
t 4 132
t 5 141
a 5 152
t 5 161
c 9 172
c 5 184
g 5 195
c 9 202
a 9 210
c 4 222
g 4 239
c 4 250
t 8 265
c 12 272
g 7 286
c 9 297
t 6 312
c 6 328
t 7 342
c 14 357
t 14 371
t 13 385
c 13 398
c 17 408
g 19 420
c 10 432
a 34 441
c 15 454
a 12 467
c 10 479
c 8 497
g 16 508
c 10 522
g 8 539
a 11 552
g 18 564
a 13 579
t 11 588
c 22 601
t 13 614
g 19 629
g 10 644
c 8 665
t 12 675
t 13 687
t 30 697
g 39 711
t 17 722
t 14 735
c 11 747
a 14 762
c 10 772
t 18 785
c 13 798
t 13 810
c 12 823
c 19 830
t 15 842
t 13 855
c 13 867
c 18 878
t 15 894
c 16 905
c 12 918
c 10 929
c 11 945
t 13 957
t 12 969
a 23 979
t 13 990
g 23 1003
c 12 1017
c 13 1029
t 11 1041
t 11 1053
t 10 1065
g 16 1078
c 8 1095
a 11 1104
c 15 1115
t 12 1127
t 17 1140
a 8 1149
a 8 1166
t 11 1177
a 12 1191
g 18 1202
c 12 1215
c 14 1225
c 10 1235
c 13 1248
t 8 1262
c 12 1274
a 9 1284
t 10 1297
t 13 1312
g 18 1325
a 16 1339
t 12 1350
c 9 1362
c 10 1372
t 16 1385
a 13 1396
c 27 1407
t 22 1421
a 19 1430
c 34 1443
t 28 1456
a 13 1468
c 30 1480
c 18 1491
g 13 1504
c 27 1517
a 29 1527
g 12 1542
c 13 1554
a 13 1565
t 5 1586
a 10 1596
g 12 1608
t 21 1622
g 17 1633
c 5 1648
g 5 1671
c 7 1685
a 13 1695
a 12 1715
g 17 1726
c 10 1739
a 15 1753
t 10 1763
c 11 1778
g 26 1790
g 23 1805
a 19 1818
t 14 1830
t 18 1842
t 10 1854
c 18 1867
t 13 1879
t 13 1891
a 18 1902
g 9 1914
g 10 1924
a 21 1938
a 27 1949
g 18 1961
t 11 1975
t 12 1985
a 23 1997
a 16 2008
g 11 2022
a 12 2033
a 20 2045
t 30 2056
a 19 2068
a 23 2080
t 18 2092
t 18 2104
c 18 2118
t 18 2130
a 13 2141
a 18 2153
a 23 2165
t 23 2177
a 30 2188
a 24 2200
c 24 2212
t 28 2225
c 27 2237
a 18 2249
c 27 2260
t 27 2273
a 23 2284
t 27 2297
c 30 2310
c 41 2322
c 40 2334
t 23 2346
a 27 2359
t 23 2370
c 23 2382
t 23 2395
a 30 2406
a 27 2419
g 22 2429
a 46 2442
a 34 2455
t 30 2465
a 30 2476
t 34 2487
t 24 2501
c 34 2512
t 31 2525
t 27 2538
c 23 2550
c 34 2561
t 34 2574
t 27 2587
g 36 2598
g 18 2612
t 23 2624
t 24 2635
a 30 2645
t 48 2657
c 46 2669
t 40 2681
c 49 2694
t 35 2706
g 40 2718
g 40 2731
t 13 2743
t 17 2756
a 34 2766
c 37 2777
a 34 2787
t 39 2800
g 49 2811
a 39 2826
t 34 2837
g 46 2849
t 18 2863
c 34 2874
t 31 2887
t 35 2900
c 49 2911
c 49 2923
a 39 2933
c 49 2945
t 50 2958
t 31 2971
a 38 2982
a 43 2994
t 49 3006
a 46 3017
a 48 3029
t 48 3041
t 34 3053
t 46 3066
c 43 3078
t 43 3090
c 43 3101
t 39 3115
a 48 3125
t 46 3138
a 18 3148
a 31 3160
a 23 3171
t 25 3183
g 36 3197
a 30 3209
a 34 3221
t 35 3232
c 27 3244
t 36 3258
t 34 3270
t 36 3282
t 34 3294
t 23 3307
g 46 3320
t 13 3331
t 24 3342
g 20 3356
t 5 3365
g 36 3378
t 13 3391
t 13 3403
a 23 3413
a 26 3425
g 13 3438
g 36 3450
t 12 3461
g 15 3470
t 18 3484
g 19 3497
t 13 3511
c 24 3521
t 30 3533
a 24 3545
g 13 3560
a 23 3570
t 19 3583
g 28 3594
t 13 3606
t 13 3617
t 13 3630
c 17 3643
a 23 3653
a 36 3664
a 34 3676
a 35 3688
a 27 3699
t 29 3712
a 27 3723
g 16 3735
c 24 3750
t 23 3761
c 34 3773
c 34 3785
a 18 3795
c 25 3807
c 23 3819
a 13 3831
a 13 3843
c 18 3855
a 23 3867
t 23 3879
t 23 3891
a 23 3903
a 26 3916
t 24 3927
a 40 3938
t 41 3950
c 34 3963
a 31 3974
a 30 3986
t 23 3998
c 17 4011
a 13 4019
t 38 4034
a 38 4046
g 12 4063
t 10 4072
t 18 4085
t 34 4096
c 30 4109
a 16 4119
g 23 4132
t 13 4143
a 23 4155
g 22 4169
c 26 4179
a 19 4191
a 23 4203
t 25 4215
a 28 4226
t 11 4237
t 10 4252
t 8 4262
g 16 4277
c 13 4288
a 8 4299
t 34 4312
c 30 4323
a 18 4335
a 17 4346
c 21 4359
a 13 4370
a 13 4381
t 23 4394
t 13 4407
t 23 4419
t 30 4432
t 23 4444
t 28 4456
t 28 4468
t 23 4479
t 18 4492
t 18 4504
a 18 4516
t 27 4527
c 17 4539
a 11 4550
t 23 4563
t 23 4575
c 18 4588
t 23 4600
c 21 4613
a 30 4624
a 30 4634
a 30 4645
a 29 4658
a 12 4668
t 16 4683
t 23 4695
t 27 4706
t 34 4719
a 35 4731
t 46 4743
a 34 4756
t 40 4766
t 30 4776
c 23 4792
t 34 4803
t 22 4813
g 17 4829
a 27 4841
t 14 4851
a 23 4865
a 23 4877
t 18 4887
a 34 4898
t 34 4910
t 23 4923
t 27 4934
t 27 4947
t 34 4960
c 37 4972
t 43 4984
t 43 4996
t 37 5010
t 34 5022
t 34 5034
c 23 5045
t 27 5057
a 21 5069
a 35 5078
a 35 5090
t 12 5103
a 34 5114
t 23 5125
a 34 5137
a 34 5149
t 25 5162
a 28 5175
c 23 5186
t 27 5198
a 23 5209
a 10 5222
t 25 5236
t 34 5248
t 18 5259
a 18 5271
a 27 5282
t 30 5295
t 18 5307
t 16 5321
t 23 5332
a 23 5344
t 18 5356
c 18 5369
g 28 5380
a 34 5394
t 23 5406
t 13 5418
t 28 5429
c 34 5443
t 23 5455
t 23 5468
g 43 5479
t 13 5492
a 12 5502
a 8 5513
a 12 5526
a 13 5537
a 16 5548
t 16 5563
c 19 5574
t 18 5585
t 18 5598
a 18 5609
a 13 5621
t 18 5634
c 23 5647
t 18 5660
t 23 5671
t 18 5684
c 24 5695
t 19 5708
t 16 5721
c 11 5731
c 10 5743
t 30 5756
c 18 5768
a 23 5779
a 23 5792
a 18 5804
t 19 5816
c 24 5827
g 19 5837
g 7 5845
t 8 5865
t 13 5878
g 10 5893
c 25 5903
t 11 5916
a 13 5927
t 8 5937
g 18 5951
g 8 5964
t 9 5973
c 18 5987
g 13 6003
t 16 6012
c 17 6025
t 34 6037
t 29 6048
t 37 6060
t 34 6073
t 43 6088
c 39 6099
t 12 6108
t 13 6119
t 11 6131
t 13 6146
t 13 6157
t 13 6171
t 29 6183
a 25 6195
t 43 6204
t 34 6217
t 29 6230
g 25 6246
g 7 6260
t 13 6266
t 13 6277
a 10 6288
t 11 6302
a 13 6314
a 12 6325
c 19 6339
c 25 6353
a 15 6362
t 16 6376
t 13 6391
a 14 6400
c 8 6411
a 20 6427
t 24 6438
a 20 6448
t 20 6462
a 21 6472
t 19 6485
c 10 6499
a 16 6510
a 14 6521
t 10 6535
a 23 6544
t 25 6558
c 16 6572
t 11 6584
a 10 6597
a 19 6611
t 16 6622
t 11 6632
t 20 6647
c 15 6660
t 14 6670
t 24 6686
t 37 6699
c 24 6710
t 15 6718
t 14 6729
t 25 6740
t 23 6751
c 14 6758
a 22 6771
t 10 6783
c 14 6793
a 14 6804
t 20 6818
g 22 6833
t 10 6843
a 14 6854
a 14 6865
t 10 6879
t 11 6891
g 11 6899
g 10 6908
c 10 6917
c 10 6930
g 32 6945
t 24 6954
t 20 6968
c 23 6983
c 12 6994
t 14 7006
g 24 7019
a 12 7029
a 11 7040
t 11 7052
a 23 7065
t 25 7077
t 15 7089
t 14 7100
t 20 7114
t 21 7129
a 38 7140
c 21 7151
g 14 7166
g 33 7175
g 22 7185
END_DNA

END_SEQUENCE
