# Supplementary material for: Polymorphisms in Pfkelch13 domains before and after the introduction of artemisinin-based combination therapy in Southwest Nigeria
Source: PLoS One. 2025 Mar 31;20(3):e0316479. doi: 10.1371/journal.pone.0316479 (PMC11957316; doi:10.1371/journal.pone.0316479)
Supplement: Supporting information 2 — (ZIP) [file pone.0316479.s002.zip › 026KNIFW_PREMIX_Plate_CORKELCH_E09.phd.1]

BEGIN_SEQUENCE 026KNIFW_PREMIX_E09_1660755820771.ab1

BEGIN_COMMENT

CHROMAT_FILE: 026KNIFW_PREMIX_E09_1660755820771.ab1
ABI_THUMBPRINT: 
BASECALLER_VERSION: KB 1.4.2.4
BASECALLER_NAME: ABI basecaller
QUALITY_LEVELS: 50
TIME: Wed Aug 17 13:12:30 2022
TRACE_ARRAY_MIN_INDEX: 
TRACE_ARRAY_MAX_INDEX: 
TRIM: 8 824
CHEM: 
DYE: 

END_COMMENT

BEGIN_DNA
a 7 6
a 7 11
a 7 21
a 7 31
g 7 42
g 8 53
a 8 63
a 8 75
n 2 87
a 8 99
g 13 110
t 8 119
n 2 125
a 8 129
n 2 135
t 13 144
a 16 156
c 19 165
c 32 171
a 22 180
t 39 192
t 46 206
c 44 218
c 46 231
a 28 242
t 46 255
t 51 269
a 28 279
g 28 290
t 36 304
a 51 314
t 31 325
t 58 336
t 58 349
t 58 361
g 46 373
t 51 385
a 58 396
t 41 405
a 51 416
g 58 429
g 58 443
t 32 455
g 51 467
g 29 480
a 29 493
t 26 501
t 58 514
t 58 525
g 41 537
a 41 550
t 29 560
g 46 572
g 41 586
t 58 598
g 58 610
t 58 621
a 58 632
g 51 642
a 51 654
a 58 665
t 58 675
a 58 686
t 58 695
t 58 708
t 58 720
a 58 731
a 58 742
a 51 753
t 58 764
t 51 776
c 51 787
g 51 800
a 51 812
t 41 823
g 58 835
g 41 848
a 51 861
a 51 872
t 51 882
t 51 894
a 46 904
t 46 914
t 61 928
a 51 939
g 46 951
a 46 965
t 61 975
a 58 987
t 58 997
t 58 1010
a 58 1021
g 61 1035
t 58 1047
c 58 1059
a 58 1070
a 58 1081
c 58 1092
a 58 1103
a 58 1115
t 61 1127
g 51 1139
c 51 1152
t 51 1165
g 51 1178
g 51 1191
c 58 1203
g 51 1216
t 58 1228
a 58 1240
t 58 1251
g 61 1263
t 61 1276
g 51 1288
t 46 1300
a 51 1312
c 51 1322
a 58 1333
c 41 1344
c 51 1357
t 51 1370
a 51 1382
t 61 1395
g 58 1406
t 58 1420
c 58 1431
t 61 1444
a 58 1455
c 58 1466
c 58 1478
a 58 1488
a 58 1500
a 58 1512
a 58 1523
a 58 1535
a 58 1547
g 51 1558
c 58 1570
t 58 1582
t 61 1595
a 58 1606
t 61 1618
t 61 1630
t 61 1642
t 61 1655
g 61 1668
g 61 1681
a 58 1693
a 58 1704
g 58 1716
t 61 1727
g 58 1739
c 58 1750
t 61 1763
g 61 1776
t 61 1788
a 51 1799
t 51 1811
t 58 1823
g 61 1835
a 61 1848
a 61 1859
t 61 1871
a 58 1882
a 58 1893
t 58 1905
t 58 1918
t 58 1930
c 58 1942
t 58 1954
t 58 1967
a 58 1978
t 58 1990
a 58 2000
c 61 2012
g 61 2025
t 61 2037
t 58 2050
t 58 2062
t 58 2075
t 61 2087
g 58 2099
g 51 2112
t 51 2124
g 51 2136
g 51 2148
t 58 2160
a 58 2171
a 58 2182
t 58 2194
a 61 2205
a 61 2217
c 61 2228
t 61 2241
a 61 2252
t 61 2265
g 58 2277
a 58 2290
t 58 2301
t 46 2314
a 51 2325
t 51 2337
a 51 2348
a 61 2360
g 61 2373
g 61 2386
c 61 2397
t 58 2410
t 58 2422
t 58 2434
a 58 2445
t 58 2457
t 58 2470
t 61 2482
g 61 2495
a 61 2506
a 61 2518
a 61 2529
c 58 2541
t 61 2553
g 58 2565
a 58 2578
g 58 2590
g 58 2603
t 61 2615
g 61 2627
t 61 2638
a 58 2650
t 58 2661
g 58 2673
a 58 2686
t 58 2697
c 61 2710
g 61 2723
t 61 2735
t 58 2747
t 61 2760
a 61 2771
a 61 2782
g 61 2794
a 61 2806
g 61 2818
a 61 2831
t 61 2841
g 61 2854
t 61 2865
a 61 2877
t 58 2888
g 58 2901
g 58 2914
t 61 2926
a 58 2938
t 58 2949
g 61 2962
t 61 2973
t 58 2986
t 58 2998
c 61 3010
a 61 3021
a 61 3032
g 61 3045
t 61 3057
a 61 3068
a 61 3080
t 58 3091
t 58 3104
t 58 3116
a 61 3127
a 61 3139
a 61 3151
t 61 3162
a 61 3174
t 61 3185
a 58 3197
c 58 3209
c 58 3221
t 58 3234
a 58 3246
g 61 3258
a 61 3271
a 61 3283
g 61 3295
a 61 3307
a 61 3319
a 61 3330
t 61 3341
a 61 3353
a 58 3364
t 58 3376
t 61 3388
g 61 3401
t 61 3413
g 58 3426
g 58 3439
t 58 3451
g 58 3463
t 61 3475
t 61 3487
a 61 3498
c 61 3509
g 61 3522
t 58 3534
c 61 3546
a 61 3557
a 61 3569
a 58 3581
t 58 3593
g 51 3605
g 58 3618
t 61 3630
a 61 3642
g 58 3654
a 58 3666
a 61 3678
t 61 3689
t 61 3701
t 61 3713
a 61 3725
t 61 3736
t 61 3749
g 58 3761
t 61 3773
a 61 3785
t 61 3796
t 61 3809
g 61 3821
g 61 3834
g 61 3847
g 61 3859
g 58 3871
a 61 3884
t 61 3895
a 58 3906
t 58 3918
g 61 3930
a 61 3943
t 61 3954
g 61 3967
g 61 3980
c 61 3992
t 61 4004
c 61 4016
t 61 4029
t 61 4041
c 61 4053
t 61 4065
a 61 4077
t 61 4088
t 61 4100
a 61 4112
t 61 4123
a 61 4135
c 61 4147
c 61 4159
g 61 4172
a 61 4184
a 61 4196
t 61 4208
g 61 4220
t 58 4232
a 58 4244
g 61 4256
a 61 4269
a 61 4280
g 61 4293
c 61 4304
a 61 4316
t 61 4328
a 61 4340
t 61 4352
g 61 4364
a 61 4377
t 58 4389
c 58 4401
a 58 4413
t 61 4425
c 61 4438
g 61 4450
t 61 4463
a 61 4475
t 61 4487
g 61 4499
a 61 4511
a 61 4523
a 61 4535
g 61 4547
c 61 4559
a 58 4571
t 58 4582
g 61 4594
g 61 4607
g 61 4620
t 61 4632
a 61 4644
g 61 4656
a 61 4668
g 61 4680
g 61 4693
t 61 4704
g 61 4717
g 61 4729
c 61 4741
a 61 4752
c 58 4764
c 61 4776
t 61 4789
t 61 4801
t 61 4814
g 58 4826
a 58 4838
a 61 4850
t 61 4861
a 61 4873
c 61 4884
c 61 4896
c 61 4908
c 61 4921
t 61 4933
a 61 4945
g 61 4957
a 61 4970
t 61 4981
c 61 4993
a 61 5004
t 61 5016
c 61 5028
a 61 5040
g 61 5052
c 61 5064
t 61 5077
a 61 5088
t 61 5100
g 61 5112
t 61 5124
g 61 5137
t 61 5149
g 61 5161
t 61 5173
t 61 5185
g 61 5197
c 61 5209
t 61 5222
t 61 5234
t 61 5246
t 61 5258
g 61 5270
a 61 5282
t 61 5293
a 61 5305
a 61 5316
t 61 5328
a 61 5340
a 61 5352
a 61 5363
a 61 5375
t 61 5387
t 61 5399
t 61 5411
a 58 5423
t 61 5435
g 61 5447
t 61 5459
c 61 5471
a 58 5483
t 61 5495
t 61 5507
g 61 5520
g 61 5532
t 61 5545
g 61 5557
g 61 5569
a 61 5582
a 61 5593
c 61 5605
t 61 5617
a 61 5628
a 61 5640
t 61 5652
g 61 5665
g 61 5678
t 61 5690
g 61 5702
a 61 5715
g 61 5727
a 61 5739
g 61 5751
a 61 5763
t 61 5774
t 61 5786
a 61 5798
a 61 5810
a 61 5821
t 61 5833
t 61 5845
c 58 5858
t 58 5870
a 58 5882
t 61 5894
t 61 5906
g 61 5918
a 61 5931
a 61 5942
g 61 5955
t 61 5966
a 61 5978
t 61 5989
a 58 6001
t 58 6013
g 61 6025
a 61 6038
a 61 6050
g 61 6062
a 61 6075
a 61 6086
a 61 6098
a 61 6110
a 61 6122
a 58 6133
t 58 6145
g 61 6157
a 61 6169
a 61 6181
t 61 6193
a 61 6205
a 61 6217
a 61 6229
t 61 6241
g 61 6253
g 61 6266
g 58 6278
a 58 6291
a 61 6303
c 61 6314
a 61 6326
a 61 6338
t 61 6349
t 61 6362
t 61 6374
c 61 6386
c 61 6398
a 61 6409
t 61 6422
a 61 6433
t 61 6445
g 61 6457
c 61 6470
c 61 6482
t 61 6494
t 61 6507
a 61 6518
t 61 6530
t 58 6543
a 58 6554
g 61 6566
a 61 6578
a 61 6590
g 61 6602
c 61 6614
t 61 6627
a 58 6638
g 61 6650
a 61 6663
a 61 6675
g 61 6686
t 61 6698
t 61 6710
c 58 6722
a 58 6734
g 61 6746
g 58 6759
a 58 6771
g 61 6783
c 61 6795
a 61 6807
g 61 6819
c 61 6831
t 61 6843
t 61 6855
t 61 6868
t 61 6880
a 61 6891
a 61 6903
t 61 6914
t 61 6926
a 61 6938
c 61 6949
c 61 6962
t 61 6974
t 58 6986
a 61 6998
a 61 7010
t 61 7021
c 61 7033
a 61 7045
a 61 7056
a 61 7068
t 61 7080
a 61 7091
t 61 7103
a 61 7115
t 61 7126
g 61 7139
t 61 7151
t 61 7164
g 61 7176
t 61 7188
t 61 7200
g 61 7213
g 58 7226
a 58 7238
g 58 7250
g 58 7262
t 61 7274
a 58 7285
t 58 7296
t 61 7309
g 58 7322
a 58 7334
t 61 7346
a 61 7358
a 61 7370
t 61 7381
g 61 7394
a 61 7407
a 58 7419
c 61 7431
a 61 7443
t 61 7455
a 61 7467
a 61 7479
c 61 7492
a 61 7503
t 61 7516
a 61 7528
t 61 7540
t 61 7553
a 61 7565
g 61 7578
a 61 7591
t 61 7603
t 61 7616
c 61 7628
c 61 7640
g 61 7653
t 61 7665
t 61 7677
g 61 7689
a 61 7702
a 58 7714
c 58 7726
a 61 7737
a 61 7749
t 61 7762
a 61 7774
t 58 7786
c 58 7798
a 58 7810
a 61 7822
c 61 7834
c 61 7847
a 61 7858
t 61 7871
t 61 7883
t 61 7896
a 61 7907
a 61 7919
t 61 7932
a 61 7944
a 61 7956
a 61 7969
a 61 7981
g 58 7994
a 58 8006
t 58 8018
g 61 8030
g 58 8043
c 61 8055
a 61 8067
a 61 8079
t 61 8090
t 61 8103
t 61 8115
c 61 8127
t 61 8140
a 61 8151
a 61 8163
a 61 8176
t 61 8188
g 61 8201
g 61 8213
t 61 8225
g 61 8238
t 61 8249
a 61 8261
c 61 8273
c 61 8285
a 61 8297
g 61 8309
a 61 8323
g 61 8334
a 61 8348
a 61 8360
a 61 8372
a 61 8384
a 61 8397
a 61 8408
a 28 8421
t 61 8432
g 61 8445
a 61 8457
a 61 8469
t 61 8481
t 61 8494
t 61 8506
t 61 8519
g 61 8531
g 61 8544
a 61 8557
g 61 8569
c 61 8581
t 61 8593
g 61 8604
c 61 8616
c 61 8628
a 61 8640
c 61 8651
a 58 8663
t 58 8675
t 61 8688
g 61 8700
t 58 8712
c 58 8725
a 51 8736
g 58 8748
a 61 8761
t 61 8772
t 61 8784
c 61 8797
t 61 8809
t 61 8821
a 58 8832
t 58 8844
a 58 8857
t 61 8868
a 58 8881
a 58 8892
t 61 8904
t 61 8916
a 61 8928
c 51 8940
a 51 8952
g 58 8965
g 61 8977
a 61 8991
g 61 9003
g 61 9015
a 61 9029
g 61 9040
a 61 9053
a 61 9065
a 61 9076
a 61 9088
t 61 9101
g 61 9113
g 61 9126
c 61 9138
g 61 9151
a 61 9164
a 61 9176
g 61 9188
t 61 9200
t 61 9212
c 61 9224
t 61 9236
a 61 9248
a 61 9259
a 61 9271
t 61 9284
t 61 9295
c 58 9308
a 58 9319
t 51 9331
g 58 9343
t 58 9355
c 61 9367
a 61 9379
t 61 9391
t 61 9403
t 61 9415
c 58 9427
t 58 9439
t 61 9451
t 58 9462
t 58 9474
c 58 9486
a 58 9497
c 58 9508
c 58 9520
a 58 9531
g 58 9543
a 58 9555
t 58 9566
a 58 9578
c 58 9589
a 58 9601
a 61 9612
a 58 9623
t 51 9635
g 45 9647
a 44 9658
a 32 9667
t 40 9677
g 42 9691
c 25 9703
a 17 9716
a 20 9727
a 7 9738
g 7 9747
c 10 9759
t 9 9773
n 2 9784
g 9 9797
g 10 9810
c 8 9820
a 10 9827
n 2 9841
END_DNA

END_SEQUENCE
