# Supplementary material for: Polymorphisms in Pfkelch13 domains before and after the introduction of artemisinin-based combination therapy in Southwest Nigeria
Source: PLoS One. 2025 Mar 31;20(3):e0316479. doi: 10.1371/journal.pone.0316479 (PMC11957316; doi:10.1371/journal.pone.0316479)
Supplement: Supporting information 2 — (ZIP) [file pone.0316479.s002.zip › 028KN1R_PREMIX_Plate_KELCH1_B12.phd.1]

BEGIN_SEQUENCE 028KN1R_PREMIX_B12_1660754389110.ab1

BEGIN_COMMENT

CHROMAT_FILE: 028KN1R_PREMIX_B12_1660754389110.ab1
ABI_THUMBPRINT: 
BASECALLER_VERSION: KB 1.4.2.4
BASECALLER_NAME: ABI basecaller
QUALITY_LEVELS: 50
TIME: Wed Aug 17 12:48:24 2022
TRACE_ARRAY_MIN_INDEX: 
TRACE_ARRAY_MAX_INDEX: 
TRIM: 3 824
CHEM: 
DYE: 

END_COMMENT

BEGIN_DNA
a 6 6
t 6 18
a 6 29
g 6 40
g 13 50
g 17 61
g 11 70
a 8 81
c 8 93
a 13 105
g 15 117
a 17 129
a 13 140
t 20 150
g 30 157
g 27 163
a 22 175
a 41 185
t 30 196
t 45 208
t 51 218
a 27 229
g 24 240
a 45 253
a 20 262
c 52 274
t 50 285
t 57 297
c 51 311
g 58 321
c 51 334
c 51 345
a 29 355
t 26 365
t 58 380
t 61 393
t 58 405
c 61 417
t 61 429
c 61 440
c 61 451
t 61 463
c 61 474
c 61 486
t 61 498
g 58 509
t 58 523
a 61 534
a 61 544
t 61 554
t 61 566
a 58 577
t 58 586
a 51 598
t 51 608
a 58 619
a 58 631
g 61 643
a 58 656
a 58 667
t 51 678
c 58 689
t 51 702
g 46 714
a 46 728
c 58 738
a 51 749
a 58 760
t 61 771
g 61 783
t 58 796
g 58 808
g 58 823
c 61 835
a 61 847
g 58 857
c 58 870
t 58 883
c 61 895
c 61 907
a 61 918
a 61 928
a 61 940
a 58 951
t 58 962
t 58 975
c 58 986
a 58 997
t 58 1009
t 61 1022
t 61 1035
t 61 1048
t 61 1061
t 61 1073
t 61 1086
c 61 1097
t 61 1110
c 61 1121
t 58 1134
g 58 1146
g 51 1160
t 46 1172
a 46 1184
c 58 1194
a 58 1205
c 58 1215
c 58 1228
a 58 1239
t 61 1252
t 58 1266
t 58 1279
a 61 1291
g 61 1303
a 61 1317
a 58 1328
a 58 1340
t 58 1351
t 61 1363
g 61 1376
c 58 1388
c 51 1401
a 51 1412
t 58 1424
c 61 1436
t 61 1450
t 61 1463
t 58 1476
t 58 1488
a 58 1500
t 58 1511
t 58 1523
a 61 1534
a 61 1546
a 61 1558
t 61 1569
g 61 1582
g 61 1596
t 58 1608
t 58 1621
g 51 1633
a 51 1647
t 61 1658
a 58 1669
t 58 1681
t 61 1694
g 58 1706
t 51 1719
t 51 1732
c 61 1744
a 61 1755
a 61 1767
c 61 1778
g 58 1790
g 51 1804
a 51 1818
a 61 1830
t 61 1841
c 58 1853
t 58 1866
a 61 1878
a 61 1889
t 61 1902
a 61 1913
t 61 1925
g 61 1938
t 51 1951
t 51 1963
a 51 1975
t 61 1987
g 58 1999
t 58 2012
t 58 2025
c 58 2037
a 58 2048
t 61 2060
t 61 2073
a 61 2084
t 61 2096
c 61 2109
a 61 2120
a 61 2132
t 61 2144
a 61 2156
c 61 2167
c 61 2180
t 61 2193
c 58 2206
c 58 2218
a 61 2229
a 61 2241
c 61 2253
a 61 2264
a 61 2276
c 61 2288
a 61 2299
t 61 2312
a 61 2323
t 61 2336
a 61 2348
t 61 2360
t 58 2373
t 58 2385
g 51 2398
a 51 2411
t 51 2422
t 58 2435
a 61 2446
a 61 2458
g 61 2470
g 61 2484
t 58 2496
a 58 2507
a 61 2519
t 61 2530
t 61 2543
a 61 2554
a 61 2566
a 61 2578
a 58 2591
g 58 2603
c 58 2615
t 61 2627
g 61 2640
c 61 2652
t 61 2665
c 61 2677
c 61 2689
t 58 2702
g 58 2714
a 58 2727
a 61 2739
c 61 2750
t 61 2762
t 61 2775
c 58 2787
t 58 2799
a 61 2810
g 61 2822
c 61 2835
t 58 2848
t 61 2860
c 61 2872
t 61 2884
a 61 2895
a 61 2907
t 61 2919
a 61 2930
a 58 2942
g 58 2954
g 58 2967
c 61 2979
a 58 2991
t 61 3002
a 61 3014
t 58 3025
g 58 3038
g 58 3051
a 58 3064
a 58 3076
a 58 3088
t 58 3099
t 61 3111
g 61 3124
t 61 3136
t 61 3148
c 61 3160
c 61 3172
c 61 3184
a 58 3195
t 58 3207
t 51 3220
t 51 3232
a 58 3244
t 58 3255
t 61 3268
c 61 3280
a 61 3291
t 61 3302
t 61 3315
t 61 3328
t 61 3340
t 58 3352
t 58 3364
c 58 3376
t 58 3388
t 51 3400
c 51 3412
a 51 3423
t 61 3434
a 61 3446
t 61 3458
a 61 3469
c 61 3481
t 61 3494
t 58 3506
c 61 3519
a 61 3530
a 61 3541
t 61 3554
a 61 3565
g 61 3577
a 58 3591
a 61 3602
t 61 3614
t 61 3626
t 61 3638
a 61 3649
a 61 3661
t 61 3673
c 61 3686
t 61 3698
c 61 3711
t 58 3723
c 61 3735
a 61 3747
c 61 3758
c 61 3770
a 58 3782
t 61 3794
t 61 3807
a 61 3818
g 61 3831
t 61 3843
t 61 3855
c 61 3868
c 61 3879
a 58 3890
c 58 3902
c 58 3914
a 58 3926
a 61 3938
t 61 3950
g 58 3962
a 58 3975
c 61 3987
a 61 3998
t 58 4010
a 58 4022
a 61 4034
a 61 4046
t 61 4058
t 61 4071
t 58 4083
t 58 4095
a 58 4107
t 58 4119
t 58 4131
a 58 4143
t 58 4155
c 58 4167
a 61 4178
a 61 4190
a 61 4203
a 61 4215
g 61 4227
c 61 4239
a 58 4251
a 58 4262
c 58 4274
a 61 4286
c 61 4298
a 61 4310
c 61 4322
a 61 4333
t 61 4346
a 58 4358
g 58 4371
c 58 4384
t 61 4397
g 61 4409
a 61 4422
t 61 4434
g 58 4447
a 58 4459
t 58 4471
c 61 4483
t 61 4496
a 61 4507
g 61 4520
g 61 4533
g 61 4545
g 61 4558
t 61 4570
a 61 4581
t 61 4593
t 61 4605
c 61 4617
a 58 4628
a 58 4640
a 58 4652
g 61 4664
g 61 4677
t 61 4689
g 58 4701
c 58 4713
c 58 4725
a 58 4736
c 58 4748
c 61 4760
t 61 4773
c 58 4785
t 58 4798
a 61 4810
c 61 4821
c 61 4834
c 61 4846
a 61 4857
t 58 4869
g 58 4880
c 58 4893
t 61 4906
t 58 4918
t 61 4930
c 61 4942
a 61 4953
t 61 4965
a 61 4976
c 61 4988
g 61 5000
a 61 5013
t 61 5025
g 58 5037
a 58 5050
t 58 5061
c 58 5073
a 61 5085
t 61 5096
a 61 5108
t 61 5120
g 61 5133
c 61 5145
t 61 5158
t 61 5170
c 61 5182
t 61 5194
a 61 5206
c 61 5217
a 58 5229
t 61 5241
t 61 5253
c 61 5266
g 61 5278
g 61 5291
t 61 5303
a 61 5314
t 61 5326
a 61 5338
a 61 5349
t 61 5361
a 61 5373
g 61 5386
a 61 5398
a 61 5410
g 58 5422
a 58 5435
g 58 5447
c 58 5459
c 61 5471
a 61 5482
t 61 5495
c 61 5506
a 61 5518
t 61 5530
a 58 5542
t 58 5554
c 61 5567
c 58 5579
c 58 5591
c 61 5603
c 61 5615
a 61 5627
a 61 5638
t 61 5650
a 61 5662
c 61 5674
a 61 5685
a 61 5697
t 61 5709
a 61 5720
a 61 5733
a 61 5745
t 61 5757
t 61 5769
c 61 5782
t 61 5794
a 61 5806
c 61 5817
c 61 5830
a 61 5841
t 61 5853
t 61 5865
t 61 5878
g 58 5890
a 58 5903
c 58 5915
g 58 5927
t 58 5939
a 58 5951
a 58 5962
c 58 5974
a 58 5986
c 58 5997
c 61 6010
a 61 6022
c 61 6033
a 61 6046
a 61 6057
t 61 6069
t 61 6082
a 61 6094
t 61 6105
t 61 6117
t 61 6130
c 61 6142
t 61 6154
t 61 6166
c 58 6179
t 61 6191
a 58 6203
g 61 6215
g 58 6227
t 61 6239
a 61 6251
t 61 6262
a 61 6274
t 58 6285
t 58 6297
t 61 6310
a 61 6321
a 61 6334
a 61 6345
t 61 6357
t 61 6370
a 61 6382
c 61 6393
t 61 6406
t 61 6418
g 61 6430
a 58 6443
a 58 6455
a 61 6467
c 61 6479
a 61 6490
t 61 6502
a 61 6514
c 61 6526
c 61 6538
a 61 6550
t 61 6562
a 61 6574
c 58 6586
a 58 6598
t 58 6610
c 61 6623
t 61 6635
c 61 6647
t 61 6660
t 61 6672
a 61 6684
a 61 6696
a 61 6708
c 61 6719
g 61 6732
a 61 6744
t 58 6756
c 58 6768
a 61 6780
t 61 6791
a 61 6803
c 61 6815
a 61 6826
c 61 6839
c 61 6851
t 61 6864
c 61 6877
a 58 6888
g 58 6900
t 61 6913
t 61 6925
t 61 6937
c 61 6949
a 61 6960
a 61 6972
a 61 6984
t 61 6996
a 61 7007
a 61 7019
a 61 7031
g 61 7044
c 61 7056
c 61 7068
t 61 7080
t 61 7093
a 61 7105
t 61 7116
a 61 7128
a 61 7140
t 61 7152
c 61 7164
a 61 7175
t 61 7187
a 61 7199
g 61 7212
t 61 7224
t 61 7237
a 58 7248
t 58 7260
t 58 7272
a 61 7284
c 61 7295
c 61 7308
a 61 7319
c 61 7331
c 61 7344
a 61 7355
a 61 7367
a 61 7380
a 61 7391
a 61 7404
c 61 7415
g 61 7427
t 61 7439
a 61 7452
t 61 7464
a 61 7476
a 58 7489
g 58 7501
a 58 7514
a 61 7527
a 61 7539
t 61 7551
t 61 7563
a 58 7575
t 58 7587
t 58 7599
c 58 7612
a 58 7623
a 58 7636
t 58 7648
a 58 7660
c 58 7672
a 58 7684
g 58 7697
c 61 7710
a 58 7722
c 58 7734
t 58 7746
t 58 7759
c 58 7771
c 61 7783
a 58 7794
a 58 7806
a 58 7819
a 61 7831
t 61 7843
a 61 7855
a 61 7868
g 61 7880
c 61 7892
t 61 7905
t 61 7917
t 61 7929
t 61 7941
t 61 7954
t 61 7966
g 61 7978
g 58 7990
t 61 8002
a 58 8014
g 61 8026
a 61 8038
c 61 8050
a 58 8062
t 51 8074
a 58 8086
g 58 8098
g 61 8111
t 61 8124
g 61 8136
t 58 8148
a 51 8160
c 58 8171
a 58 8183
c 51 8195
a 51 8207
t 61 8219
a 58 8232
c 58 8244
g 58 8255
c 58 8269
c 58 8282
a 58 8293
g 58 8305
c 58 8318
a 58 8330
t 58 8342
t 61 8354
g 58 8366
t 32 8379
t 51 8391
g 58 8403
a 61 8416
c 61 8427
t 61 8440
a 61 8451
a 61 8464
t 61 8476
a 61 8488
t 61 8500
c 58 8512
t 58 8524
a 58 8536
a 61 8548
t 61 8560
a 51 8572
a 51 8585
t 51 8597
t 58 8609
c 58 8621
c 61 8633
a 58 8645
t 61 8657
c 58 8669
g 58 8681
a 58 8694
a 61 8707
t 61 8718
t 61 8730
t 58 8743
a 58 8754
a 61 8766
a 61 8778
t 61 8790
a 51 8802
t 58 8814
t 58 8826
c 58 8839
t 58 8851
a 61 8863
c 61 8874
a 51 8886
c 51 8898
c 51 8910
a 58 8922
t 61 8934
c 61 8947
a 61 8958
a 61 8971
a 61 8983
t 61 8995
c 58 9007
c 51 9019
a 58 9031
c 58 9042
c 61 9054
t 61 9067
a 61 9079
t 61 9091
a 61 9103
c 61 9115
a 61 9126
a 61 9138
a 58 9150
a 58 9162
t 61 9174
a 61 9186
c 61 9197
t 61 9210
a 61 9221
a 61 9234
t 61 9246
g 61 9258
g 61 9271
g 61 9284
a 58 9297
a 61 9309
t 61 9320
g 61 9332
g 58 9345
t 58 9356
a 58 9368
a 58 9379
a 58 9392
a 58 9404
a 61 9416
t 61 9427
t 61 9439
t 61 9450
a 61 9461
a 61 9473
t 61 9484
a 58 9496
c 58 9507
c 58 9519
a 58 9530
t 61 9542
a 61 9553
a 61 9566
a 61 9578
a 61 9589
t 61 9601
t 55 9613
c 54 9624
t 52 9635
g 37 9647
c 49 9658
t 32 9665
t 22 9675
c 15 9685
t 35 9690
t 22 9705
t 15 9716
c 13 9726
a 13 9739
a 8 9753
c 7 9763
a 7 9773
a 13 9786
a 25 9798
a 20 9810
g 21 9823
g 30 9834
a 12 9848
a 21 9860
a 26 9871
END_DNA

END_SEQUENCE
