# Supplementary material for: Polymorphisms in Pfkelch13 domains before and after the introduction of artemisinin-based combination therapy in Southwest Nigeria
Source: PLoS One. 2025 Mar 31;20(3):e0316479. doi: 10.1371/journal.pone.0316479 (PMC11957316; doi:10.1371/journal.pone.0316479)
Supplement: Supporting information 2 — (ZIP) [file pone.0316479.s002.zip › 028KN2F_PREMIX_Plate_KELCH1_G12.phd.1]

BEGIN_SEQUENCE 028KN2F_PREMIX_G12_1660754378922.ab1

BEGIN_COMMENT

CHROMAT_FILE: 028KN2F_PREMIX_G12_1660754378922.ab1
ABI_THUMBPRINT: 
BASECALLER_VERSION: KB 1.4.2.4
BASECALLER_NAME: ABI basecaller
QUALITY_LEVELS: 50
TIME: Wed Aug 17 12:48:24 2022
TRACE_ARRAY_MIN_INDEX: 
TRACE_ARRAY_MAX_INDEX: 
TRIM: 4 1105
CHEM: 
DYE: 

END_COMMENT

BEGIN_DNA
c 7 4
c 16 17
c 20 22
t 7 32
g 7 43
g 14 54
g 14 66
c 14 79
t 19 92
t 6 105
g 20 119
g 20 127
a 21 133
t 16 142
c 15 151
t 31 163
a 19 172
a 19 178
c 30 187
g 22 195
t 33 199
a 21 209
g 35 220
t 46 235
g 31 247
a 28 261
t 25 270
a 26 283
a 36 293
a 50 307
a 46 319
t 41 330
g 51 345
a 52 358
g 51 370
a 51 383
a 58 393
a 58 405
a 28 414
c 46 424
g 61 437
g 46 451
a 31 465
a 51 476
a 51 487
a 58 497
t 51 507
a 58 519
a 58 530
t 58 541
a 58 553
g 58 566
t 58 579
t 58 592
t 58 604
c 58 616
c 51 628
t 51 640
t 58 653
t 58 666
t 28 678
a 36 689
a 20 698
a 27 707
t 58 719
a 58 730
a 61 742
t 61 753
a 61 765
g 61 777
t 61 790
a 61 802
g 61 813
t 58 826
t 58 839
a 51 850
t 46 860
g 58 873
g 51 888
a 51 901
a 51 912
a 46 923
t 58 934
g 61 946
t 58 958
t 51 971
a 58 983
a 58 994
a 51 1006
g 51 1018
a 51 1031
t 58 1041
a 58 1053
g 58 1065
c 58 1078
c 61 1091
t 61 1104
a 51 1116
t 51 1128
t 51 1141
a 58 1153
g 51 1165
a 29 1178
a 51 1190
t 51 1201
c 58 1213
c 51 1225
a 46 1236
t 51 1249
t 51 1262
g 58 1274
a 46 1288
t 58 1300
a 51 1311
t 51 1323
g 51 1336
a 51 1349
g 58 1362
t 58 1374
g 51 1387
t 51 1399
a 51 1411
t 51 1422
t 58 1435
a 58 1446
g 51 1459
a 51 1473
t 51 1484
t 58 1497
c 61 1509
g 61 1522
a 51 1535
a 58 1547
c 58 1558
t 61 1571
t 61 1583
t 61 1597
g 61 1608
a 51 1622
t 58 1633
a 58 1645
g 61 1657
t 58 1670
a 58 1681
a 61 1693
a 61 1705
a 61 1717
a 61 1728
a 61 1740
g 61 1752
a 51 1765
t 51 1776
t 58 1788
t 61 1801
t 61 1813
t 58 1826
t 58 1838
a 61 1849
c 61 1861
c 58 1873
a 58 1884
a 61 1896
g 61 1908
t 61 1922
a 61 1933
a 61 1945
t 61 1957
t 58 1970
t 58 1983
a 58 1994
t 58 2006
c 58 2018
a 61 2029
a 61 2041
g 61 2054
a 58 2067
a 58 2079
c 61 2090
a 58 2102
t 61 2114
t 58 2127
t 58 2140
a 58 2151
a 58 2163
t 58 2175
a 61 2187
a 61 2199
t 61 2211
a 61 2223
t 61 2235
g 61 2248
t 58 2261
c 58 2273
t 58 2286
a 61 2297
a 61 2309
a 61 2321
g 58 2333
a 58 2346
t 58 2357
a 58 2369
a 61 2381
t 61 2392
a 61 2404
t 61 2416
a 61 2428
g 61 2441
g 61 2455
a 61 2468
a 61 2480
a 61 2491
t 61 2503
a 61 2514
a 61 2526
a 61 2538
t 61 2550
a 61 2562
t 61 2573
t 61 2586
t 61 2599
a 58 2610
a 58 2622
a 58 2634
t 61 2646
a 61 2658
a 61 2670
a 61 2682
t 61 2694
t 61 2706
g 61 2719
t 58 2731
t 58 2744
a 61 2755
a 61 2767
a 61 2779
t 61 2791
a 61 2802
a 61 2814
a 61 2826
a 61 2838
a 61 2850
a 61 2862
a 61 2874
a 61 2886
a 28 2897
g 61 2909
a 58 2922
t 58 2932
a 51 2944
c 58 2955
t 58 2968
a 58 2980
t 58 2992
t 58 3005
a 61 3017
c 61 3029
a 61 3040
a 61 3052
a 61 3064
t 61 3076
g 61 3089
a 58 3101
a 61 3113
a 61 3125
a 61 3137
t 61 3148
a 61 3160
a 61 3172
t 58 3183
a 58 3195
a 58 3207
t 61 3219
a 58 3231
t 58 3243
t 58 3256
a 58 3267
a 61 3279
t 61 3291
c 58 3304
a 58 3315
t 58 3327
a 58 3339
a 58 3351
t 58 3363
a 58 3375
a 58 3387
t 61 3399
a 61 3410
a 61 3423
t 61 3434
a 61 3446
a 61 3458
t 58 3470
a 58 3482
a 58 3494
t 51 3506
a 51 3518
a 58 3530
t 61 3542
c 61 3555
t 61 3568
g 61 3580
a 61 3593
c 61 3605
a 58 3616
g 58 3628
c 58 3641
a 61 3652
a 61 3664
a 61 3676
t 61 3688
a 61 3699
a 61 3711
t 61 3723
a 61 3735
t 61 3746
a 61 3758
a 61 3770
c 58 3783
t 58 3795
a 58 3807
a 58 3819
t 58 3831
a 58 3843
a 61 3855
t 61 3867
c 61 3880
t 61 3892
t 61 3905
a 61 3916
t 61 3928
t 61 3941
a 61 3952
a 61 3964
t 58 3975
a 58 3987
a 58 3999
t 61 4011
a 61 4023
a 61 4035
t 61 4047
a 61 4059
t 61 4071
g 61 4084
a 61 4096
a 61 4108
t 61 4120
t 61 4133
c 61 4145
t 61 4157
c 61 4169
c 61 4182
a 58 4193
t 58 4205
c 58 4217
a 61 4228
a 61 4240
t 58 4253
t 58 4265
a 58 4277
t 61 4289
g 61 4301
a 61 4314
a 61 4326
t 61 4338
a 61 4349
c 61 4361
c 61 4374
a 58 4385
a 58 4397
c 58 4410
a 58 4421
a 61 4433
a 61 4445
a 61 4457
a 61 4470
a 61 4482
g 61 4495
a 61 4507
g 61 4519
a 61 4532
a 61 4543
t 58 4555
t 61 4567
t 61 4579
t 61 4591
t 61 4604
t 61 4616
a 61 4627
g 61 4640
a 61 4652
t 61 4663
g 61 4676
c 61 4688
a 61 4699
g 61 4711
c 61 4724
a 61 4735
a 61 4747
a 58 4759
t 58 4771
c 61 4783
t 61 4796
t 61 4808
a 61 4820
t 61 4831
a 61 4843
a 61 4854
a 61 4867
t 61 4879
g 61 4891
a 61 4904
t 61 4915
g 58 4928
a 58 4940
t 58 4952
t 61 4964
c 61 4976
t 61 4989
g 61 5001
g 58 5014
a 61 5027
t 61 5038
t 61 5050
a 61 5061
a 61 5073
a 61 5084
c 61 5097
a 61 5108
a 61 5120
t 61 5132
t 61 5144
t 61 5157
a 61 5168
a 61 5180
a 61 5192
a 61 5204
a 61 5216
a 61 5228
a 58 5239
t 58 5251
t 61 5263
t 61 5275
t 61 5287
c 61 5300
a 58 5311
a 58 5322
c 61 5335
t 61 5347
g 58 5359
t 58 5372
a 61 5384
a 61 5396
a 61 5407
t 61 5419
a 61 5430
a 61 5443
t 61 5455
g 61 5468
t 61 5480
a 58 5491
a 58 5503
a 61 5515
t 61 5527
g 58 5540
a 58 5552
t 61 5564
a 61 5576
c 61 5588
t 61 5600
t 61 5613
a 61 5625
t 61 5637
g 61 5649
a 61 5662
a 61 5673
a 61 5685
a 61 5698
g 61 5710
a 61 5722
a 61 5734
a 61 5745
a 61 5757
t 61 5768
t 61 5780
a 58 5792
t 58 5804
t 61 5817
g 61 5829
a 61 5842
a 61 5853
a 61 5866
c 61 5878
g 61 5890
g 58 5902
a 58 5915
a 61 5927
t 61 5939
t 61 5951
a 61 5962
a 61 5974
g 61 5987
t 61 5999
g 61 6011
a 61 6024
t 61 6035
g 61 6048
c 58 6060
t 58 6072
a 58 6084
g 61 6096
t 61 6109
g 61 6121
a 61 6134
t 61 6145
t 61 6157
t 61 6170
t 61 6182
g 58 6194
a 58 6206
a 61 6218
a 61 6229
a 61 6241
t 61 6252
a 58 6264
t 58 6276
g 61 6288
g 61 6301
t 61 6313
a 61 6325
g 61 6338
g 61 6350
t 61 6363
g 58 6375
a 58 6387
t 58 6399
t 58 6411
t 61 6423
a 61 6435
a 61 6447
g 58 6459
a 58 6471
a 61 6483
t 61 6495
t 61 6507
a 61 6518
c 61 6530
a 58 6542
t 61 6554
t 61 6566
t 61 6579
a 61 6590
t 61 6602
t 61 6615
a 61 6627
a 61 6638
t 61 6651
t 61 6663
g 61 6676
g 61 6688
t 61 6701
t 61 6713
a 61 6725
a 61 6736
a 61 6748
a 61 6760
a 61 6772
a 61 6784
g 61 6796
a 61 6808
c 61 6819
a 61 6831
c 61 6843
a 58 6854
a 58 6866
a 61 6878
t 61 6890
g 61 6903
a 61 6916
a 61 6927
t 61 6940
t 61 6952
t 61 6964
t 61 6976
a 61 6988
t 61 7000
t 61 7012
c 58 7025
g 51 7037
a 51 7049
g 58 7061
a 61 7074
a 61 7085
a 61 7097
a 61 7109
a 61 7120
g 61 7132
a 61 7145
t 61 7155
a 61 7167
a 61 7179
a 58 7191
t 58 7203
t 58 7215
a 58 7227
t 61 7238
t 58 7251
t 61 7263
a 61 7275
a 61 7287
a 61 7299
g 58 7311
a 61 7323
t 61 7335
a 61 7347
a 61 7358
g 61 7371
a 61 7383
a 61 7395
a 58 7407
g 58 7419
a 58 7431
a 61 7443
c 61 7455
t 61 7467
a 61 7478
g 61 7490
a 61 7503
a 61 7515
a 61 7527
t 58 7539
g 61 7551
g 61 7564
a 61 7577
a 61 7589
a 61 7602
g 61 7614
a 61 7626
g 61 7638
t 61 7650
a 61 7663
c 61 7674
g 61 7687
a 61 7699
t 61 7712
t 61 7724
g 58 7736
t 58 7748
a 61 7760
c 61 7772
a 61 7783
a 61 7796
a 61 7808
g 61 7820
a 61 7833
a 61 7846
t 61 7857
t 61 7870
a 61 7881
g 61 7893
a 61 7907
a 61 7919
a 58 7932
a 58 7944
c 58 7956
c 61 7968
g 61 7980
t 61 7993
a 61 8005
a 61 8017
a 61 8029
a 61 8041
a 61 8054
t 61 8065
a 58 8077
t 58 8089
t 61 8101
g 61 8114
a 61 8127
a 61 8139
g 61 8151
a 61 8164
a 58 8176
c 61 8188
a 58 8200
g 61 8212
a 61 8225
a 58 8237
a 61 8250
t 61 8261
t 61 8273
a 61 8285
c 61 8296
a 58 8308
t 61 8320
g 61 8332
a 61 8345
t 61 8357
g 61 8369
a 61 8382
a 61 8394
a 61 8407
g 61 8419
a 61 8432
a 58 8444
a 58 8456
g 58 8468
a 61 8480
a 61 8492
a 61 8504
t 61 8516
t 61 8528
a 61 8539
g 61 8552
a 61 8564
t 61 8576
a 61 8588
t 58 8600
t 61 8612
g 58 8624
a 61 8637
t 61 8648
a 61 8660
t 61 8671
a 58 8683
t 61 8695
c 61 8708
t 61 8720
a 61 8731
a 61 8744
t 61 8756
g 61 8768
g 61 8781
t 61 8793
t 61 8805
a 61 8817
t 61 8828
a 61 8840
a 61 8852
a 61 8865
c 61 8877
a 61 8888
a 61 8900
a 61 8913
t 61 8925
a 61 8936
a 61 8949
a 61 8961
a 61 8973
a 61 8986
a 61 8998
a 28 9010
g 61 9022
a 61 9034
a 61 9046
a 61 9059
a 61 9071
a 61 9082
g 58 9094
a 58 9107
a 58 9119
g 61 9131
a 58 9143
a 61 9155
c 61 9167
a 61 9178
t 61 9190
a 61 9202
g 61 9214
g 61 9226
a 61 9240
a 61 9251
a 61 9264
c 61 9275
g 61 9287
a 58 9300
t 58 9311
t 61 9323
t 61 9335
g 61 9347
a 61 9360
t 61 9371
g 61 9383
a 61 9396
a 61 9408
g 58 9420
a 58 9432
a 58 9444
a 58 9456
g 58 9468
a 58 9480
t 61 9492
t 61 9503
a 58 9515
a 58 9527
g 61 9539
a 61 9552
t 61 9563
t 61 9575
t 61 9587
t 61 9598
t 61 9610
a 61 9621
c 61 9633
a 61 9645
a 58 9656
g 61 9668
a 61 9680
a 61 9692
a 61 9705
t 61 9716
c 58 9728
g 51 9740
a 58 9752
t 61 9764
a 61 9776
a 61 9787
a 61 9798
a 61 9810
t 61 9821
t 61 9833
a 61 9845
a 61 9857
a 61 9869
t 61 9880
t 61 9892
a 61 9904
g 58 9916
t 58 9928
a 61 9940
t 61 9951
t 58 9963
a 58 9974
t 58 9986
a 58 9998
t 58 10010
t 61 10022
t 61 10034
a 58 10046
g 58 10058
a 61 10071
a 61 10082
a 61 10094
a 58 10106
a 58 10118
g 58 10130
a 61 10143
a 61 10154
a 61 10165
a 61 10176
a 61 10187
t 61 10199
a 61 10211
t 61 10222
t 61 10234
a 61 10246
t 61 10257
c 61 10270
a 61 10282
a 61 10292
g 61 10304
a 61 10316
a 51 10328
t 51 10340
a 51 10352
t 58 10363
a 61 10376
a 61 10387
a 61 10399
a 61 10410
a 61 10422
t 61 10434
t 61 10446
t 61 10457
t 61 10469
g 61 10481
a 61 10493
g 61 10505
a 61 10518
a 61 10529
t 61 10541
g 61 10553
a 51 10565
t 51 10576
a 61 10588
a 61 10601
a 58 10612
a 58 10624
a 61 10641
a 60 10655
a 60 10667
a 51 10678
a 17 10691
t 61 10703
t 61 10714
g 58 10726
t 61 10739
t 58 10749
g 61 10762
a 61 10774
t 61 10785
g 61 10797
c 58 10809
a 58 10821
a 58 10831
a 51 10840
t 58 10852
a 58 10864
t 61 10875
t 58 10887
g 61 10899
c 61 10911
t 61 10922
a 61 10933
c 61 10945
t 58 10956
g 58 10968
a 58 10980
a 58 10991
a 58 11002
c 61 11014
t 58 11024
a 61 11036
t 51 11047
g 58 11059
a 58 11071
t 61 11083
t 61 11093
g 61 11105
a 58 11118
t 58 11128
a 58 11140
t 61 11152
t 58 11162
a 61 11175
a 58 11187
t 58 11199
g 58 11211
t 58 11226
t 58 11236
g 61 11249
g 41 11261
t 36 11273
g 46 11286
g 34 11297
a 36 11311
g 58 11323
c 58 11335
t 58 11346
a 51 11358
t 61 11371
t 61 11381
t 61 11393
t 61 11404
t 51 11416
g 58 11428
a 58 11440
a 58 11450
a 58 11460
c 58 11472
a 58 11484
t 58 11495
c 58 11506
t 58 11518
a 51 11529
g 51 11541
a 51 11554
c 58 11566
a 58 11576
t 51 11587
a 58 11597
c 58 11610
c 58 11620
t 41 11633
t 22 11646
a 12 11656
a 17 11667
c 26 11678
a 36 11688
c 41 11699
a 58 11712
a 51 11721
c 51 11735
a 51 11747
a 57 11759
a 52 11766
a 37 11777
a 23 11788
g 45 11801
a 50 11814
t 58 11825
t 57 11835
c 51 11847
a 51 11857
t 61 11869
t 58 11879
t 58 11890
a 58 11902
t 58 11914
a 51 11925
g 51 11937
a 51 11949
g 58 11960
a 61 11973
a 58 11984
a 58 11994
t 58 12007
t 36 12016
a 46 12028
t 51 12041
t 46 12052
a 57 12066
a 50 12076
g 47 12088
t 47 12101
g 45 12112
g 35 12123
a 50 12137
a 46 12147
g 58 12159
a 58 12172
c 58 12183
a 51 12193
t 51 12204
c 51 12215
a 51 12227
t 51 12237
g 58 12249
t 58 12261
a 58 12273
a 58 12283
c 58 12295
c 41 12305
a 41 12316
g 41 12327
a 52 12340
g 51 12351
a 36 12363
t 20 12374
a 51 12387
a 28 12397
a 27 12405
c 36 12417
a 44 12430
a 35 12440
g 40 12452
g 35 12463
a 14 12477
a 13 12488
g 14 12500
a 38 12515
t 25 12528
a 17 12540
t 25 12552
t 16 12561
c 40 12573
t 50 12585
t 40 12595
a 39 12607
g 40 12619
a 35 12631
t 35 12642
a 35 12653
g 51 12666
g 40 12677
g 17 12688
a 25 12701
t 35 12712
a 25 12724
g 47 12736
t 47 12748
g 42 12759
a 47 12772
g 47 12783
t 57 12796
t 40 12806
a 36 12818
t 58 12829
t 54 12840
t 28 12850
a 52 12862
g 46 12873
a 46 12884
a 35 12894
t 28 12908
t 16 12918
a 9 12925
t 12 12936
a 19 12949
c 45 12960
t 51 12973
t 50 12982
a 49 12994
a 49 13004
c 44 13016
t 45 13028
t 30 13038
c 14 13051
t 23 13063
t 16 13071
a 34 13084
a 17 13093
g 15 13103
a 40 13116
a 40 13125
a 22 13138
END_DNA

END_SEQUENCE
