# Supplementary material for: Polymorphisms in Pfkelch13 domains before and after the introduction of artemisinin-based combination therapy in Southwest Nigeria
Source: PLoS One. 2025 Mar 31;20(3):e0316479. doi: 10.1371/journal.pone.0316479 (PMC11957316; doi:10.1371/journal.pone.0316479)
Supplement: Supporting information 2 — (ZIP) [file pone.0316479.s002.zip › 028KN2R_PREMIX_Plate_KELCH2_E02.phd.1]

BEGIN_SEQUENCE 028KN2R_PREMIX_E02_1660754244879.ab1

BEGIN_COMMENT

CHROMAT_FILE: 028KN2R_PREMIX_E02_1660754244879.ab1
ABI_THUMBPRINT: 
BASECALLER_VERSION: KB 1.4.2.4
BASECALLER_NAME: ABI basecaller
QUALITY_LEVELS: 50
TIME: Wed Aug 17 12:48:24 2022
TRACE_ARRAY_MIN_INDEX: 
TRACE_ARRAY_MAX_INDEX: 
TRIM: 19 559
CHEM: 
DYE: 

END_COMMENT

BEGIN_DNA
t 7 11
t 7 20
c 7 31
c 8 45
c 9 57
c 10 70
c 11 82
c 11 96
c 10 110
c 10 122
c 10 134
a 11 147
t 12 158
c 10 170
t 8 183
c 8 195
c 8 206
c 9 220
t 9 232
a 16 243
c 15 254
c 14 267
c 18 282
a 16 292
t 14 304
c 13 314
n 2 324
a 16 336
a 13 347
t 25 359
c 28 372
c 36 383
a 36 392
c 47 405
c 47 417
t 45 429
a 49 441
t 49 453
a 46 464
c 46 475
a 46 484
a 28 495
a 28 504
a 28 517
t 58 527
a 51 540
c 52 550
t 54 562
a 52 574
a 52 586
t 46 597
g 51 610
g 51 624
g 36 636
a 27 650
a 20 661
t 27 670
g 50 682
g 41 695
t 25 707
a 29 719
a 49 730
a 29 741
a 28 751
a 27 762
t 36 771
t 44 784
t 47 795
a 44 806
a 44 818
t 36 828
a 36 841
c 36 851
c 35 863
a 35 873
t 30 883
t 30 889
a 25 898
a 21 910
a 30 922
a 33 933
t 25 943
t 20 955
c 20 971
t 31 980
g 36 994
c 36 1007
t 48 1019
t 48 1032
c 48 1044
t 30 1056
t 29 1067
t 27 1080
c 36 1092
a 34 1101
a 26 1112
c 36 1122
a 48 1134
a 48 1145
g 45 1157
g 45 1170
c 45 1184
t 30 1196
t 24 1208
c 20 1220
g 9 1230
c 26 1242
t 36 1255
t 36 1268
t 30 1281
c 35 1293
a 25 1303
c 25 1315
t 31 1326
t 36 1340
a 36 1352
a 36 1363
a 36 1374
t 35 1385
c 35 1399
t 25 1411
t 20 1425
t 15 1438
t 15 1446
g 20 1458
g 20 1474
t 25 1487
a 31 1498
t 51 1508
g 51 1521
g 51 1534
g 52 1547
t 52 1558
a 52 1571
t 51 1581
a 51 1593
g 58 1606
t 51 1618
t 51 1630
a 51 1642
a 51 1655
c 51 1665
g 51 1677
g 46 1690
a 46 1704
t 51 1716
t 58 1729
t 58 1741
c 58 1753
t 51 1764
t 51 1777
a 58 1789
a 34 1800
g 34 1811
a 34 1824
a 46 1836
g 21 1847
t 17 1859
t 27 1871
a 32 1883
a 51 1895
g 58 1907
t 58 1919
a 58 1930
t 51 1942
a 51 1953
a 51 1965
t 51 1977
t 46 1989
c 29 2002
t 41 2014
a 51 2026
a 51 2038
a 58 2050
t 51 2061
a 46 2072
a 31 2085
c 51 2097
t 58 2109
c 34 2122
a 25 2133
c 58 2145
t 34 2157
a 34 2169
t 58 2181
c 58 2194
c 58 2207
c 58 2218
t 41 2230
a 25 2242
t 29 2254
c 51 2267
t 31 2279
a 25 2290
a 25 2301
g 25 2313
a 36 2326
a 58 2338
t 51 2349
a 46 2360
t 31 2370
t 58 2384
c 58 2397
t 58 2409
t 58 2422
c 34 2434
c 58 2446
t 58 2458
t 58 2470
g 36 2482
t 25 2495
t 41 2506
t 58 2519
a 51 2530
t 51 2540
c 58 2553
t 58 2565
c 58 2578
t 51 2590
g 41 2601
g 46 2615
t 51 2627
t 51 2640
a 58 2650
c 46 2661
a 36 2671
t 31 2684
g 51 2696
a 51 2710
t 51 2721
g 32 2734
t 25 2745
c 51 2759
t 51 2770
t 58 2783
c 31 2795
c 34 2807
a 16 2817
c 41 2829
t 32 2842
t 51 2854
a 34 2866
a 34 2877
t 58 2889
a 58 2900
a 31 2912
t 31 2923
t 58 2936
t 51 2948
c 32 2961
t 31 2972
c 34 2986
t 34 2998
a 58 3009
t 58 3021
a 34 3032
a 58 3044
a 51 3055
t 51 3067
g 51 3079
a 51 3093
a 58 3104
t 58 3115
c 25 3128
t 34 3139
t 58 3152
t 32 3164
t 51 3176
t 51 3189
g 51 3201
t 51 3213
t 51 3225
g 51 3238
t 51 3248
g 51 3261
t 58 3272
t 52 3284
a 52 3296
a 41 3307
g 51 3319
g 46 3332
t 20 3343
a 16 3355
t 28 3366
g 41 3378
t 25 3391
c 29 3403
t 31 3415
a 15 3427
g 26 3439
a 36 3452
t 48 3463
g 49 3475
t 29 3487
t 31 3499
t 26 3511
c 17 3524
a 28 3534
a 51 3547
a 36 3557
a 28 3570
a 41 3582
t 51 3593
a 51 3605
g 51 3618
c 52 3630
t 52 3642
c 51 3655
c 46 3667
a 51 3678
c 51 3689
c 41 3700
a 41 3712
a 36 3724
c 41 3737
a 41 3748
t 41 3759
t 51 3772
a 58 3784
a 58 3796
t 58 3807
a 46 3819
t 28 3830
c 46 3844
a 51 3855
a 58 3866
t 51 3878
c 51 3891
a 52 3903
t 52 3914
a 52 3926
g 25 3938
t 25 3951
t 26 3963
t 22 3975
c 18 3988
a 20 3998
g 21 4011
t 31 4022
a 41 4035
g 41 4047
c 51 4060
a 51 4071
a 51 4083
t 52 4094
a 52 4106
t 52 4117
t 46 4129
t 31 4141
g 41 4154
c 51 4167
a 46 4178
t 20 4190
c 20 4203
a 26 4214
a 51 4225
c 58 4238
a 51 4250
a 25 4261
t 58 4273
t 58 4285
t 34 4298
t 41 4309
t 41 4322
t 51 4334
t 34 4346
t 32 4358
t 51 4370
t 28 4383
a 58 4394
t 58 4405
c 58 4418
a 58 4429
t 51 4440
t 58 4453
c 58 4465
t 51 4478
c 46 4490
a 51 4502
a 41 4511
a 58 4524
a 32 4537
t 58 4548
t 58 4560
t 58 4571
t 58 4583
t 58 4596
a 58 4608
t 58 4618
a 58 4630
t 58 4642
t 32 4654
c 51 4668
t 51 4679
t 51 4690
g 46 4703
a 46 4717
t 51 4727
a 34 4739
a 58 4751
t 58 4762
a 58 4774
t 58 4785
t 58 4797
t 58 4810
t 34 4822
t 34 4835
c 58 4848
t 58 4859
t 34 4871
t 34 4884
t 58 4896
t 58 4908
c 46 4920
t 51 4933
a 51 4942
a 61 4953
a 58 4965
t 58 4978
a 58 4989
t 58 4999
a 58 5012
a 58 5024
t 58 5035
a 58 5048
c 58 5060
t 58 5072
a 58 5084
a 58 5096
t 61 5107
t 61 5120
t 58 5132
a 61 5144
a 58 5156
t 51 5168
t 51 5180
t 51 5192
t 51 5205
a 46 5216
t 46 5227
c 26 5241
g 31 5254
a 26 5265
t 25 5278
t 34 5290
t 58 5301
c 58 5314
t 58 5326
t 58 5338
g 32 5351
t 32 5363
a 58 5375
a 61 5386
a 61 5398
a 61 5409
a 51 5421
t 51 5432
c 25 5445
t 51 5457
t 58 5468
a 51 5481
a 51 5494
t 51 5505
c 58 5517
t 25 5530
t 34 5542
t 58 5554
c 58 5567
t 58 5578
t 32 5591
c 51 5603
a 51 5614
t 58 5626
c 46 5638
a 31 5649
a 22 5661
a 30 5672
t 45 5684
c 20 5696
c 19 5711
t 52 5722
t 60 5734
t 57 5745
c 61 5757
c 58 5770
t 58 5782
a 58 5795
t 46 5805
g 26 5817
g 18 5831
t 26 5841
c 58 5854
t 58 5867
t 51 5879
c 51 5891
t 58 5902
t 58 5915
t 58 5927
t 58 5938
t 58 5952
c 41 5963
t 41 5975
t 41 5986
t 31 5998
t 16 6010
t 31 6022
t 51 6035
t 32 6047
a 25 6058
t 41 6069
t 45 6081
t 46 6095
g 20 6106
c 12 6118
t 20 6130
t 41 6143
a 35 6154
t 36 6164
a 28 6176
a 34 6187
c 36 6201
c 27 6213
a 26 6223
t 20 6237
t 28 6249
a 26 6262
g 20 6272
a 26 6285
t 21 6297
a 22 6307
t 16 6321
a 25 6333
t 8 6343
a 7 6356
a 6 6367
a 14 6378
t 6 6393
a 16 6406
t 19 6417
c 17 6430
t 32 6442
a 38 6455
a 30 6467
t 36 6478
t 36 6492
t 27 6503
c 20 6516
t 20 6526
t 26 6540
t 36 6552
c 34 6563
t 29 6576
t 29 6589
t 34 6599
c 28 6612
a 22 6623
t 28 6636
c 36 6648
a 38 6659
t 36 6671
g 18 6683
c 15 6695
a 26 6706
a 28 6719
t 28 6732
t 27 6742
t 29 6757
c 16 6770
c 8 6784
g 8 6793
a 10 6807
t 10 6818
c 21 6831
t 11 6841
t 21 6854
c 19 6866
a 17 6876
a 12 6887
t 14 6899
a 21 6912
t 24 6923
t 25 6936
t 26 6948
t 19 6961
t 16 6973
a 8 6986
c 7 6998
c 20 7008
g 12 7021
a 12 7034
t 8 7046
a 13 7057
t 11 7070
c 18 7085
t 26 7095
a 28 7107
a 20 7121
a 14 7128
n 2 7142
c 19 7154
t 19 7165
t 24 7178
t 19 7191
g 7 7203
t 7 7214
a 7 7228
c 15 7240
a 25 7253
a 25 7264
t 16 7275
c 16 7287
a 6 7304
a 8 7318
a 16 7326
c 15 7338
t 20 7349
c 26 7362
t 16 7375
t 26 7385
t 21 7398
c 21 7411
c 20 7423
a 13 7434
t 13 7445
t 8 7457
t 13 7470
c 16 7483
c 15 7494
a 9 7506
a 6 7517
t 9 7530
t 15 7543
c 21 7555
t 16 7567
c 15 7582
t 7 7596
c 7 7609
t 10 7627
a 20 7639
t 20 7653
c 18 7664
t 17 7674
t 26 7686
t 16 7699
a 8 7711
a 26 7725
a 22 7736
t 15 7747
a 17 7759
a 26 7768
t 27 7781
t 28 7794
t 21 7804
a 11 7816
t 6 7828
n 2 7839
t 8 7852
t 15 7866
t 26 7877
t 21 7891
t 15 7904
c 16 7918
t 14 7928
c 12 7939
a 12 7950
a 26 7962
a 16 7973
t 6 7985
a 14 7998
a 27 8015
a 23 8026
a 15 8037
t 8 8046
a 8 8057
t 8 8071
c 7 8082
t 7 8095
t 21 8106
c 12 8117
g 8 8130
t 12 8143
g 11 8156
g 14 8166
c 17 8182
t 15 8193
t 15 8203
a 16 8214
c 16 8226
t 9 8242
t 8 8255
a 17 8269
a 20 8278
c 16 8291
g 10 8300
a 16 8314
a 14 8324
a 14 8337
t 15 8349
a 17 8360
a 22 8373
g 21 8391
a 8 8402
g 8 8413
a 6 8422
t 8 8437
g 7 8449
t 6 8456
g 6 8471
a 6 8493
t 16 8505
c 10 8522
t 10 8532
t 15 8545
a 17 8560
a 11 8572
a 10 8582
g 9 8597
c 10 8610
c 12 8623
c 15 8634
g 6 8645
c 6 8670
c 21 8681
c 14 8692
t 22 8708
c 16 8721
t 21 8733
t 16 8748
t 17 8762
t 8 8773
g 8 8789
c 9 8799
a 16 8809
a 9 8829
t 12 8839
c 21 8852
a 19 8863
c 21 8875
c 11 8886
a 11 8902
END_DNA

END_SEQUENCE
