# Supplementary material for: Polymorphisms in Pfkelch13 domains before and after the introduction of artemisinin-based combination therapy in Southwest Nigeria
Source: PLoS One. 2025 Mar 31;20(3):e0316479. doi: 10.1371/journal.pone.0316479 (PMC11957316; doi:10.1371/journal.pone.0316479)
Supplement: Supporting information 2 — (ZIP) [file pone.0316479.s002.zip › 028KNIFW_PREMIX_Plate_CORKELCH_E10.phd.1]

BEGIN_SEQUENCE 028KNIFW_PREMIX_E10_1660755821708.ab1

BEGIN_COMMENT

CHROMAT_FILE: 028KNIFW_PREMIX_E10_1660755821708.ab1
ABI_THUMBPRINT: 
BASECALLER_VERSION: KB 1.4.2.4
BASECALLER_NAME: ABI basecaller
QUALITY_LEVELS: 50
TIME: Wed Aug 17 13:12:29 2022
TRACE_ARRAY_MIN_INDEX: 
TRACE_ARRAY_MAX_INDEX: 
TRIM: 2 819
CHEM: 
DYE: 

END_COMMENT

BEGIN_DNA
a 16 3
c 7 14
a 16 24
a 20 36
a 7 48
t 7 60
a 9 71
a 8 81
a 8 92
t 9 103
a 15 115
n 2 128
t 16 139
t 21 154
t 35 166
a 28 171
c 28 180
a 21 193
t 28 205
t 49 219
c 51 232
c 51 244
a 28 257
t 46 269
t 58 282
a 28 293
g 61 305
t 51 317
a 28 328
t 31 338
t 58 351
t 58 363
t 58 375
g 58 388
t 61 399
a 61 410
t 58 420
a 58 431
g 61 443
g 61 457
t 61 469
g 61 481
g 46 494
a 46 507
t 31 516
t 51 528
t 58 540
g 46 552
a 46 565
t 46 574
g 61 587
g 61 601
t 61 612
g 61 624
t 61 635
a 58 646
g 58 657
a 58 669
a 61 680
t 58 689
a 46 700
t 46 709
t 58 723
t 61 735
a 61 745
a 61 756
a 61 767
t 61 778
t 61 791
c 61 802
g 58 815
a 58 828
t 58 838
g 61 850
g 58 864
a 58 877
a 58 888
t 58 897
t 58 909
a 58 920
t 58 931
t 58 944
a 58 955
g 58 967
a 58 980
t 58 991
a 58 1003
t 58 1013
t 61 1026
a 61 1037
g 61 1050
t 58 1063
c 61 1075
a 61 1086
a 61 1097
c 61 1108
a 61 1119
a 61 1131
t 61 1143
g 61 1155
c 61 1168
t 61 1181
g 61 1194
g 61 1208
c 61 1220
g 58 1232
t 58 1245
a 61 1256
t 58 1267
g 61 1279
t 61 1292
g 61 1304
t 58 1317
a 58 1328
c 61 1338
a 58 1350
c 58 1361
c 61 1373
t 61 1387
a 61 1398
t 58 1411
g 58 1423
t 58 1436
c 61 1448
t 61 1461
a 61 1472
c 61 1483
c 61 1495
a 61 1505
a 61 1517
a 61 1529
a 61 1540
a 61 1552
a 61 1564
g 58 1575
c 58 1587
t 61 1599
t 61 1612
a 58 1623
t 58 1635
t 61 1647
t 61 1660
t 58 1672
g 58 1685
g 58 1698
a 61 1710
a 61 1721
g 61 1733
t 61 1745
g 58 1757
c 58 1768
t 61 1781
g 58 1793
t 61 1806
a 61 1817
t 61 1828
t 61 1841
g 58 1853
a 58 1865
a 61 1877
t 61 1888
a 61 1899
a 61 1911
t 61 1922
t 61 1935
t 61 1947
c 61 1959
t 58 1972
t 58 1984
a 61 1995
t 61 2007
a 58 2018
c 58 2029
g 61 2042
t 61 2055
t 61 2068
t 61 2080
t 61 2092
t 61 2105
g 61 2117
g 61 2130
t 61 2141
g 58 2154
g 58 2166
t 61 2178
a 61 2189
a 61 2200
t 61 2211
a 61 2223
a 58 2235
c 58 2246
t 61 2259
a 61 2270
t 58 2283
g 58 2295
a 58 2308
t 58 2319
t 58 2332
a 61 2343
t 61 2355
a 61 2366
a 61 2378
g 61 2390
g 61 2404
c 61 2415
t 61 2428
t 61 2440
t 61 2453
a 61 2464
t 61 2475
t 61 2488
t 61 2500
g 61 2513
a 61 2525
a 61 2536
a 58 2548
c 58 2559
t 61 2571
g 61 2583
a 61 2597
g 61 2608
g 61 2621
t 61 2633
g 61 2645
t 61 2657
a 61 2668
t 58 2679
g 58 2692
a 58 2704
t 58 2716
c 61 2728
g 61 2741
t 61 2753
t 61 2766
t 61 2778
a 61 2789
a 61 2800
g 61 2812
a 61 2825
g 58 2837
a 58 2849
t 58 2860
g 58 2872
t 61 2884
a 58 2895
t 58 2907
g 61 2920
g 61 2933
t 61 2944
a 58 2956
t 58 2967
g 61 2980
t 61 2992
t 61 3005
t 61 3017
c 61 3029
a 58 3039
a 58 3051
g 58 3063
t 61 3075
a 61 3087
a 61 3099
t 61 3110
t 61 3122
t 61 3135
a 61 3146
a 61 3157
a 61 3169
t 61 3181
a 61 3192
t 61 3204
a 61 3216
c 61 3227
c 61 3240
t 61 3253
a 61 3264
g 61 3277
a 61 3290
a 61 3302
g 61 3314
a 61 3326
a 61 3337
a 61 3349
t 61 3360
a 61 3371
a 58 3383
t 58 3395
t 58 3407
g 58 3420
t 58 3432
g 58 3445
g 58 3458
t 58 3470
g 58 3482
t 61 3494
t 61 3506
a 58 3517
c 58 3528
g 61 3541
t 61 3553
c 61 3565
a 61 3576
a 61 3588
a 61 3600
t 61 3612
g 61 3624
g 61 3637
t 61 3649
a 61 3660
g 61 3673
a 61 3685
a 61 3697
t 61 3708
t 61 3720
t 61 3732
a 58 3743
t 58 3755
t 61 3767
g 61 3780
t 61 3792
a 61 3803
t 61 3815
t 61 3827
g 61 3840
g 61 3852
g 61 3865
g 61 3877
g 58 3889
a 58 3902
t 61 3913
a 61 3925
t 58 3936
g 58 3949
a 58 3961
t 58 3973
g 61 3986
g 61 3999
c 61 4010
t 61 4023
c 61 4035
t 61 4048
t 61 4060
c 58 4072
t 58 4084
a 58 4095
t 58 4107
t 58 4119
a 61 4130
t 61 4142
a 61 4153
c 61 4165
c 61 4178
g 61 4190
a 61 4203
a 61 4215
t 61 4227
g 58 4239
t 58 4251
a 58 4263
g 61 4275
a 61 4288
a 61 4299
g 61 4312
c 61 4323
a 61 4335
t 61 4347
a 61 4359
t 61 4370
g 61 4383
a 61 4396
t 58 4408
c 58 4420
a 58 4432
t 61 4444
c 61 4456
g 61 4469
t 61 4482
a 61 4494
t 61 4506
g 61 4518
a 61 4531
a 61 4542
a 61 4554
g 61 4566
c 61 4578
a 61 4590
t 61 4601
g 61 4613
g 61 4626
g 61 4639
t 61 4651
a 61 4663
g 61 4675
a 61 4688
g 61 4700
g 61 4712
t 61 4724
g 61 4736
g 61 4749
c 61 4760
a 61 4772
c 58 4783
c 61 4796
t 61 4809
t 61 4821
t 61 4834
g 58 4845
a 58 4858
a 61 4869
t 61 4881
a 58 4893
c 58 4904
c 61 4916
c 61 4928
c 58 4940
t 58 4953
a 58 4965
g 58 4977
a 58 4989
t 61 5001
c 61 5013
a 61 5024
t 61 5036
c 61 5048
a 61 5059
g 61 5072
c 61 5084
t 61 5097
a 61 5108
t 61 5120
g 61 5132
t 61 5145
g 61 5157
t 61 5169
g 61 5181
t 61 5194
t 61 5206
g 61 5218
c 61 5230
t 61 5242
t 61 5254
t 61 5267
t 61 5279
g 61 5291
a 61 5303
t 61 5314
a 61 5325
a 61 5337
t 61 5349
a 61 5360
a 61 5372
a 61 5384
a 61 5396
t 61 5408
t 61 5420
t 61 5432
a 61 5444
t 61 5455
g 61 5468
t 61 5480
c 61 5492
a 58 5504
t 61 5516
t 61 5528
g 61 5540
g 61 5554
t 61 5566
g 61 5578
g 61 5591
a 61 5603
a 58 5614
c 58 5626
t 58 5638
a 61 5650
a 61 5662
t 61 5674
g 61 5686
g 61 5699
t 61 5711
g 61 5724
a 61 5736
g 61 5748
a 61 5761
g 58 5773
a 58 5785
t 61 5796
t 61 5808
a 61 5820
a 61 5831
a 61 5843
t 61 5855
t 61 5867
c 61 5879
t 61 5892
a 61 5904
t 61 5916
t 61 5928
g 61 5940
a 61 5953
a 61 5965
g 61 5977
t 61 5989
a 61 6000
t 61 6011
a 61 6023
t 61 6035
g 61 6048
a 61 6060
a 61 6072
g 58 6085
a 58 6097
a 61 6109
a 61 6121
a 61 6132
a 61 6144
a 61 6156
t 61 6167
g 58 6180
a 58 6192
a 61 6204
t 61 6216
a 61 6227
a 61 6239
a 61 6251
t 61 6263
g 61 6276
g 61 6289
g 61 6301
a 61 6314
a 61 6326
c 61 6337
a 61 6349
a 58 6361
t 61 6373
t 61 6385
t 61 6397
c 61 6410
c 61 6421
a 61 6433
t 61 6445
a 61 6457
t 61 6469
g 61 6481
c 61 6493
c 61 6506
t 61 6518
t 61 6530
a 58 6542
t 58 6554
t 58 6566
a 61 6578
g 61 6590
a 61 6602
a 61 6613
g 61 6626
c 58 6638
t 58 6650
a 58 6662
g 61 6674
a 61 6687
a 61 6698
g 61 6710
t 61 6723
t 61 6734
c 58 6746
a 58 6758
g 61 6770
g 58 6782
a 58 6795
g 58 6807
c 58 6819
a 58 6831
g 61 6843
c 61 6855
t 61 6868
t 61 6880
t 58 6892
t 58 6904
a 61 6916
a 61 6927
t 61 6939
t 61 6951
a 61 6962
c 61 6974
c 61 6986
t 61 6999
t 61 7011
a 61 7023
a 61 7034
t 61 7046
c 61 7058
a 61 7069
a 61 7081
a 61 7092
t 61 7104
a 61 7116
t 61 7127
a 58 7139
t 58 7151
g 61 7164
t 61 7175
t 61 7187
g 61 7200
t 61 7212
t 61 7225
g 61 7237
g 58 7250
a 58 7262
g 58 7273
g 58 7286
t 58 7298
a 58 7310
t 58 7321
t 61 7334
g 61 7346
a 61 7359
t 61 7371
a 61 7382
a 61 7395
t 61 7406
g 61 7419
a 61 7431
a 61 7443
c 61 7455
a 61 7467
t 58 7478
a 58 7490
a 58 7502
c 58 7514
a 58 7526
t 61 7539
a 61 7551
t 61 7563
t 61 7576
a 61 7588
g 61 7601
a 61 7614
t 61 7626
t 61 7639
c 61 7651
c 61 7663
g 61 7676
t 61 7688
t 61 7701
g 61 7712
a 61 7725
a 61 7737
c 61 7749
a 61 7761
a 61 7773
t 61 7785
a 61 7797
t 61 7809
c 61 7822
a 61 7833
a 61 7845
c 58 7858
c 58 7870
a 58 7882
t 61 7894
t 61 7907
t 61 7919
a 61 7931
a 61 7944
t 61 7956
a 61 7968
a 61 7980
a 61 7993
a 61 8006
g 61 8018
a 61 8031
t 61 8042
g 61 8055
g 61 8067
c 61 8079
a 61 8091
a 58 8103
t 58 8115
t 61 8128
t 61 8140
c 61 8152
t 61 8164
a 61 8176
a 61 8189
a 61 8201
t 61 8213
g 61 8226
g 61 8238
t 61 8250
g 61 8262
t 61 8274
a 58 8286
c 58 8298
c 58 8310
a 58 8322
g 61 8335
a 58 8348
g 58 8360
a 58 8373
a 61 8386
a 61 8398
a 61 8410
a 61 8423
a 58 8435
a 28 8447
t 58 8458
g 61 8471
a 58 8484
a 58 8496
t 58 8508
t 61 8520
t 61 8533
t 61 8545
g 61 8558
g 61 8571
a 61 8583
g 61 8595
c 61 8607
t 61 8619
g 61 8631
c 61 8643
c 61 8655
a 61 8667
c 61 8678
a 58 8690
t 61 8702
t 61 8714
g 61 8726
t 58 8739
c 58 8751
a 58 8763
g 58 8775
a 58 8788
t 61 8800
t 61 8812
c 61 8824
t 61 8836
t 58 8848
a 61 8860
t 61 8872
a 61 8884
t 58 8895
a 58 8907
a 58 8919
t 58 8931
t 61 8943
a 61 8955
c 61 8968
a 61 8979
g 58 8992
g 58 9005
a 58 9018
g 58 9030
g 61 9043
a 61 9056
g 61 9068
a 61 9080
a 61 9093
a 61 9104
a 61 9117
t 61 9129
g 61 9141
g 61 9154
c 61 9166
g 61 9179
a 61 9192
a 61 9204
g 61 9216
t 61 9228
t 61 9240
c 61 9252
t 61 9264
a 61 9276
a 61 9288
a 61 9300
t 61 9311
t 61 9323
c 61 9336
a 61 9347
t 61 9359
g 61 9371
t 61 9383
c 61 9395
a 61 9406
t 61 9418
t 61 9430
t 61 9442
c 61 9454
t 61 9466
t 61 9478
t 61 9490
t 51 9502
c 51 9513
a 51 9524
c 61 9535
c 58 9547
a 51 9558
g 51 9570
a 51 9582
t 61 9593
a 61 9605
c 61 9617
a 61 9628
a 55 9639
a 53 9651
t 52 9662
g 49 9674
a 44 9687
t 42 9702
g 36 9714
c 9 9726
c 9 9738
a 9 9750
a 7 9762
c 7 9776
n 2 9787
n 2 9799
n 2 9812
n 2 9825
n 2 9836
n 2 9850
n 2 9860
n 2 9872
END_DNA

END_SEQUENCE
