# Supplementary material for: Polymorphisms in Pfkelch13 domains before and after the introduction of artemisinin-based combination therapy in Southwest Nigeria
Source: PLoS One. 2025 Mar 31;20(3):e0316479. doi: 10.1371/journal.pone.0316479 (PMC11957316; doi:10.1371/journal.pone.0316479)
Supplement: Supporting information 2 — (ZIP) [file pone.0316479.s002.zip › 029KN1R_PREMIX_Plate_KELCH1_C01.phd.1]

BEGIN_SEQUENCE 029KN1R_PREMIX_C01_1660754297123.ab1

BEGIN_COMMENT

CHROMAT_FILE: 029KN1R_PREMIX_C01_1660754297123.ab1
ABI_THUMBPRINT: 
BASECALLER_VERSION: KB 1.4.2.4
BASECALLER_NAME: ABI basecaller
QUALITY_LEVELS: 50
TIME: Wed Aug 17 12:48:24 2022
TRACE_ARRAY_MIN_INDEX: 
TRACE_ARRAY_MAX_INDEX: 
TRIM: 2 815
CHEM: 
DYE: 

END_COMMENT

BEGIN_DNA
a 16 2
c 7 16
c 8 28
c 9 42
c 7 54
g 8 66
g 13 79
a 13 92
a 25 104
a 17 115
g 24 128
a 8 140
c 8 150
t 16 162
g 41 172
a 22 186
a 39 197
t 25 209
t 47 219
t 48 229
a 27 239
g 27 250
a 20 263
a 40 272
c 52 285
t 50 295
t 57 308
c 41 320
g 41 330
c 41 343
c 58 355
a 46 364
t 31 376
t 61 389
t 61 402
t 58 414
c 58 426
t 61 437
c 61 449
c 61 460
t 61 472
c 61 483
c 61 495
t 58 506
g 58 518
t 46 531
a 61 542
a 58 552
t 58 562
t 58 574
a 61 585
t 61 595
a 61 606
t 61 616
a 61 628
a 58 639
g 58 651
a 46 664
a 58 676
t 58 686
c 61 698
t 58 710
g 46 722
a 46 736
c 58 747
a 51 757
a 58 768
t 58 779
g 58 791
t 51 804
g 51 816
g 51 830
c 58 843
a 51 854
g 58 865
c 61 878
t 58 891
c 58 903
c 61 915
a 58 925
a 61 936
a 61 947
a 61 959
t 58 970
t 58 982
c 58 994
a 58 1005
t 61 1016
t 61 1030
t 61 1043
t 61 1055
t 61 1068
t 61 1080
t 61 1093
c 61 1105
t 61 1117
c 58 1129
t 58 1141
g 58 1153
g 58 1167
t 58 1179
a 61 1191
c 61 1201
a 58 1212
c 58 1223
c 58 1235
a 58 1246
t 61 1259
t 61 1273
t 61 1286
a 58 1298
g 58 1310
a 58 1323
a 61 1335
a 61 1347
t 61 1357
t 61 1369
g 61 1382
c 58 1395
c 58 1407
a 58 1418
t 61 1430
c 61 1443
t 61 1456
t 61 1469
t 58 1482
t 58 1494
a 58 1505
t 58 1516
t 58 1529
a 58 1540
a 61 1551
a 58 1563
t 58 1575
g 58 1587
g 58 1601
t 61 1614
t 61 1626
g 58 1638
a 58 1652
t 61 1663
a 58 1675
t 58 1686
t 61 1699
g 61 1711
t 61 1724
t 58 1737
c 58 1750
a 58 1760
a 61 1771
c 61 1784
g 58 1795
g 58 1809
a 58 1823
a 61 1835
t 61 1846
c 58 1858
t 58 1871
a 61 1882
a 61 1894
t 61 1906
a 58 1918
t 61 1930
g 61 1942
t 61 1955
t 61 1968
a 61 1979
t 61 1991
g 61 2004
t 61 2017
t 58 2029
c 61 2042
a 58 2052
t 58 2064
t 58 2077
a 58 2089
t 58 2101
c 58 2113
a 58 2124
a 58 2136
t 61 2148
a 61 2160
c 61 2172
c 61 2185
t 61 2197
c 58 2210
c 61 2223
a 58 2233
a 58 2245
c 58 2257
a 58 2268
a 58 2280
c 58 2292
a 61 2303
t 61 2315
a 61 2327
t 61 2339
a 61 2351
t 61 2363
t 61 2376
t 61 2389
g 58 2402
a 58 2415
t 58 2426
t 58 2439
a 61 2450
a 61 2462
g 61 2474
g 61 2487
t 61 2499
a 61 2511
a 58 2522
t 58 2534
t 58 2546
a 61 2558
a 61 2570
a 61 2582
a 61 2594
g 61 2606
c 61 2618
t 61 2630
g 61 2643
c 61 2656
t 61 2668
c 61 2680
c 61 2692
t 61 2705
g 61 2716
a 61 2730
a 61 2741
c 58 2753
t 58 2765
t 61 2777
c 61 2789
t 61 2802
a 58 2813
g 61 2825
c 61 2838
t 61 2850
t 61 2862
c 61 2874
t 61 2886
a 61 2897
a 61 2909
t 61 2920
a 61 2932
a 61 2944
g 61 2956
g 61 2969
c 58 2981
a 58 2992
t 61 3003
a 58 3015
t 58 3027
g 61 3039
g 61 3053
a 61 3066
a 61 3077
a 61 3089
t 61 3100
t 61 3112
g 61 3125
t 61 3137
t 61 3149
c 61 3162
c 58 3173
c 58 3185
a 58 3196
t 61 3208
t 61 3221
t 61 3233
a 58 3244
t 58 3256
t 58 3268
c 61 3281
a 58 3291
t 58 3303
t 61 3315
t 61 3328
t 61 3340
t 61 3352
t 61 3364
c 61 3376
t 61 3388
t 58 3400
c 58 3412
a 58 3423
t 61 3434
a 61 3445
t 61 3457
a 61 3469
c 61 3481
t 61 3493
t 58 3505
c 58 3518
a 58 3529
a 61 3540
t 61 3552
a 61 3564
g 61 3576
a 58 3589
a 61 3601
t 61 3612
t 61 3624
t 61 3636
a 61 3648
a 58 3660
t 61 3671
c 61 3684
t 61 3697
c 61 3709
t 61 3721
c 61 3734
a 61 3745
c 61 3756
c 61 3768
a 58 3779
t 58 3791
t 58 3804
a 58 3816
g 61 3828
t 61 3841
t 58 3853
c 58 3865
c 61 3877
a 61 3888
c 61 3899
c 61 3912
a 61 3923
a 61 3934
t 61 3947
g 61 3959
a 58 3972
c 61 3984
a 61 3995
t 61 4006
a 61 4018
a 61 4030
a 61 4043
t 61 4054
t 61 4067
t 58 4079
t 58 4091
a 61 4103
t 61 4114
t 61 4127
a 58 4138
t 58 4150
c 58 4163
a 61 4174
a 61 4185
a 61 4197
a 61 4210
g 58 4222
c 58 4234
a 61 4245
a 61 4257
c 61 4269
a 61 4280
c 58 4292
a 58 4304
c 58 4316
a 58 4328
t 61 4340
a 58 4352
g 58 4364
c 58 4378
t 61 4390
g 61 4403
a 61 4416
t 61 4427
g 58 4439
a 58 4452
t 58 4464
c 61 4476
t 61 4488
a 61 4500
g 61 4512
g 61 4525
g 58 4538
g 58 4550
t 61 4562
a 61 4574
t 58 4585
t 58 4597
c 58 4609
a 61 4620
a 61 4632
a 61 4644
g 58 4656
g 58 4668
t 58 4680
g 61 4692
c 58 4704
c 61 4716
a 61 4727
c 61 4739
c 61 4752
t 61 4764
c 61 4776
t 61 4789
a 61 4800
c 61 4812
c 61 4824
c 61 4836
a 61 4847
t 61 4858
g 61 4870
c 61 4883
t 61 4895
t 61 4907
t 61 4919
c 61 4932
a 61 4942
t 61 4954
a 61 4965
c 58 4977
g 58 4989
a 58 5001
t 58 5013
g 58 5025
a 58 5038
t 58 5049
c 58 5061
a 61 5072
t 61 5084
a 61 5096
t 61 5107
g 61 5120
c 61 5133
t 61 5145
t 61 5157
c 61 5169
t 61 5181
a 61 5193
c 61 5204
a 58 5215
t 58 5227
t 58 5239
c 58 5252
g 58 5264
g 61 5277
t 61 5289
a 61 5300
t 61 5311
a 61 5323
a 61 5335
t 61 5346
a 61 5358
g 61 5370
a 58 5383
a 58 5395
g 58 5407
a 61 5419
g 61 5431
c 61 5443
c 61 5455
a 58 5466
t 58 5478
c 58 5491
a 61 5502
t 61 5513
a 61 5525
t 61 5537
c 61 5550
c 61 5562
c 61 5574
c 61 5586
c 61 5598
a 61 5609
a 61 5620
t 61 5632
a 61 5644
c 61 5656
a 61 5667
a 61 5679
t 61 5690
a 61 5702
a 61 5714
a 58 5726
t 58 5738
t 61 5750
c 61 5763
t 61 5775
a 61 5786
c 61 5798
c 61 5810
a 61 5821
t 61 5833
t 61 5846
t 61 5858
g 61 5870
a 61 5883
c 61 5895
g 61 5906
t 61 5918
a 61 5930
a 61 5942
c 61 5954
a 61 5965
c 61 5977
c 58 5989
a 58 6000
c 58 6012
a 61 6024
a 61 6035
t 61 6047
t 61 6060
a 61 6071
t 61 6083
t 61 6096
t 61 6108
c 61 6120
t 61 6132
t 61 6144
c 61 6157
t 61 6168
a 61 6180
g 61 6192
g 61 6204
t 61 6216
a 61 6227
t 61 6238
a 61 6250
t 61 6261
t 61 6274
t 61 6286
a 61 6297
a 61 6309
a 61 6321
t 61 6333
t 61 6345
a 61 6357
c 61 6369
t 61 6381
t 61 6393
g 58 6405
a 58 6418
a 61 6430
a 61 6442
c 61 6454
a 61 6465
t 61 6476
a 61 6488
c 61 6500
c 61 6512
a 61 6524
t 61 6536
a 58 6548
c 58 6560
a 58 6571
t 61 6583
c 61 6596
t 61 6608
c 61 6621
t 61 6633
t 61 6645
a 61 6657
a 61 6669
a 61 6680
c 61 6693
g 61 6704
a 61 6716
t 61 6728
c 61 6741
a 61 6752
t 58 6763
a 58 6775
c 58 6787
a 58 6799
c 61 6811
c 61 6823
t 58 6836
c 58 6849
a 58 6860
g 61 6872
t 61 6884
t 61 6896
t 61 6908
c 61 6920
a 61 6932
a 61 6943
a 61 6954
t 61 6966
a 61 6978
a 58 6990
a 61 7002
g 61 7014
c 61 7027
c 61 7039
t 61 7051
t 61 7063
a 61 7075
t 61 7086
a 61 7098
a 61 7109
t 61 7121
c 61 7134
a 61 7145
t 61 7157
a 61 7169
g 61 7181
t 61 7194
t 61 7206
a 58 7218
t 58 7229
t 61 7241
a 61 7253
c 61 7265
c 58 7278
a 58 7289
c 61 7301
c 61 7314
a 61 7325
a 61 7338
a 61 7350
a 61 7363
a 61 7376
c 61 7388
g 61 7399
t 61 7412
a 61 7424
t 61 7436
a 61 7448
a 51 7461
g 51 7473
a 51 7486
a 58 7499
a 58 7511
t 61 7523
t 61 7535
a 61 7547
t 61 7558
t 58 7571
c 58 7584
a 58 7595
a 61 7607
t 61 7619
a 58 7631
c 58 7644
a 58 7656
g 58 7668
c 58 7681
a 58 7693
c 61 7705
t 61 7717
t 61 7730
c 58 7742
c 61 7754
a 61 7765
a 61 7777
a 61 7790
a 61 7802
t 61 7814
a 61 7826
a 61 7838
g 61 7851
c 61 7863
t 61 7875
t 61 7887
t 61 7900
t 61 7912
t 61 7924
t 61 7936
g 58 7948
g 58 7960
t 61 7972
a 61 7984
g 61 7995
a 58 8008
c 61 8020
a 61 8032
t 61 8044
a 61 8056
g 61 8068
g 61 8081
t 61 8094
g 61 8105
t 61 8118
a 61 8130
c 61 8142
a 61 8153
c 61 8165
a 58 8177
t 61 8189
a 61 8201
c 61 8214
g 61 8225
c 58 8239
c 58 8252
a 58 8263
g 58 8275
c 58 8288
a 61 8300
t 61 8311
t 61 8324
g 61 8336
t 61 8348
t 61 8360
g 61 8372
a 58 8386
c 61 8397
t 58 8409
a 58 8421
a 58 8433
t 61 8445
a 61 8457
t 61 8469
c 61 8482
t 61 8494
a 61 8505
a 61 8518
t 61 8530
a 58 8542
a 58 8554
t 58 8566
t 61 8578
c 58 8591
c 61 8603
a 58 8614
t 58 8626
c 58 8639
g 58 8650
a 58 8664
a 58 8676
t 58 8688
t 58 8700
t 58 8712
a 61 8723
a 61 8735
a 61 8748
t 61 8759
a 58 8772
t 58 8783
t 61 8796
c 61 8808
t 61 8820
a 61 8832
c 61 8844
a 58 8855
c 58 8868
c 58 8880
a 58 8891
t 58 8904
c 58 8916
a 58 8927
a 58 8940
a 58 8952
t 58 8964
c 58 8976
c 61 8989
a 61 9000
c 61 9012
c 61 9024
t 61 9036
a 61 9048
t 61 9060
a 61 9072
c 61 9084
a 61 9095
a 61 9106
a 61 9118
a 61 9131
t 61 9142
a 61 9154
c 61 9166
t 61 9177
a 61 9189
a 61 9202
t 61 9213
g 61 9226
g 61 9239
g 61 9251
a 58 9264
a 58 9276
t 58 9287
g 61 9299
g 61 9311
t 61 9323
a 61 9335
a 61 9346
a 61 9358
a 61 9369
a 61 9381
t 61 9392
t 61 9403
t 61 9415
a 61 9427
a 61 9438
t 61 9449
a 61 9461
c 61 9473
c 61 9485
a 61 9495
t 61 9507
a 61 9519
a 61 9531
a 61 9542
a 55 9554
t 54 9564
t 52 9576
c 51 9588
t 51 9597
g 36 9609
c 35 9618
t 20 9626
t 6 9640
t 10 9655
t 14 9666
t 9 9677
a 8 9689
a 7 9703
a 6 9715
a 8 9730
a 11 9743
a 13 9755
a 10 9767
g 11 9770
g 12 9779
g 17 9792
a 7 9805
a 16 9817
a 19 9831
a 13 9843
c 7 9858
a 7 9869
END_DNA

END_SEQUENCE
