# Supplementary material for: Polymorphisms in Pfkelch13 domains before and after the introduction of artemisinin-based combination therapy in Southwest Nigeria
Source: PLoS One. 2025 Mar 31;20(3):e0316479. doi: 10.1371/journal.pone.0316479 (PMC11957316; doi:10.1371/journal.pone.0316479)
Supplement: Supporting information 2 — (ZIP) [file pone.0316479.s002.zip › 029KN2F_PREMIX_Plate_KELCH1_H01.phd.1]

BEGIN_SEQUENCE 029KN2F_PREMIX_H01_1660754285467.ab1

BEGIN_COMMENT

CHROMAT_FILE: 029KN2F_PREMIX_H01_1660754285467.ab1
ABI_THUMBPRINT: 
BASECALLER_VERSION: KB 1.4.2.4
BASECALLER_NAME: ABI basecaller
QUALITY_LEVELS: 50
TIME: Wed Aug 17 12:48:23 2022
TRACE_ARRAY_MIN_INDEX: 
TRACE_ARRAY_MAX_INDEX: 
TRIM: 12 1131
CHEM: 
DYE: 

END_COMMENT

BEGIN_DNA
c 7 4
c 16 15
c 16 26
c 7 38
c 8 49
c 8 62
g 7 75
t 7 86
t 7 97
t 17 109
t 17 121
t 15 133
g 17 143
g 22 149
a 18 155
a 15 161
t 9 167
t 7 173
c 20 181
t 30 192
a 15 201
a 13 207
c 10 216
g 19 219
t 21 227
a 27 238
g 21 242
g 17 250
t 30 264
g 35 275
a 35 288
t 36 298
a 31 311
a 51 322
a 52 334
a 58 346
t 58 358
g 58 371
a 58 384
g 58 396
a 58 410
a 58 420
a 58 430
a 28 441
c 46 451
g 51 464
g 46 477
a 41 491
a 41 502
a 41 514
a 58 523
t 51 533
a 58 544
a 58 556
t 58 566
a 51 579
g 58 591
t 51 604
t 58 617
t 58 630
c 61 641
c 61 653
t 61 665
t 61 678
t 58 691
t 38 703
a 38 714
a 36 729
a 33 735
t 58 744
a 58 755
a 58 767
t 58 778
a 58 790
g 58 802
t 61 815
a 61 827
g 61 838
t 58 851
t 51 864
a 58 875
t 46 886
g 58 899
g 46 913
a 51 927
a 51 938
a 58 950
t 58 960
g 61 972
t 58 984
t 58 998
a 61 1009
a 58 1021
a 51 1032
g 46 1043
a 46 1057
t 58 1068
a 58 1080
g 58 1092
c 58 1105
c 61 1118
t 58 1131
a 51 1143
t 51 1155
t 51 1168
a 46 1179
g 51 1192
a 51 1206
a 58 1217
t 51 1228
c 51 1241
c 58 1253
a 41 1263
t 58 1276
t 46 1289
g 51 1302
a 51 1317
t 61 1327
a 58 1340
t 58 1351
g 58 1363
a 58 1377
g 61 1389
t 61 1402
g 61 1415
t 58 1427
a 58 1439
t 58 1450
t 61 1463
a 58 1475
g 58 1488
a 58 1501
t 58 1513
t 61 1526
c 61 1538
g 61 1551
a 61 1564
a 61 1576
c 61 1587
t 61 1600
t 61 1613
t 58 1626
g 58 1637
a 58 1652
t 61 1663
a 61 1675
g 61 1687
t 58 1700
a 61 1711
a 61 1723
a 61 1735
a 61 1747
a 61 1759
a 58 1770
g 58 1782
a 58 1795
t 58 1806
t 61 1818
t 61 1831
t 61 1844
t 58 1856
t 58 1869
a 58 1880
c 58 1892
c 58 1904
a 58 1915
a 58 1927
g 58 1939
t 58 1953
a 61 1964
a 61 1977
t 61 1988
t 61 2001
t 61 2014
a 61 2025
t 58 2037
c 58 2050
a 61 2061
a 61 2073
g 61 2085
a 58 2099
a 58 2111
c 61 2123
a 58 2134
t 58 2146
t 61 2159
t 61 2172
a 61 2183
a 61 2195
t 61 2208
a 61 2219
a 61 2231
t 61 2243
a 61 2255
t 61 2267
g 61 2281
t 61 2293
c 61 2306
t 61 2319
a 61 2330
a 61 2342
a 61 2354
g 58 2367
a 58 2380
t 61 2391
a 61 2402
a 58 2414
t 58 2426
a 58 2438
t 58 2450
a 58 2462
g 58 2475
g 58 2488
a 61 2502
a 61 2514
a 61 2526
t 61 2537
a 61 2549
a 61 2561
a 61 2573
t 61 2584
a 58 2596
t 58 2608
t 61 2621
t 61 2634
a 61 2645
a 61 2657
a 61 2669
t 58 2681
a 58 2693
a 61 2705
a 61 2717
t 61 2729
t 61 2742
g 61 2755
t 61 2767
t 61 2780
a 61 2791
a 61 2803
a 61 2815
t 61 2827
a 61 2838
a 61 2851
a 61 2863
a 61 2875
a 61 2887
a 58 2899
a 58 2910
a 58 2922
a 28 2934
g 61 2946
a 61 2959
t 61 2969
a 58 2981
c 58 2993
t 61 3005
a 61 3017
t 61 3029
t 61 3042
a 61 3054
c 58 3067
a 58 3077
a 58 3089
a 58 3102
t 61 3114
g 61 3126
a 61 3139
a 61 3151
a 61 3163
a 61 3175
t 61 3186
a 61 3198
a 61 3210
t 61 3222
a 61 3234
a 61 3246
t 61 3258
a 61 3270
t 61 3281
t 61 3294
a 61 3306
a 61 3318
t 58 3330
c 58 3343
a 61 3354
t 61 3367
a 61 3378
a 61 3391
t 61 3403
a 61 3415
a 61 3427
t 61 3438
a 61 3450
a 61 3463
t 61 3474
a 61 3486
a 61 3499
t 61 3510
a 61 3523
a 58 3535
t 58 3546
a 58 3559
a 51 3571
t 51 3583
c 51 3596
t 58 3608
g 58 3621
a 58 3634
c 61 3646
a 58 3657
g 58 3669
c 61 3682
a 61 3694
a 61 3705
a 61 3717
t 61 3729
a 61 3741
a 61 3753
t 61 3764
a 58 3776
t 58 3788
a 61 3800
a 61 3812
c 61 3825
t 61 3837
a 61 3849
a 61 3861
t 61 3873
a 61 3885
a 61 3897
t 61 3909
c 61 3922
t 61 3934
t 61 3947
a 61 3959
t 61 3970
t 61 3983
a 61 3995
a 61 4006
t 61 4018
a 61 4030
a 61 4042
t 61 4054
a 61 4066
a 61 4078
t 61 4090
a 61 4102
t 61 4114
g 61 4127
a 61 4140
a 61 4151
t 61 4163
t 61 4176
c 61 4189
t 61 4201
c 58 4213
c 61 4225
a 58 4236
t 58 4248
c 51 4261
a 61 4273
a 61 4284
t 61 4296
t 61 4309
a 61 4321
t 61 4332
g 61 4345
a 61 4358
a 61 4370
t 61 4382
a 61 4394
c 58 4406
c 58 4418
a 58 4429
a 58 4441
c 58 4454
a 58 4466
a 61 4478
a 61 4490
a 61 4502
a 61 4515
a 61 4527
g 61 4539
a 61 4552
g 61 4564
a 58 4576
a 61 4588
t 61 4599
t 61 4612
t 61 4624
t 61 4636
t 61 4648
t 61 4661
a 61 4672
g 61 4685
a 61 4697
t 61 4708
g 58 4721
c 58 4733
a 58 4744
g 61 4757
c 58 4769
a 61 4781
a 61 4792
a 61 4804
t 61 4816
c 61 4829
t 61 4841
t 58 4853
a 61 4865
t 61 4877
a 58 4888
a 58 4900
a 51 4912
t 58 4924
g 58 4936
a 58 4949
t 58 4960
g 58 4973
a 58 4986
t 58 4997
t 61 5010
c 61 5022
t 61 5034
g 61 5047
g 58 5059
a 58 5072
t 61 5083
t 61 5095
a 61 5107
a 61 5119
a 61 5130
c 61 5143
a 61 5154
a 61 5166
t 61 5178
t 61 5190
t 58 5202
a 61 5214
a 61 5226
a 61 5238
a 61 5250
a 61 5262
a 61 5274
a 61 5285
t 61 5297
t 61 5308
t 61 5321
t 58 5333
c 61 5346
a 58 5357
a 58 5368
c 61 5381
t 61 5393
g 61 5405
t 61 5418
a 58 5430
a 58 5442
a 58 5453
t 61 5465
a 61 5477
a 61 5489
t 61 5500
g 61 5513
t 61 5525
a 61 5537
a 61 5549
a 58 5561
t 58 5573
g 58 5585
a 58 5598
t 61 5610
a 61 5622
c 61 5634
t 61 5646
t 61 5658
a 61 5670
t 61 5682
g 61 5695
a 61 5707
a 61 5719
a 61 5731
a 61 5743
g 61 5755
a 61 5768
a 61 5780
a 61 5791
a 61 5803
t 61 5814
t 61 5826
a 61 5838
t 61 5849
t 61 5862
g 61 5875
a 61 5887
a 61 5899
a 61 5911
c 61 5923
g 61 5935
g 61 5948
a 58 5961
a 58 5972
t 58 5984
t 58 5996
a 61 6008
a 61 6020
g 61 6032
t 61 6044
g 58 6056
a 58 6069
t 58 6080
g 61 6093
c 61 6105
t 61 6117
a 61 6129
g 61 6141
t 61 6154
g 61 6166
a 61 6179
t 61 6190
t 61 6202
t 61 6214
t 61 6226
g 58 6239
a 58 6251
a 61 6263
a 61 6274
a 61 6286
t 61 6297
a 58 6309
t 61 6320
g 61 6333
g 61 6346
t 61 6358
a 61 6370
g 61 6382
g 61 6395
t 61 6407
g 58 6419
a 58 6432
t 61 6443
t 61 6456
t 61 6468
a 61 6480
a 61 6491
g 58 6504
a 58 6516
a 61 6528
t 61 6539
t 61 6551
a 61 6563
c 61 6575
a 61 6586
t 61 6598
t 58 6611
t 58 6623
a 58 6635
t 61 6647
t 61 6659
a 61 6671
a 58 6683
t 58 6695
t 61 6707
g 61 6720
g 61 6733
t 61 6745
t 61 6757
a 61 6769
a 61 6781
a 61 6792
a 61 6804
a 61 6816
a 58 6828
g 61 6840
a 58 6852
c 61 6864
a 61 6875
c 61 6887
a 61 6899
a 61 6911
a 61 6923
t 61 6935
g 61 6947
a 61 6960
a 61 6972
t 61 6984
t 61 6996
t 58 7008
t 58 7020
a 61 7032
t 61 7044
t 61 7056
c 61 7069
g 61 7081
a 61 7093
g 61 7105
a 61 7118
a 61 7129
a 61 7141
a 61 7153
a 61 7164
g 61 7176
a 61 7189
t 61 7199
a 61 7211
a 61 7223
a 61 7235
t 61 7246
t 61 7259
a 61 7271
t 61 7282
t 58 7295
t 58 7307
a 61 7319
a 61 7331
a 61 7343
g 58 7355
a 61 7368
t 61 7379
a 61 7391
a 58 7403
g 58 7415
a 58 7428
a 61 7441
a 61 7454
g 61 7465
a 61 7478
a 61 7491
c 61 7503
t 61 7514
a 58 7526
g 58 7539
a 58 7552
a 58 7565
a 58 7577
t 58 7588
g 61 7600
g 61 7613
a 61 7626
a 61 7639
a 61 7651
g 61 7663
a 58 7676
g 58 7688
t 58 7700
a 58 7712
c 58 7724
g 58 7736
a 58 7749
t 58 7761
t 61 7773
g 61 7785
t 61 7798
a 61 7810
c 61 7822
a 61 7833
a 61 7845
a 61 7858
g 61 7870
a 58 7883
a 58 7896
t 58 7907
t 61 7919
a 61 7931
g 61 7944
a 61 7957
a 61 7969
a 61 7982
a 61 7994
c 61 8006
c 61 8018
g 61 8030
t 61 8043
a 61 8055
a 61 8067
a 61 8080
a 61 8092
a 61 8104
t 61 8115
a 58 8127
t 58 8139
t 61 8151
g 61 8164
a 61 8177
a 61 8189
g 61 8201
a 61 8214
a 61 8226
c 61 8239
a 58 8250
g 61 8262
a 61 8275
a 58 8287
a 61 8299
t 61 8310
t 61 8323
a 61 8335
c 61 8347
a 61 8358
t 58 8370
g 58 8382
a 58 8395
t 58 8407
g 61 8419
a 61 8432
a 58 8445
a 58 8457
g 58 8469
a 61 8482
a 58 8494
a 58 8506
g 58 8518
a 61 8530
a 61 8542
a 61 8554
t 61 8565
t 61 8577
a 61 8589
g 58 8602
a 58 8614
t 58 8626
a 58 8638
t 61 8649
t 61 8662
g 58 8674
a 58 8687
t 61 8698
a 58 8710
t 58 8721
a 58 8733
t 58 8745
c 61 8758
t 61 8770
a 61 8782
a 61 8794
t 61 8806
g 61 8818
g 61 8831
t 61 8843
t 61 8855
a 61 8867
t 61 8879
a 61 8891
a 61 8903
a 58 8915
c 61 8928
a 58 8939
a 61 8951
a 61 8963
t 61 8975
a 61 8987
a 61 8999
a 61 9012
a 61 9024
a 61 9036
a 61 9048
a 28 9060
g 58 9072
a 58 9085
a 61 9096
a 61 9109
a 61 9121
a 61 9132
g 58 9145
a 58 9157
a 58 9169
g 61 9181
a 61 9193
a 61 9205
c 61 9217
a 61 9228
t 58 9240
a 61 9252
g 61 9264
g 61 9276
a 61 9289
a 58 9302
a 58 9314
c 58 9326
g 58 9337
a 58 9350
t 58 9361
t 61 9374
t 61 9385
g 58 9397
a 58 9410
t 58 9421
g 61 9434
a 61 9446
a 61 9458
g 61 9470
a 61 9483
a 61 9495
a 61 9507
g 58 9518
a 58 9531
t 61 9542
t 61 9554
a 61 9566
a 58 9578
g 58 9590
a 58 9603
t 58 9614
t 58 9626
t 61 9638
t 61 9649
t 61 9661
a 61 9673
c 61 9684
a 61 9696
a 58 9707
g 58 9718
a 58 9731
a 58 9743
a 58 9755
t 61 9766
c 61 9779
g 58 9791
a 58 9803
t 58 9814
a 58 9826
a 61 9838
a 61 9849
a 61 9861
t 61 9872
t 61 9883
a 61 9895
a 61 9907
a 61 9919
t 61 9930
t 61 9942
a 61 9954
g 61 9967
t 61 9979
a 61 9991
t 61 10002
t 61 10013
a 61 10026
t 61 10037
a 61 10050
t 61 10061
t 61 10073
t 61 10085
a 61 10097
g 58 10110
a 58 10122
a 61 10134
a 61 10146
a 61 10158
a 61 10169
g 61 10182
a 61 10194
a 61 10205
a 61 10216
a 61 10227
a 61 10238
t 58 10250
a 58 10262
t 58 10273
t 58 10285
a 58 10297
t 58 10308
c 58 10321
a 61 10333
a 61 10343
g 61 10355
a 61 10368
a 61 10379
t 61 10391
a 58 10403
t 58 10415
a 61 10427
a 61 10439
a 61 10450
a 61 10461
a 58 10473
t 61 10485
t 61 10497
t 61 10508
t 61 10520
g 51 10533
a 51 10545
g 58 10557
a 61 10569
a 61 10580
t 61 10592
g 61 10604
a 58 10616
t 58 10627
a 61 10640
a 61 10651
a 58 10663
a 58 10675
a 61 10685
a 61 10694
a 60 10705
a 60 10717
a 58 10729
a 17 10741
t 61 10753
t 58 10765
g 58 10777
t 61 10789
t 58 10800
g 61 10812
a 61 10824
t 61 10836
g 61 10848
c 58 10860
a 61 10872
a 58 10881
a 51 10891
t 58 10903
a 58 10915
t 61 10926
t 58 10937
g 61 10949
c 61 10961
t 61 10972
a 61 10984
c 61 10995
t 61 11006
g 61 11017
a 61 11030
a 61 11040
a 58 11051
c 58 11063
t 51 11073
a 58 11085
t 51 11096
g 58 11108
a 58 11120
t 51 11131
t 51 11142
g 51 11154
a 46 11166
t 51 11176
a 58 11188
t 58 11200
t 57 11211
a 57 11223
a 47 11234
t 50 11247
g 28 11258
g 20 11268
t 27 11283
g 22 11296
g 11 11307
t 19 11322
g 57 11335
g 20 11347
a 57 11360
g 58 11372
c 58 11384
t 58 11396
a 58 11408
t 61 11420
t 61 11431
t 58 11442
t 58 11453
t 58 11465
g 58 11477
a 58 11490
a 58 11500
a 51 11510
c 51 11522
a 51 11533
t 58 11544
c 58 11556
t 58 11567
a 51 11579
g 51 11590
a 51 11603
c 31 11614
a 22 11625
t 31 11635
a 58 11647
c 58 11659
c 58 11669
t 58 11681
t 58 11692
a 58 11704
a 41 11713
c 28 11726
a 36 11736
c 36 11748
a 51 11761
a 41 11770
c 51 11783
a 51 11795
a 46 11807
a 58 11814
a 38 11823
a 29 11836
g 51 11849
a 51 11861
t 58 11873
t 51 11882
c 36 11894
a 36 11903
t 58 11915
t 58 11926
t 51 11937
a 51 11950
t 58 11961
a 51 11972
g 51 11984
a 51 11996
g 51 12008
a 58 12020
a 58 12031
a 46 12041
t 58 12054
t 34 12063
a 36 12075
t 58 12088
t 46 12099
a 57 12112
a 57 12122
g 40 12134
t 30 12146
g 45 12159
g 35 12169
a 58 12183
a 57 12192
g 58 12204
a 28 12215
c 20 12227
a 20 12236
t 36 12246
c 51 12259
a 51 12270
t 36 12280
g 51 12292
t 46 12304
a 52 12318
a 50 12326
c 50 12338
c 16 12347
a 16 12359
g 16 12370
a 35 12383
g 35 12394
a 25 12406
t 30 12416
a 45 12429
a 44 12440
a 35 12450
c 35 12460
a 40 12473
a 40 12481
g 50 12495
g 45 12506
a 28 12520
a 28 12530
a 28 12546
a 20 12556
t 28 12569
a 14 12581
t 26 12592
t 21 12601
c 40 12613
t 50 12626
t 50 12636
a 39 12648
g 40 12659
a 30 12671
t 25 12681
a 30 12693
g 30 12705
g 51 12716
g 50 12726
a 36 12739
t 26 12750
a 25 12762
g 38 12773
t 35 12783
g 20 12794
a 40 12807
g 26 12818
t 46 12831
t 27 12840
a 36 12852
t 50 12864
t 47 12873
t 27 12883
a 42 12895
g 30 12906
a 27 12918
a 23 12927
t 35 12941
t 11 12952
t 6 12969
a 14 12980
c 32 12992
t 37 13005
t 31 13014
a 45 13024
a 28 13033
c 40 13046
t 41 13058
t 35 13068
c 14 13080
t 23 13092
t 22 13101
a 15 13114
a 12 13123
a 43 13140
a 41 13150
a 27 13162
t 29 13174
c 27 13187
c 24 13197
g 27 13210
t 14 13223
t 14 13232
a 20 13245
c 38 13259
t 25 13269
a 21 13281
t 18 13291
a 21 13303
c 28 13314
c 23 13327
c 16 13337
t 26 13352
a 34 13363
c 36 13376
c 36 13386
a 41 13400
a 41 13412
a 22 13424
g 10 13437
a 13 13449
t 27 13462
t 21 13474
a 27 13486
a 17 13497
g 20 13511
t 14 13521
g 28 13533
a 41 13547
a 8 13559
g 13 13573
t 16 13585
g 21 13597
a 30 13610
a 18 13621
c 24 13633
c 17 13646
t 10 13657
END_DNA

END_SEQUENCE
