# Supplementary material for: Polymorphisms in Pfkelch13 domains before and after the introduction of artemisinin-based combination therapy in Southwest Nigeria
Source: PLoS One. 2025 Mar 31;20(3):e0316479. doi: 10.1371/journal.pone.0316479 (PMC11957316; doi:10.1371/journal.pone.0316479)
Supplement: Supporting information 2 — (ZIP) [file pone.0316479.s002.zip › 029KN2R_PREMIX_Plate_KELCH2_E03.phd.1]

BEGIN_SEQUENCE 029KN2R_PREMIX_E03_1660754262677.ab1

BEGIN_COMMENT

CHROMAT_FILE: 029KN2R_PREMIX_E03_1660754262677.ab1
ABI_THUMBPRINT: 
BASECALLER_VERSION: KB 1.4.2.4
BASECALLER_NAME: ABI basecaller
QUALITY_LEVELS: 50
TIME: Wed Aug 17 12:48:23 2022
TRACE_ARRAY_MIN_INDEX: 
TRACE_ARRAY_MAX_INDEX: 
TRIM: 12 1131
CHEM: 
DYE: 

END_COMMENT

BEGIN_DNA
t 7 11
t 7 21
a 7 31
c 8 43
c 8 55
c 8 67
c 8 79
c 15 89
a 12 102
a 10 113
n 2 124
t 12 136
a 17 147
a 20 158
t 16 168
a 11 177
g 13 183
t 8 186
c 7 195
t 19 200
a 6 203
c 22 213
t 19 225
a 28 235
c 21 245
a 15 251
c 26 262
c 39 274
a 28 284
t 28 297
c 28 311
a 31 321
a 49 331
a 50 343
t 51 354
c 46 366
c 28 378
a 28 387
c 58 399
c 61 411
t 61 424
a 61 436
t 61 448
a 51 460
c 58 471
a 31 479
a 58 489
a 61 501
a 61 513
t 61 523
a 61 535
c 61 546
t 61 558
a 61 570
a 61 582
t 58 593
g 58 606
g 61 620
g 58 633
a 38 646
a 51 657
t 46 666
g 61 678
g 61 691
t 58 703
a 58 715
a 61 726
a 61 737
a 58 747
a 51 758
t 51 768
t 61 780
t 61 792
a 58 803
a 58 814
t 58 825
a 61 837
c 61 848
c 61 860
a 61 870
t 61 882
a 61 894
a 61 906
a 61 918
a 61 930
t 58 940
t 61 953
c 61 965
t 61 977
g 61 991
c 61 1003
t 61 1016
t 61 1029
c 61 1041
t 61 1053
t 61 1065
t 46 1077
c 51 1089
a 58 1099
a 61 1109
c 58 1120
a 58 1131
a 61 1142
g 58 1154
g 58 1167
c 58 1181
t 61 1193
t 58 1205
c 61 1218
a 58 1228
c 58 1239
t 61 1252
t 61 1265
t 58 1278
c 58 1291
a 58 1301
c 61 1312
t 58 1325
t 58 1337
a 61 1349
a 61 1360
a 58 1372
t 58 1383
c 61 1396
t 61 1408
t 61 1421
t 58 1434
t 51 1446
g 58 1459
g 58 1472
t 58 1484
a 58 1495
t 58 1506
g 61 1518
g 61 1531
g 61 1544
t 61 1557
a 61 1568
t 58 1579
a 58 1591
g 61 1603
t 58 1616
t 58 1629
a 61 1640
a 61 1652
c 58 1664
g 58 1676
g 58 1689
a 58 1703
t 58 1714
t 61 1727
t 61 1739
c 61 1751
t 58 1763
t 61 1776
a 61 1787
a 61 1799
g 61 1810
a 61 1823
a 61 1835
g 61 1846
t 61 1858
t 61 1870
a 61 1881
a 58 1893
g 61 1905
t 58 1918
a 61 1929
t 61 1940
a 61 1952
a 61 1964
t 61 1976
t 61 1989
c 61 2001
t 61 2014
a 61 2025
a 61 2037
a 61 2049
t 61 2060
a 61 2072
a 61 2084
c 61 2096
t 58 2108
c 58 2121
a 58 2132
c 61 2144
t 61 2157
a 61 2168
t 61 2180
c 61 2193
c 61 2205
c 61 2217
t 61 2230
a 61 2241
t 61 2253
c 58 2266
t 58 2278
a 61 2289
a 58 2301
g 61 2313
a 58 2325
a 58 2337
t 58 2348
a 58 2360
t 58 2371
t 61 2383
c 61 2396
t 61 2408
t 61 2421
c 61 2433
c 61 2445
t 61 2457
t 61 2470
g 61 2481
t 61 2494
t 61 2506
t 61 2518
a 61 2529
t 61 2540
c 61 2553
t 61 2565
c 61 2577
t 61 2589
g 61 2601
g 61 2615
t 58 2627
t 58 2639
a 58 2650
c 61 2661
a 61 2672
t 58 2684
g 58 2696
a 58 2709
t 58 2720
g 61 2733
t 61 2745
c 61 2758
t 61 2770
t 61 2782
c 58 2795
c 58 2807
a 58 2817
c 61 2829
t 58 2841
t 58 2854
a 58 2865
a 61 2877
t 61 2888
a 61 2900
a 61 2912
t 61 2923
t 61 2936
t 61 2948
c 61 2961
t 61 2973
c 58 2985
t 61 2997
a 61 3009
t 61 3020
a 61 3031
a 61 3043
a 61 3055
t 61 3066
g 61 3079
a 58 3091
a 58 3103
t 58 3115
c 61 3127
t 61 3139
t 61 3152
t 61 3164
t 61 3176
t 58 3189
g 58 3201
t 61 3213
t 61 3225
g 61 3237
t 61 3248
g 61 3261
t 61 3272
t 61 3285
a 61 3296
a 61 3307
g 61 3319
g 61 3332
t 61 3343
a 61 3355
t 61 3366
g 61 3379
t 61 3391
c 61 3403
t 61 3416
a 61 3427
g 58 3439
a 58 3452
t 61 3463
g 61 3476
t 61 3488
t 61 3500
t 58 3512
c 58 3524
a 58 3535
a 61 3546
a 61 3558
a 61 3570
a 61 3581
t 58 3593
a 61 3605
g 61 3617
c 61 3630
t 61 3642
c 58 3654
c 61 3666
a 58 3677
c 58 3689
c 58 3701
a 58 3712
a 58 3724
c 58 3736
a 61 3747
t 61 3759
t 61 3772
a 61 3783
a 61 3795
t 61 3807
a 61 3819
t 58 3830
c 58 3843
a 61 3854
a 58 3866
t 58 3878
c 58 3891
a 61 3902
t 61 3914
a 61 3926
g 61 3938
t 61 3951
t 61 3963
t 58 3975
c 58 3987
a 61 3998
g 61 4010
t 61 4022
a 61 4034
g 61 4046
c 61 4059
a 61 4070
a 61 4082
t 61 4093
a 58 4105
t 58 4117
t 61 4129
t 61 4141
g 58 4154
c 58 4166
a 61 4178
t 61 4189
c 61 4202
a 61 4213
a 61 4224
c 61 4237
a 61 4248
a 61 4260
t 61 4272
t 61 4284
t 61 4296
t 61 4309
t 61 4321
t 61 4333
t 61 4345
t 61 4357
t 61 4369
t 28 4381
a 58 4392
t 58 4404
c 58 4416
a 58 4427
t 58 4439
t 61 4451
c 61 4464
t 61 4476
c 61 4489
a 61 4499
a 61 4511
a 61 4523
a 61 4534
t 61 4546
t 61 4558
t 61 4570
t 61 4582
t 61 4594
a 61 4605
t 61 4617
a 58 4628
t 58 4640
t 61 4652
c 61 4665
t 61 4677
t 61 4689
g 58 4701
a 61 4714
t 61 4725
a 61 4736
a 61 4748
t 61 4759
a 61 4771
t 58 4783
t 61 4795
t 61 4807
t 61 4819
t 58 4832
c 58 4844
t 58 4856
t 61 4868
t 61 4880
t 61 4892
t 61 4904
c 61 4916
t 61 4928
a 61 4939
a 61 4950
a 61 4961
t 61 4973
a 61 4985
t 61 4996
a 61 5008
a 61 5020
t 61 5031
a 61 5043
c 61 5056
t 61 5067
a 61 5079
a 61 5091
t 61 5104
t 58 5116
t 58 5128
a 61 5140
a 61 5151
t 61 5163
t 61 5175
t 61 5188
t 61 5200
a 58 5211
t 58 5223
c 61 5236
g 58 5248
a 58 5260
t 58 5272
t 61 5284
t 61 5296
c 61 5308
t 61 5320
t 61 5332
g 61 5344
t 61 5357
a 61 5368
a 61 5379
a 61 5391
a 61 5403
a 58 5415
t 58 5426
c 61 5438
t 61 5450
t 61 5462
a 61 5474
a 58 5486
t 61 5498
c 61 5510
t 61 5522
t 61 5535
t 61 5547
c 58 5559
t 58 5571
t 58 5583
c 58 5595
a 58 5606
t 61 5617
c 61 5630
a 61 5641
a 61 5652
a 58 5664
t 58 5676
c 61 5689
g 61 5701
t 61 5713
t 61 5725
t 61 5737
c 61 5750
c 61 5761
t 61 5773
a 61 5785
t 61 5796
g 61 5808
t 61 5821
t 58 5833
c 58 5845
t 58 5857
t 61 5869
c 61 5881
t 61 5893
t 61 5905
t 61 5917
t 61 5929
t 61 5941
c 61 5953
t 61 5965
t 61 5976
t 61 5988
t 61 6000
t 61 6012
t 61 6024
t 61 6035
a 61 6047
t 61 6058
t 61 6070
t 61 6082
g 61 6094
t 61 6106
t 61 6118
t 61 6130
a 61 6141
t 61 6153
a 61 6165
a 61 6176
c 61 6189
c 58 6201
a 58 6212
t 61 6224
t 61 6236
a 58 6249
g 51 6260
a 51 6273
t 61 6285
a 61 6297
t 61 6308
a 61 6320
t 58 6331
c 58 6344
a 61 6355
a 58 6367
t 58 6379
a 58 6391
t 58 6403
c 61 6416
t 61 6428
a 61 6440
a 61 6451
t 61 6463
t 61 6476
t 61 6488
c 61 6501
t 61 6512
t 61 6525
t 58 6537
c 58 6549
t 61 6561
t 61 6573
t 61 6585
c 61 6597
a 58 6607
t 58 6619
c 58 6631
a 61 6642
t 58 6654
g 61 6666
t 58 6678
a 61 6690
a 61 6702
t 61 6714
t 61 6726
t 61 6738
c 61 6751
t 61 6763
g 61 6775
t 61 6787
t 61 6799
c 61 6812
t 61 6823
t 61 6835
c 61 6847
a 61 6858
a 61 6869
t 61 6881
a 61 6893
t 61 6904
t 61 6916
t 61 6929
t 61 6941
t 61 6953
a 61 6965
c 61 6977
g 61 6989
g 61 7001
t 61 7014
t 61 7025
t 61 7037
t 61 7049
c 61 7062
t 61 7073
a 61 7085
a 58 7096
t 58 7108
t 61 7120
c 61 7133
t 61 7144
t 61 7157
t 61 7169
g 61 7181
t 61 7193
a 58 7204
c 58 7216
a 58 7227
a 61 7238
t 61 7250
c 61 7263
g 61 7275
t 61 7288
a 58 7300
c 58 7312
t 58 7324
c 61 7337
t 61 7348
t 61 7361
t 58 7373
c 58 7385
c 61 7397
a 61 7408
t 61 7419
t 61 7432
t 61 7444
c 58 7456
t 61 7468
a 58 7480
g 61 7492
t 61 7504
t 61 7516
c 61 7529
t 61 7540
t 61 7552
t 61 7564
c 61 7577
t 61 7588
t 61 7600
a 61 7612
t 61 7623
c 61 7636
t 61 7647
t 61 7659
t 61 7672
a 61 7683
a 61 7695
a 61 7707
t 58 7719
a 58 7731
a 58 7743
t 58 7755
t 61 7767
t 61 7780
a 61 7792
t 61 7803
c 61 7816
t 61 7828
t 61 7840
t 61 7853
t 61 7865
t 58 7877
c 58 7889
t 61 7901
c 58 7913
g 58 7924
a 58 7937
a 61 7949
t 61 7960
a 61 7972
a 61 7984
a 58 7997
a 58 8009
t 58 8020
t 58 8032
c 58 8045
a 61 8056
t 61 8068
t 61 8081
t 61 8093
g 61 8105
t 61 8117
g 61 8130
t 58 8142
c 58 8154
t 61 8166
t 61 8178
t 61 8190
t 61 8202
t 61 8214
t 61 8226
a 61 8237
a 61 8249
c 61 8261
c 61 8273
a 61 8284
a 61 8296
t 61 8308
t 61 8320
a 61 8332
a 61 8344
t 61 8356
a 61 8369
a 61 8381
a 61 8394
t 61 8405
g 61 8418
t 61 8430
a 58 8442
a 58 8454
t 58 8466
t 58 8478
c 58 8491
t 61 8503
t 61 8515
a 61 8527
a 58 8539
a 58 8551
t 58 8563
c 58 8575
a 61 8587
c 61 8599
c 61 8611
t 61 8623
a 61 8635
c 61 8647
c 61 8660
a 61 8671
t 61 8682
a 61 8695
t 61 8706
t 61 8719
t 61 8731
t 58 8743
c 58 8755
a 58 8766
a 58 8778
a 58 8790
a 58 8803
t 58 8814
c 51 8826
a 58 8838
c 58 8850
t 61 8861
a 58 8874
g 58 8886
c 58 8899
a 58 8910
t 58 8922
c 58 8934
a 61 8946
c 61 8958
t 61 8969
t 61 8982
a 61 8994
a 61 9006
t 61 9018
t 61 9030
c 61 9043
c 61 9055
g 61 9066
t 61 9078
t 61 9090
t 61 9102
c 61 9114
a 61 9125
a 58 9136
t 58 9148
a 58 9160
a 61 9172
t 61 9183
t 61 9196
t 61 9208
t 58 9220
c 61 9232
t 61 9244
t 61 9256
t 61 9268
t 58 9279
c 51 9291
a 51 9302
t 58 9313
a 61 9325
a 61 9337
g 61 9349
t 61 9361
a 58 9373
t 58 9384
c 58 9397
a 61 9408
t 61 9419
t 61 9432
t 61 9444
a 61 9456
c 61 9468
a 58 9479
t 58 9490
t 58 9502
a 58 9514
t 58 9526
t 61 9538
t 61 9550
a 61 9562
c 61 9574
a 61 9585
g 61 9597
t 61 9610
t 61 9622
g 58 9633
a 58 9646
a 58 9657
a 58 9670
a 58 9683
t 58 9694
t 58 9707
t 61 9718
t 61 9730
t 61 9741
t 61 9752
t 61 9764
a 61 9776
a 61 9787
a 61 9799
t 61 9811
t 61 9823
g 58 9835
t 58 9847
t 61 9859
t 61 9870
a 61 9882
a 58 9894
t 58 9905
c 58 9918
c 61 9930
a 51 9941
g 51 9953
a 51 9966
a 58 9977
t 58 9989
c 58 10001
a 61 10012
t 61 10023
c 61 10036
a 61 10047
t 61 10058
t 61 10071
t 58 10082
a 58 10095
t 58 10106
a 51 10119
a 51 10130
g 51 10142
a 51 10155
t 61 10167
t 61 10178
t 61 10189
g 61 10202
c 61 10214
t 61 10225
g 61 10237
c 61 10249
a 61 10261
t 58 10272
c 58 10284
t 58 10295
a 61 10308
a 61 10320
a 61 10331
a 61 10341
a 58 10352
a 28 10364
t 61 10376
t 61 10387
c 51 10400
t 51 10411
c 58 10424
t 61 10436
t 61 10447
t 61 10459
t 61 10470
t 61 10481
t 61 10493
g 58 10506
t 61 10518
t 58 10529
g 61 10541
g 58 10552
t 51 10563
a 51 10575
t 58 10586
t 51 10597
c 58 10609
a 51 10620
t 58 10631
a 61 10643
a 58 10654
t 58 10666
t 58 10678
g 58 10690
a 58 10704
t 58 10715
g 61 10727
g 51 10739
a 51 10752
g 58 10764
a 61 10776
a 58 10787
t 61 10799
t 61 10809
c 58 10821
a 51 10832
t 41 10842
a 51 10855
t 58 10866
t 58 10877
a 58 10890
t 58 10901
t 58 10912
a 58 10925
t 61 10936
t 58 10947
a 61 10960
a 51 10970
t 46 10982
a 46 10995
a 46 11005
g 51 11018
a 51 11031
t 61 11042
t 58 11052
a 58 11065
t 61 11077
t 58 11087
a 58 11100
g 51 11112
t 58 11125
t 51 11135
a 58 11148
t 58 11159
a 58 11171
t 58 11182
t 58 11192
a 58 11206
t 58 11218
t 58 11228
t 58 11239
g 58 11252
c 51 11265
t 51 11276
g 51 11288
t 58 11299
c 58 11311
a 58 11322
g 58 11333
a 51 11346
t 58 11358
t 51 11367
a 51 11379
t 51 11391
t 51 11400
a 51 11412
t 46 11424
t 41 11434
a 29 11447
t 29 11459
t 28 11468
a 41 11481
t 36 11493
t 29 11503
a 29 11517
t 58 11528
t 41 11538
a 58 11552
t 58 11562
g 53 11575
a 57 11587
t 52 11600
t 52 11609
a 52 11623
a 45 11633
t 45 11644
a 28 11657
t 46 11669
t 28 11678
a 28 11691
t 46 11704
t 28 11713
a 58 11727
t 54 11739
t 54 11749
t 52 11760
t 46 11771
c 28 11785
a 46 11795
t 51 11808
t 45 11821
t 45 11830
g 20 11842
g 8 11851
a 45 11863
a 30 11874
t 52 11887
a 50 11900
g 25 11911
t 20 11925
a 26 11935
t 51 11947
c 51 11959
t 58 11972
t 58 11983
t 58 11994
t 58 12008
t 58 12021
t 55 12035
t 51 12048
t 28 12058
a 46 12071
t 58 12084
t 51 12093
t 46 12104
a 52 12117
a 41 12127
c 36 12139
a 51 12151
a 36 12161
t 51 12174
t 24 12184
t 20 12194
a 21 12207
t 49 12221
t 30 12232
t 13 12238
a 48 12251
a 45 12262
a 34 12274
t 20 12287
a 33 12298
t 28 12310
t 23 12320
t 22 12328
a 37 12342
t 45 12354
t 42 12364
t 39 12374
c 40 12388
c 34 12398
t 30 12411
a 25 12421
t 15 12434
a 18 12445
t 29 12457
t 27 12465
a 44 12477
t 41 12488
c 43 12501
t 32 12513
t 13 12525
t 9 12531
a 25 12543
g 16 12554
a 22 12566
c 13 12577
a 13 12588
t 19 12599
a 35 12611
t 38 12624
t 35 12633
a 21 12645
t 40 12657
t 40 12666
a 45 12679
a 44 12689
a 27 12700
t 49 12713
g 45 12724
t 40 12737
t 35 12747
c 30 12759
t 40 12770
t 23 12779
g 45 12792
a 27 12805
t 20 12815
a 27 12829
a 27 12843
t 22 12857
t 22 12866
a 40 12880
c 50 12891
t 45 12903
t 41 12913
g 51 12927
g 26 12937
t 16 12949
a 53 12963
a 53 12977
a 52 12988
a 50 13000
a 15 13012
t 36 13023
c 41 13036
t 52 13049
t 53 13062
t 52 13076
t 51 13089
t 26 13100
a 50 13113
c 50 13124
t 28 13134
a 17 13145
t 25 13156
c 48 13169
a 33 13180
a 28 13191
a 20 13200
g 23 13211
t 42 13224
t 42 13233
c 36 13245
g 40 13255
a 27 13265
a 16 13274
t 40 13287
c 30 13299
t 30 13311
a 20 13324
t 10 13337
a 10 13349
END_DNA

END_SEQUENCE
